# Supplementary material for: Crystal structure, Hirshfeld surface analysis, crystal voids, inter­action energy calculations and energy frameworks and DFT calculations of ethyl 2-cyano-3-(3-hy­droxy-5-methyl-1H-pyrazol-4-yl)-3-phen­yl­propano­ate
Source: Acta Crystallogr E Crystallogr Commun. 2024 Jan 31;80(Pt 2):240–6. doi: 10.1107/S2056989024000744 (PMC10848982; doi:10.1107/S2056989024000744)
Supplement: Supplementary file 1 [file e-80-00240-sup1.cif]

##############################################################################
#                                                                            #
# This CIF contains the data in a paper accepted for publication in          #
# Acta Crystallographica Section E. It conforms to the requirements of       #
# Notes for Authors for Acta Crystallographica Section E, and has been       #
# peer reviewed under the auspices of the IUCr Commission on Journals.       #
#                                                                            #
# Full details of the Crystallographic Information File format               #
# are given in the paper "The Crystallographic Information File (CIF):       #
# a New Standard Archive File for Crystallography" by S. R. Hall, F. H.      #
# Allen and I. D. Brown [Acta Cryst. (1991), A47, 655-685].                  #
#                                                                            #
# The current version of the core CIF dictionary is obtainable from          #
# ftp://ftp.iucr.org/pub/cif_core.dic.                                       #
#                                                                            #
# Software is freely available for graphical display of the structure(s)     #
# in this CIF. For information consult the CIF software page                 #
# http://www.iucr.org/resources/cif/software.                                #
#                                                                            #
# This file may be used for bona fide research purposes within the           #
# scientific community so long as proper attribution is given to the journal # 
# article from which it was obtained.                                        #
#                                                                            #
##############################################################################
data_global
_audit_creation_method     'APEX4 v2022.10-0'
_journal_date_recd_electronic     2023-11-30
_journal_date_accepted     2024-01-19
_journal_name_full     'Acta Crystallographica, Section E'
_journal_year     2024
_journal_volume     80
_journal_issue      2
_journal_page_first     240
_journal_page_last     246
_journal_paper_category     GO
_journal_paper_doi     10.1107/S2056989024000744
_journal_coeditor_code     NY2002
_publ_contact_author_name     'Younesse Ait Elmachkouri'
_publ_contact_author_address
;
Laboratory of Organic and physical Chemistry, Applied Bioorganic Chemistry Team,
Faculty of Sciences, Ibn Zohr University, Agadir,
Morocco
;
_publ_contact_author_email     younesse.aitelmachkouri@edu.uiz.ac.ma
_publ_contact_author_fax     ?
_publ_contact_author_phone     ?
_publ_section_title
;
Crystal structure, Hirshfeld surface analysis, crystal voids, interaction energy
calculations and energy frameworks and DFT calculations of ethyl
2-cyano-3-(3-hydroxy-5-methyl-1<i>H</i>-pyrazol-4-yl)-3-phenylpropanoate
;
loop_
    _publ_author_name
    _publ_author_footnote
    _publ_author_address
    'Ait Elmachkouri, Younesse' .
;
Laboratory of Organic and Physical Chemistry, Applied Bioorganic Chemistry Team,
Faculty of Sciences, Ibn Zohr University, Agadir,
Morocco
;
    'Irrou, Ezaddine' .
;
Laboratory of Organic and Physical Chemistry, Applied Bioorganic Chemistry Team,
Faculty of Sciences, Ibn Zohr University, Agadir,
Morocco
;
    'El Monfalouti, Hanae' .
;
Laboratory of Plant Chemistry, Organic and Bioorganic Synthesis,
Faculty of Sciences, Mohammed V University in Rabat,
4 Avenue Ibn Battouta BP 1014 RP
Morocco
;
    'Mazzah, Ahmed' .
;
University of Lille, CNRS, UAR 3290, MSAP, Miniaturization for Synthesis,
Analysis and Proteomics, F-59000 Lille,
France
;
    'H\"okelek, Tuncer' .
;
Department of Physics,
Hacettepe University,
06800 Beytepe, Ankara,
T\"urkiye
;
    'Mague, Joel T.' .
;
Department of Chemistry, Tulane University, New Orleans, LA 70118,
USA
;
    'Taha, Mohamed Labd' .
;
Laboratory of Organic and Physical Chemistry, Applied Bioorganic Chemistry Team,
Faculty of Sciences, Ibn Zohr University, Agadir,
Morocco
;
    'Sebbar, Nada Kheira' .
;
Laboratory of Organic and Physical Chemistry, Applied Bioorganic Chemistry Team,
Faculty of Sciences, Ibn Zohr University, Agadir,
Morocco
Laboratory of Plant Chemistry, Organic and Bioorganic Synthesis,
Faculty of Sciences, Mohammed V University in Rabat,
4 Avenue Ibn Battouta BP 1014 RP
Morocco
;
_publ_section_synopsis
;
In the title molecule, the five- and six-membered rings are oriented at a
dihedral angle of 75.88(8)\%. In the crystal, N---H...N hydrogen bonds form
chains of molecules extending along the <i>c</i>-axis direction that are
connected by inversion-related pairs of O---H...N into ribbons. The ribbons
are linked by C---H...\p(ring) interactions, forming layers parallel to the
<i>ab</i> plane.
;
data_I
_audit_creation_method     'SHELXL-2019/1'
_chemical_name_systematic
;
Ethyl
2-cyano-3-(3-hydroxy-5-methyl-1<i>H</i>-pyrazol-4-yl)-3-phenylpropanoate
;
_chemical_name_common     ?
_chemical_formula_moiety     'C16 H17 N3 O3'
_chemical_formula_sum     'C16 H17 N3 O3'
_chemical_formula_iupac     'C16 H17 N3 O3'
_chemical_formula_weight     299.32
_chemical_melting_point     ?
_space_group_crystal_system     triclinic
_space_group_name_H-M_alt     'P -1'
_space_group_name_Hall     '-P 1'
loop_
    _space_group_symop_operation_xyz
    'x, y, z'
    '-x, -y, -z'
_cell_length_a     9.1397(2)
_cell_length_b     9.4879(2)
_cell_length_c     10.0063(2)
_cell_angle_alpha     79.5540(10)
_cell_angle_beta     63.7870(10)
_cell_angle_gamma     83.0540(10)
_cell_volume     764.75(3)
_cell_formula_units_Z     2
_cell_measurement_reflns_used     8141
_cell_measurement_theta_min     4.7444
_cell_measurement_theta_max     72.1738
_cell_measurement_temperature     150(2)
_exptl_crystal_description     prism
_exptl_crystal_colour     'clear colourless'
_exptl_crystal_size_max     0.163
_exptl_crystal_size_mid     0.087
_exptl_crystal_size_min     0.027
_exptl_crystal_density_diffrn     1.300
_exptl_crystal_density_meas     ?
_exptl_crystal_density_method     'not measured'
_exptl_crystal_F_000     316
_exptl_absorpt_coefficient_mu     0.753
_exptl_absorpt_correction_type     multi-scan
_exptl_absorpt_process_details
;
(<i>SADABS</i>; Krause <i>et al.</i>, 2015)
;
_exptl_absorpt_correction_T_min     0.88
_exptl_absorpt_correction_T_max     0.98
_exptl_special_details
;
The diffraction data were obtained from sets of frames,
each of width 0.5\% in \w or \f, collected with scan parameters
determined by the "strategy" routine in <i>APEX4</i>. The scan
time was sec/frame.
;
_diffrn_ambient_temperature     150(2)
_diffrn_source     'INCOATEC I\mS micro--focus source'
_diffrn_source_power     0.05
_diffrn_source_voltage     50
_diffrn_source_current     1.0
_diffrn_radiation_type     CuK\a
_diffrn_radiation_wavelength     1.54178
_diffrn_radiation_monochromator     mirror
_diffrn_measurement_device_type     'Bruker D8 VENTURE PHOTON 3 CPAD'
_diffrn_measurement_device     'Bruker D8 VENTURE PHOTON 3 CPAD'
_diffrn_measurement_method     '\f and \w scans'
_diffrn_detector_area_resol_mean     7.3910
_diffrn_reflns_number     36885
_diffrn_reflns_av_R_equivalents     0.1115
_diffrn_reflns_av_unetI/netI     0.0387
_diffrn_reflns_theta_min     4.744
_diffrn_reflns_theta_max     72.421
_diffrn_reflns_theta_full     70.000
_diffrn_measured_fraction_theta_max     0.984
_diffrn_measured_fraction_theta_full     0.990
_diffrn_reflns_limit_h_min     -11
_diffrn_reflns_limit_h_max     11
_diffrn_reflns_limit_k_min     -11
_diffrn_reflns_limit_k_max     11
_diffrn_reflns_limit_l_min     -12
_diffrn_reflns_limit_l_max     12
_refine_special_details
;
Refinement of F^2^ against ALL reflections.  The weighted R-factor wR and
goodness of fit S are based on F^2^, conventional R-factors R are based
on F, with F set to zero for negative F^2^. The threshold expression of
F^2^ > 2sigma(F^2^) is used only for calculating R-factors(gt) etc. and is
not relevant to the choice of reflections for refinement.  R-factors based
on F^2^ are statistically about twice as large as those based on F, and R-
factors based on ALL data will be even larger. H-atoms attached to carbon
were placed in calculated positions (C---H = 0.95 - 1.00 \%A) and were
included as riding contributions with isotropic displacement parameters
1.2 - 1.5 times those of the attached atoms. Those attached to nitrogen
and to oxygen were placed in locations derived from a difference map and
refined with DFIX 0.91 0.01 and DFIX 0.85 0.01 instructions, respectively.
;
_reflns_number_total     2998
_reflns_number_gt     2207
_reflns_threshold_expression     'I > 2\s(I)'
_refine_ls_structure_factor_coef     Fsqd
_refine_ls_matrix_type     full
_refine_ls_R_factor_all     0.0703
_refine_ls_R_factor_gt     0.0476
_refine_ls_wR_factor_gt     0.1134
_refine_ls_wR_factor_ref     0.1271
_refine_ls_goodness_of_fit_ref     1.044
_refine_ls_restrained_S_all     1.044
_refine_ls_number_reflns     2998
_refine_ls_number_parameters     207
_refine_ls_number_restraints     2
_refine_ls_hydrogen_treatment     mixed
_refine_ls_weighting_scheme     calc
_refine_ls_weighting_details
              'w=1/[\s^2^(Fo^2^)+(0.0565P)^2^+0.3004P] where P=(Fo^2^+2Fc^2^)/3'
_atom_sites_solution_hydrogens     mixed
_atom_sites_solution_primary     dual
_atom_sites_solution_secondary     difmap
_refine_ls_shift/su_max     0.000
_refine_ls_shift/su_mean     0.000
_refine_diff_density_max     0.189
_refine_diff_density_min     -0.233
_refine_ls_extinction_method     none
_refine_ls_extinction_coef     .
loop_
    _atom_type_symbol
    _atom_type_description
    _atom_type_scat_dispersion_real
    _atom_type_scat_dispersion_imag
    _atom_type_scat_source
    'C' 'C' 0.0181 0.0091
                         'International Tables Vol C Tables 4.2.6.8 and 6.1.1.4'
    'H' 'H' 0.0000 0.0000
                         'International Tables Vol C Tables 4.2.6.8 and 6.1.1.4'
    'N' 'N' 0.0311 0.0180
                         'International Tables Vol C Tables 4.2.6.8 and 6.1.1.4'
    'O' 'O' 0.0492 0.0322
                         'International Tables Vol C Tables 4.2.6.8 and 6.1.1.4'
_computing_data_collection
;
<i>APEX4</i> (Bruker, 2021)
;
_computing_cell_refinement
;
<i>SAINT</i> (Bruker, 2021)
;
_computing_data_reduction
;
<i>SAINT</i> (Bruker, 2021)
;
_computing_structure_solution
;
<i>SHELXT</i> (Sheldrick, 2015a)
;
_computing_structure_refinement
;
<i>SHELXL2019/1</i> (Sheldrick, 2015b)
;
_computing_molecular_graphics
;
<i>DIAMOND</i> (Brandenburg & Putz, 2012)
;
_computing_publication_material
;
<i>SHELXTL</i> (Sheldrick, 2008)
;
loop_
    _atom_site_type_symbol
    _atom_site_label
    _atom_site_fract_x
    _atom_site_fract_y
    _atom_site_fract_z
    _atom_site_U_iso_or_equiv
    _atom_site_adp_type
    _atom_site_calc_flag
    _atom_site_occupancy
    _atom_site_disorder_assembly
    _atom_site_disorder_group
    O O1 0.31072(17) 0.88849(16) 0.53196(17) 0.0374(4) Uani d 1 . .
    O O2 0.34195(18) 0.66225(16) 0.47923(18) 0.0396(4) Uani d 1 . .
    O O3 0.5608(2) 0.97967(16) 0.16765(17) 0.0380(4) Uani d 1 . .
    H H3 0.510(3) 1.038(2) 0.124(3) 0.057 Uiso d 1 . .
    N N1 0.6348(2) 0.70329(19) -0.03454(19) 0.0340(4) Uani d 1 . .
    H H1 0.641(3) 0.670(3) -0.1172(19) 0.051 Uiso d 1 . .
    N N2 0.5886(2) 0.84391(19) -0.01623(19) 0.0327(4) Uani d 1 . .
    N N3 0.6355(2) 0.7145(2) 0.6688(2) 0.0441(5) Uani d 1 . .
    C C1 0.0507(3) 0.8091(3) 0.7386(3) 0.0574(7) Uani d 1 . .
    H H1A -0.067805 0.824670 0.774657 0.086 Uiso calc 1 . .
    H H1B 0.085342 0.844719 0.805661 0.086 Uiso calc 1 . .
    H H1C 0.079772 0.706292 0.737677 0.086 Uiso calc 1 . .
    C C2 0.1346(3) 0.8881(3) 0.5822(3) 0.0453(6) Uani d 1 . .
    H H2A 0.112275 0.842376 0.512074 0.054 Uiso calc 1 . .
    H H2B 0.089410 0.988276 0.579737 0.054 Uiso calc 1 . .
    C C3 0.3974(2) 0.7698(2) 0.4823(2) 0.0306(4) Uani d 1 . .
    C C4 0.5793(2) 0.7876(2) 0.4307(2) 0.0278(4) Uani d 1 . .
    H H4 0.604261 0.890474 0.389034 0.033 Uiso calc 1 . .
    C C5 0.6124(2) 0.7486(2) 0.5641(2) 0.0333(5) Uani d 1 . .
    C C6 0.5994(2) 0.8562(2) 0.1099(2) 0.0301(4) Uani d 1 . .
    C C7 0.6532(2) 0.7267(2) 0.1720(2) 0.0278(4) Uani d 1 . .
    C C8 0.6750(2) 0.6317(2) 0.0746(2) 0.0316(4) Uani d 1 . .
    C C9 0.7316(3) 0.4776(2) 0.0780(3) 0.0443(6) Uani d 1 . .
    H H9A 0.680821 0.428399 0.032257 0.066 Uiso calc 1 . .
    H H9B 0.700504 0.432922 0.182580 0.066 Uiso calc 1 . .
    H H9C 0.850573 0.470104 0.021522 0.066 Uiso calc 1 . .
    C C10 0.6881(2) 0.6924(2) 0.3084(2) 0.0277(4) Uani d 1 . .
    H H10 0.660923 0.590388 0.352463 0.033 Uiso calc 1 . .
    C C11 0.8671(2) 0.7065(2) 0.2704(2) 0.0276(4) Uani d 1 . .
    C C12 0.9482(2) 0.5996(2) 0.3305(2) 0.0335(5) Uani d 1 . .
    H H12 0.892943 0.516295 0.391447 0.040 Uiso calc 1 . .
    C C13 1.1095(3) 0.6133(3) 0.3023(2) 0.0391(5) Uani d 1 . .
    H H13 1.163765 0.539442 0.343921 0.047 Uiso calc 1 . .
    C C14 1.1906(3) 0.7340(3) 0.2139(3) 0.0410(5) Uani d 1 . .
    H H14 1.300235 0.744139 0.195775 0.049 Uiso calc 1 . .
    C C15 1.1118(3) 0.8403(3) 0.1519(3) 0.0399(5) Uani d 1 . .
    H H15 1.168056 0.922894 0.090037 0.048 Uiso calc 1 . .
    C C16 0.9514(3) 0.8269(2) 0.1793(2) 0.0356(5) Uani d 1 . .
    H H16 0.898446 0.900196 0.135782 0.043 Uiso calc 1 . .
loop_
    _atom_site_aniso_label
    _atom_site_aniso_U_11
    _atom_site_aniso_U_22
    _atom_site_aniso_U_33
    _atom_site_aniso_U_12
    _atom_site_aniso_U_13
    _atom_site_aniso_U_23
    O1 0.0302(8) 0.0378(8) 0.0425(9) 0.0015(6) -0.0144(6) -0.0070(7)
    O2 0.0342(8) 0.0396(9) 0.0476(9) -0.0058(6) -0.0179(7) -0.0090(7)
    O3 0.0555(10) 0.0341(8) 0.0356(8) 0.0037(7) -0.0318(7) -0.0034(6)
    N1 0.0400(10) 0.0407(10) 0.0253(8) -0.0016(7) -0.0176(7) -0.0055(7)
    N2 0.0360(9) 0.0390(10) 0.0265(8) -0.0032(7) -0.0173(7) -0.0013(7)
    N3 0.0489(12) 0.0569(13) 0.0323(10) 0.0084(9) -0.0241(9) -0.0097(9)
    C1 0.0411(14) 0.0526(16) 0.0616(17) -0.0039(11) -0.0058(12) -0.0099(13)
    C2 0.0330(12) 0.0523(14) 0.0522(14) 0.0081(10) -0.0198(10) -0.0138(11)
    C3 0.0314(10) 0.0362(11) 0.0256(10) -0.0001(8) -0.0145(8) -0.0027(8)
    C4 0.0304(10) 0.0312(10) 0.0241(9) -0.0026(8) -0.0148(8) -0.0003(8)
    C5 0.0320(11) 0.0404(12) 0.0294(10) 0.0002(8) -0.0150(9) -0.0061(9)
    C6 0.0312(10) 0.0385(11) 0.0245(9) -0.0039(8) -0.0154(8) -0.0035(8)
    C7 0.0264(9) 0.0358(11) 0.0218(9) -0.0037(7) -0.0117(7) -0.0004(8)
    C8 0.0333(10) 0.0367(11) 0.0257(9) -0.0043(8) -0.0143(8) -0.0011(8)
    C9 0.0606(15) 0.0409(13) 0.0370(12) 0.0051(11) -0.0265(11) -0.0095(10)
    C10 0.0319(10) 0.0275(10) 0.0264(9) -0.0037(7) -0.0161(8) 0.0004(8)
    C11 0.0291(10) 0.0324(10) 0.0232(9) -0.0018(8) -0.0127(8) -0.0041(8)
    C12 0.0349(11) 0.0376(12) 0.0291(10) -0.0014(9) -0.0160(9) -0.0017(9)
    C13 0.0340(11) 0.0511(14) 0.0359(11) 0.0050(9) -0.0204(9) -0.0054(10)
    C14 0.0293(11) 0.0595(15) 0.0378(12) -0.0053(10) -0.0152(9) -0.0119(10)
    C15 0.0380(12) 0.0437(13) 0.0374(12) -0.0119(10) -0.0146(9) -0.0021(10)
    C16 0.0359(11) 0.0360(12) 0.0346(11) -0.0048(9) -0.0167(9) 0.0019(9)
_geom_special_details
;
 All esds (except the esd in the dihedral angle between two l.s. planes)
 are estimated using the full covariance matrix.  The cell esds are taken
 into account individually in the estimation of esds in distances, angles
 and torsion angles; correlations between esds in cell parameters are only
 used when they are defined by crystal symmetry.  An approximate (isotropic)
 treatment of cell esds is used for estimating esds involving l.s. planes.
;
loop_
    _geom_bond_atom_site_label_1
    _geom_bond_atom_site_label_2
    _geom_bond_site_symmetry_2
    _geom_bond_distance
    _geom_bond_publ_flag
    O1 C3 . 1.335(2) ?
    O1 C2 . 1.460(3) ?
    O2 C3 . 1.204(2) ?
    O3 C6 . 1.340(2) ?
    O3 H3 . 0.857(10) ?
    N1 C8 . 1.348(3) ?
    N1 N2 . 1.370(2) ?
    N1 H1 . 0.914(10) ?
    N2 C6 . 1.335(2) ?
    N3 C5 . 1.141(3) ?
    C1 C2 . 1.501(4) ?
    C1 H1A . 0.9800 ?
    C1 H1B . 0.9800 ?
    C1 H1C . 0.9800 ?
    C2 H2A . 0.9900 ?
    C2 H2B . 0.9900 ?
    C3 C4 . 1.529(3) ?
    C4 C5 . 1.470(3) ?
    C4 C10 . 1.552(3) ?
    C4 H4 . 1.0000 ?
    C6 C7 . 1.409(3) ?
    C7 C8 . 1.380(3) ?
    C7 C10 . 1.506(3) ?
    C8 C9 . 1.490(3) ?
    C9 H9A . 0.9800 ?
    C9 H9B . 0.9800 ?
    C9 H9C . 0.9800 ?
    C10 C11 . 1.524(3) ?
    C10 H10 . 1.0000 ?
    C11 C12 . 1.389(3) ?
    C11 C16 . 1.394(3) ?
    C12 C13 . 1.391(3) ?
    C12 H12 . 0.9500 ?
    C13 C14 . 1.379(3) ?
    C13 H13 . 0.9500 ?
    C14 C15 . 1.383(3) ?
    C14 H14 . 0.9500 ?
    C15 C16 . 1.385(3) ?
    C15 H15 . 0.9500 ?
    C16 H16 . 0.9500 ?
loop_
    _geom_angle_atom_site_label_1
    _geom_angle_atom_site_label_2
    _geom_angle_atom_site_label_3
    _geom_angle_site_symmetry_1
    _geom_angle_site_symmetry_3
    _geom_angle
    _geom_angle_publ_flag
    C3 O1 C2 . . 116.68(17) ?
    C6 O3 H3 . . 109.6(19) ?
    C8 N1 N2 . . 112.28(16) ?
    C8 N1 H1 . . 127.6(17) ?
    N2 N1 H1 . . 120.0(17) ?
    C6 N2 N1 . . 103.85(16) ?
    C2 C1 H1A . . 109.5 ?
    C2 C1 H1B . . 109.5 ?
    H1A C1 H1B . . 109.5 ?
    C2 C1 H1C . . 109.5 ?
    H1A C1 H1C . . 109.5 ?
    H1B C1 H1C . . 109.5 ?
    O1 C2 C1 . . 111.9(2) ?
    O1 C2 H2A . . 109.2 ?
    C1 C2 H2A . . 109.2 ?
    O1 C2 H2B . . 109.2 ?
    C1 C2 H2B . . 109.2 ?
    H2A C2 H2B . . 107.9 ?
    O2 C3 O1 . . 125.49(19) ?
    O2 C3 C4 . . 123.93(19) ?
    O1 C3 C4 . . 110.57(17) ?
    C5 C4 C3 . . 107.30(16) ?
    C5 C4 C10 . . 110.20(16) ?
    C3 C4 C10 . . 112.11(15) ?
    C5 C4 H4 . . 109.1 ?
    C3 C4 H4 . . 109.1 ?
    C10 C4 H4 . . 109.1 ?
    N3 C5 C4 . . 177.9(2) ?
    N2 C6 O3 . . 122.06(18) ?
    N2 C6 C7 . . 112.33(18) ?
    O3 C6 C7 . . 125.61(17) ?
    C8 C7 C6 . . 104.16(17) ?
    C8 C7 C10 . . 125.22(18) ?
    C6 C7 C10 . . 130.58(18) ?
    N1 C8 C7 . . 107.38(18) ?
    N1 C8 C9 . . 122.35(18) ?
    C7 C8 C9 . . 130.27(18) ?
    C8 C9 H9A . . 109.5 ?
    C8 C9 H9B . . 109.5 ?
    H9A C9 H9B . . 109.5 ?
    C8 C9 H9C . . 109.5 ?
    H9A C9 H9C . . 109.5 ?
    H9B C9 H9C . . 109.5 ?
    C7 C10 C11 . . 112.75(16) ?
    C7 C10 C4 . . 111.51(16) ?
    C11 C10 C4 . . 109.52(15) ?
    C7 C10 H10 . . 107.6 ?
    C11 C10 H10 . . 107.6 ?
    C4 C10 H10 . . 107.6 ?
    C12 C11 C16 . . 118.64(18) ?
    C12 C11 C10 . . 119.87(17) ?
    C16 C11 C10 . . 121.46(18) ?
    C11 C12 C13 . . 120.77(19) ?
    C11 C12 H12 . . 119.6 ?
    C13 C12 H12 . . 119.6 ?
    C14 C13 C12 . . 120.0(2) ?
    C14 C13 H13 . . 120.0 ?
    C12 C13 H13 . . 120.0 ?
    C13 C14 C15 . . 119.8(2) ?
    C13 C14 H14 . . 120.1 ?
    C15 C14 H14 . . 120.1 ?
    C14 C15 C16 . . 120.4(2) ?
    C14 C15 H15 . . 119.8 ?
    C16 C15 H15 . . 119.8 ?
    C15 C16 C11 . . 120.4(2) ?
    C15 C16 H16 . . 119.8 ?
    C11 C16 H16 . . 119.8 ?
loop_
    _geom_torsion_atom_site_label_1
    _geom_torsion_atom_site_label_2
    _geom_torsion_atom_site_label_3
    _geom_torsion_atom_site_label_4
    _geom_torsion_site_symmetry_1
    _geom_torsion_site_symmetry_2
    _geom_torsion_site_symmetry_3
    _geom_torsion_site_symmetry_4
    _geom_torsion
    _geom_torsion_publ_flag
    C8 N1 N2 C6 . . . . -0.9(2) ?
    C3 O1 C2 C1 . . . . 79.9(2) ?
    C2 O1 C3 O2 . . . . -1.9(3) ?
    C2 O1 C3 C4 . . . . 178.73(17) ?
    O2 C3 C4 C5 . . . . -93.5(2) ?
    O1 C3 C4 C5 . . . . 85.9(2) ?
    O2 C3 C4 C10 . . . . 27.6(3) ?
    O1 C3 C4 C10 . . . . -152.99(16) ?
    N1 N2 C6 O3 . . . . -178.86(18) ?
    N1 N2 C6 C7 . . . . 0.7(2) ?
    N2 C6 C7 C8 . . . . -0.2(2) ?
    O3 C6 C7 C8 . . . . 179.32(19) ?
    N2 C6 C7 C10 . . . . 177.66(19) ?
    O3 C6 C7 C10 . . . . -2.8(3) ?
    N2 N1 C8 C7 . . . . 0.9(2) ?
    N2 N1 C8 C9 . . . . -179.08(19) ?
    C6 C7 C8 N1 . . . . -0.4(2) ?
    C10 C7 C8 N1 . . . . -178.39(17) ?
    C6 C7 C8 C9 . . . . 179.5(2) ?
    C10 C7 C8 C9 . . . . 1.5(3) ?
    C8 C7 C10 C11 . . . . 83.8(2) ?
    C6 C7 C10 C11 . . . . -93.6(2) ?
    C8 C7 C10 C4 . . . . -152.51(19) ?
    C6 C7 C10 C4 . . . . 30.1(3) ?
    C5 C4 C10 C7 . . . . 178.19(16) ?
    C3 C4 C10 C7 . . . . 58.8(2) ?
    C5 C4 C10 C11 . . . . -56.3(2) ?
    C3 C4 C10 C11 . . . . -175.76(15) ?
    C7 C10 C11 C12 . . . . -133.87(19) ?
    C4 C10 C11 C12 . . . . 101.4(2) ?
    C7 C10 C11 C16 . . . . 47.9(3) ?
    C4 C10 C11 C16 . . . . -76.9(2) ?
    C16 C11 C12 C13 . . . . 1.0(3) ?
    C10 C11 C12 C13 . . . . -177.28(18) ?
    C11 C12 C13 C14 . . . . 0.0(3) ?
    C12 C13 C14 C15 . . . . -0.9(3) ?
    C13 C14 C15 C16 . . . . 0.7(3) ?
    C14 C15 C16 C11 . . . . 0.3(3) ?
    C12 C11 C16 C15 . . . . -1.2(3) ?
    C10 C11 C16 C15 . . . . 177.08(19) ?
loop_
    _geom_hbond_atom_site_label_D
    _geom_hbond_atom_site_label_H
    _geom_hbond_atom_site_label_A
    _geom_hbond_site_symmetry_A
    _geom_hbond_distance_DH
    _geom_hbond_distance_HA
    _geom_hbond_distance_DA
    _geom_hbond_angle_DHA
    _geom_hbond_publ_flag
    O3 H3 N2 2_675 0.857(10) 1.851(10) 2.706(2) 175(3) yes
    N1 H1 N3 1_554 0.914(10) 2.130(16) 2.948(2) 149(2) yes
    C14 H14 Cg1 1_655 0.95 2.71 3.627(3) 162 yes
_shelx_space_group_comment
;
The symmetry employed for this shelxl refinement is uniquely defined
by the following loop, which should always be used as a source of
symmetry information in preference to the above space-group names.
They are only intended as comments.
;
_shelx_estimated_absorpt_T_min     0.887
_shelx_estimated_absorpt_T_max     0.980
_shelx_hkl_file
;
  -1   0   0 1480.75   62.59
  -1   0   0 1520.85   62.19
  -1   0   0 1436.96   60.59
   1   0   0 1512.25   62.39
   1   0   0 1462.15   60.69
   1   0   0 1511.15   62.09
  -2   0   0    3.30    4.60
  -2   0   0    1.80    3.70
   2   0   0    1.90    3.00
   2   0   0    2.10    4.50
   2   0   0   -1.20    3.20
   2   0   0   -4.40    3.00
  -3   0   0 2449.75  108.99
  -3   0   0 2601.64  111.09
   3   0   0 2522.45  116.69
   3   0   0 2804.32  117.09
   3   0   0 2556.44  109.29
   3   0   0 2842.42  116.19
   3   0   0 2618.64  111.69
  -4   0   0 4240.08  177.08
  -4   0   0 4097.89  171.48
  -4   0   0 4057.19  173.38
   4   0   0 4313.17  180.28
   4   0   0 4121.39  174.68
   4   0   0 3966.10  181.78
   4   0   0 4203.98  171.38
   4   0   0 4126.59  168.78
   4   0   0 4035.10  168.78
  -5   0   0   10.90    9.80
  -5   0   0    7.10   11.50
  -5   0   0   20.80   12.10
  -5   0   0   -4.30    8.70
  -5   0   0   -3.00    7.70
  -5   0   0   41.00   14.00
   5   0   0    8.60    9.70
   5   0   0   -3.40   10.70
   5   0   0   -0.60    7.50
   5   0   0   -5.60    7.00
   5   0   0   -1.80    9.70
   5   0   0   30.00    9.40
   5   0   0    6.00    5.70
   5   0   0    6.20    5.30
  -6   0   0   -6.00   12.80
  -6   0   0    8.90   10.10
  -6   0   0  -13.90   13.90
  -6   0   0   -6.60   14.00
  -6   0   0    9.80    8.50
  -6   0   0    6.70   13.30
   6   0   0   -1.90    7.00
   6   0   0  -24.90    9.50
   6   0   0   -7.00   10.70
   6   0   0    5.80   11.50
   6   0   0   -1.00   10.10
   6   0   0   -2.70    6.40
   6   0   0    0.80    8.50
   6   0   0   24.00   14.60
  -7   0   0  -14.10   14.10
  -7   0   0   11.40   14.60
  -7   0   0    6.60    8.50
  -7   0   0    8.60   13.30
  -7   0   0   19.00   12.00
  -7   0   0    3.70   10.80
  -7   0   0   -1.70   10.50
   7   0   0   -2.60    9.00
   7   0   0   -6.40   13.30
   7   0   0   10.60    9.60
   7   0   0   21.20   13.10
   7   0   0   20.10   13.50
   7   0   0   17.30   10.40
   7   0   0   27.20   26.30
   7   0   0   -1.10    6.90
   7   0   0    5.10    6.70
   7   0   0   -3.20    6.20
   7   0   0    1.50    7.30
   7   0   0    7.40    8.10
  -8   0   0   -0.20   12.40
  -8   0   0   34.70   12.70
  -8   0   0   21.30   12.60
  -8   0   0    4.20   18.00
  -8   0   0    3.40   13.20
  -8   0   0   11.30   12.10
  -8   0   0    8.40    6.50
   8   0   0    9.90    8.80
   8   0   0    2.50    8.30
   8   0   0    7.20    9.90
   8   0   0    3.60    8.10
   8   0   0    4.40    7.40
   8   0   0    5.70   12.60
   8   0   0   -0.80   21.50
   8   0   0   16.70   12.10
  -9   0   0  -12.10    9.10
  -9   0   0    2.50   10.90
  -9   0   0   -0.70   15.10
  -9   0   0   -9.10    9.60
  -9   0   0   -2.70    9.20
   9   0   0   -2.00    6.60
   9   0   0    2.30    6.30
   9   0   0    6.80    5.60
   9   0   0    1.70    5.60
   9   0   0    3.10    9.30
 -10   0   0    8.10    7.70
 -10   0   0   -3.90    4.90
 -10   0   0   -9.70    7.70
 -10   0   0    6.60    5.50
  10   0   0    4.30    3.60
  10   0   0    4.60    4.20
  10   0   0    5.00    3.50
  10  -1   0    7.20    3.70
  10  -1   0   -2.20    4.20
 -10   1   0   12.70    4.90
 -10   1   0    8.30    4.60
   9  -1   0    3.40    5.90
   9  -1   0    1.70    5.40
   9  -1   0   -7.20    7.70
   9  -1   0    4.00    6.20
   9  -1   0   -6.00    5.20
  -9   1   0   -5.30    9.10
  -9   1   0  -13.20   13.70
  -9   1   0    3.80    7.70
  -9   1   0   -0.70    8.70
  -9   1   0    6.20   10.80
   8  -1   0   -2.20    8.00
   8  -1   0   -6.10    7.60
   8  -1   0    1.60    7.50
   8  -1   0    5.00   11.30
   8  -1   0   -4.60    9.80
   8  -1   0   -0.60    8.70
   8  -1   0   -5.00    7.60
   8  -1   0   29.10   20.80
  -8   1   0  -14.40   14.90
  -8   1   0   -8.70   10.00
  -8   1   0    6.50   12.40
  -8   1   0   11.20   13.30
  -8   1   0   -4.60   11.60
  -8   1   0  -18.70   17.00
   7  -1   0   64.09   14.30
   7  -1   0   54.89   16.10
   7  -1   0   23.10   11.10
   7  -1   0   32.30   11.20
   7  -1   0   34.80   10.20
   7  -1   0   35.80   11.60
   7  -1   0   57.59   13.30
  -7   1   0   23.60   20.70
  -7   1   0   51.19   17.30
  -7   1   0   31.00   15.40
  -7   1   0   57.79   16.00
  -7   1   0   15.40    8.20
  -7   1   0   46.90   15.70
  -7   1   0   34.70   16.30
   6  -1   0   12.30    9.60
   6  -1   0    7.30    7.00
   6  -1   0   13.50    9.50
   6  -1   0   17.90   14.30
  -6   1   0   18.30   11.10
  -6   1   0   10.30   14.90
  -6   1   0   11.30   14.20
   5  -1   0   46.40   11.70
   5  -1   0   49.60   13.20
   5  -1   0   29.10   14.10
   5  -1   0   57.29   17.00
   5  -1   0   52.69   11.30
   5  -1   0   53.89   12.60
  -5   1   0   44.70   15.10
  -5   1   0   49.80   16.90
  -5   1   0   44.60   16.00
  -5   1   0   51.79   17.00
   4  -1   0   31.80    9.40
   4  -1   0   24.20   11.70
   4  -1   0   23.40    9.60
   4  -1   0   32.40   10.80
   4  -1   0   23.80    8.70
   4  -1   0   26.90    8.40
  -4   1   0   31.30   15.90
  -4   1   0   15.10    8.20
  -4   1   0   40.70   11.20
  -4   1   0   33.00   11.30
   3  -1   0  187.08   15.10
   3  -1   0  156.38   15.80
   3  -1   0  162.38   13.70
   3  -1   0  133.89   18.50
   3  -1   0  154.08   12.60
  -3   1   0  169.08   16.10
  -3   1   0  146.19   14.80
   2  -1   0 1164.78   51.89
   2  -1   0 1173.48   57.49
   2  -1   0 1263.07   57.49
   2  -1   0 1232.68   53.49
  -2   1   0 1276.37   56.99
  -2   1   0 1212.58   52.89
   1  -1   0   51.29    3.60
   1  -1   0   44.10    3.70
   1  -1   0   54.39    6.40
  -1   1   0   45.90    3.50
  -1   1   0   44.40    6.60
  -1   1   0   37.50    5.70
   0  -1   0   59.89    5.00
   0  -1   0   58.09    5.30
   0  -1   0   57.79    5.40
   0  -1   0   63.19    5.20
   0   1   0   58.99    5.50
   0   1   0   64.59    5.30
   0   1   0   57.89    4.60
   0   1   0   62.19    5.40
  -1  -1   0 1481.85   60.89
  -1  -1   0 1610.14   67.09
  -1  -1   0 1512.45   66.69
   1   1   0 1388.16   65.59
   1   1   0 1493.75   63.89
   1   1   0 1575.64   63.99
   2   1   0 9999.00  394.76
  -3  -1   0 2511.75  111.99
  -3  -1   0 2522.95  102.49
  -3  -1   0 2418.06  105.29
   3   1   0 2361.56  107.69
   3   1   0 2437.46  102.69
   3   1   0 2504.05  107.49
   3   1   0 2354.26  103.09
   3   1   0 2481.45  112.89
   3   1   0 2461.45  110.29
  -4  -1   0   -6.30    6.30
  -4  -1   0    9.10    8.20
  -4  -1   0   -7.00    9.20
  -4  -1   0   -2.90    5.90
  -4  -1   0    4.30    5.70
   4   1   0    6.90    6.10
   4   1   0    9.80    7.00
   4   1   0    4.60    6.00
   4   1   0    4.60    5.90
   4   1   0    4.00    5.60
   4   1   0   10.50    8.30
   4   1   0   -3.40    3.10
  -5  -1   0   94.59   13.00
  -5  -1   0   89.19   13.70
  -5  -1   0  113.49   23.20
   5   1   0   82.69   17.80
   5   1   0   79.59   20.10
   5   1   0   84.89   12.70
   5   1   0  104.89   16.70
   5   1   0   83.29   13.00
   5   1   0   83.59   12.60
   5   1   0   86.59   11.70
  -6  -1   0  521.85   43.00
  -6  -1   0  474.15   35.30
  -6  -1   0  481.45   37.30
  -6  -1   0  475.55   38.00
  -6  -1   0  457.55   29.90
  -6  -1   0  463.65   31.90
   6   1   0  522.05   43.30
   6   1   0  464.95   30.40
   6   1   0  467.95   33.10
   6   1   0  490.25   28.80
   6   1   0  512.75   42.10
   6   1   0  431.96   32.80
   6   1   0  430.26   33.70
   6   1   0  425.46   28.70
   6   1   0  453.35   33.40
  -7  -1   0  185.98   20.50
  -7  -1   0  165.78   18.40
  -7  -1   0  146.89   20.00
  -7  -1   0  152.08   24.70
  -7  -1   0  194.58   44.70
  -7  -1   0  165.08   21.80
  -7  -1   0  189.08   26.10
  -7  -1   0  104.99   21.90
  -7  -1   0  166.58   33.10
   7   1   0  181.58   22.20
   7   1   0  152.08   18.00
   7   1   0  151.68   18.30
   7   1   0  154.68   16.70
   7   1   0  133.39   16.30
   7   1   0  181.18   23.20
   7   1   0  167.58   19.00
   7   1   0  176.08   20.90
   7   1   0  162.38   20.40
   7   1   0  176.58   17.90
   7   1   0  150.18   14.60
   7   1   0  196.88   29.40
   7   1   0  202.48   24.60
   7   1   0  125.99   22.90
   7   1   0  181.08   20.00
   7   1   0  169.98   18.90
  -8  -1   0   73.49   13.50
  -8  -1   0   59.19   18.60
  -8  -1   0  102.09   27.30
  -8  -1   0   35.20   11.30
  -8  -1   0   73.39   15.90
  -8  -1   0   28.00   13.80
  -8  -1   0   66.89   18.00
   8   1   0   63.49   12.60
   8   1   0   50.19   12.60
   8   1   0   25.30   23.60
   8   1   0   73.39   12.40
   8   1   0   97.29   16.40
   8   1   0   75.29   14.40
   8   1   0   40.10   13.20
   8   1   0   78.19   15.40
   8   1   0   50.09   11.50
   8   1   0   50.39   17.00
   8   1   0   66.49   14.20
   8   1   0   60.69   11.30
  -9  -1   0  -15.00    8.70
  -9  -1   0   10.10   13.00
  -9  -1   0   17.20   11.00
  -9  -1   0    9.90    9.00
  -9  -1   0   12.60   12.10
   9   1   0    4.50    8.60
   9   1   0    5.00    5.90
   9   1   0   13.10    5.50
   9   1   0    2.10    6.10
   9   1   0   17.20    9.90
   9   1   0    8.70    7.20
 -10  -1   0    9.50    8.60
 -10  -1   0   -1.40    4.90
 -10  -1   0    2.90    5.90
 -10  -1   0    9.70    7.10
  10   1   0    0.70    3.50
  10   1   0   -4.00    4.50
  10   1   0    7.40    3.20
   9  -2   0    0.50    6.20
   9  -2   0   -0.50   10.20
   9  -2   0   -4.20    8.20
   9  -2   0    0.60    5.80
   9  -2   0    6.10    6.00
  -9   2   0    4.90    7.80
  -9   2   0   -1.50    8.50
  -9   2   0  -10.80    7.80
   8  -2   0   -2.10    6.10
   8  -2   0  -15.60    6.80
   8  -2   0   -9.60   10.50
   8  -2   0   -8.20    7.80
   8  -2   0    0.70    8.70
   8  -2   0   -5.80    6.90
  -8   2   0    2.80   11.70
  -8   2   0    7.10   16.50
  -8   2   0   -4.40   15.50
  -8   2   0  -37.10   17.10
  -8   2   0   11.30   12.80
  -8   2   0   17.20   11.60
  -8   2   0  -11.90   10.00
   7  -2   0   -6.90    9.10
   7  -2   0   -7.60   11.90
   7  -2   0   -3.80    8.60
   7  -2   0   12.20    9.50
   7  -2   0  -20.10   12.70
   7  -2   0   -4.60    7.70
   7  -2   0   -1.30   11.50
   7  -2   0   15.40    8.80
  -7   2   0    4.90   12.60
  -7   2   0    3.60   16.50
  -7   2   0   16.80   14.20
  -7   2   0   -9.50   16.00
  -7   2   0  -13.10   12.80
  -7   2   0   -1.60   14.00
   6  -2   0    0.60    9.50
   6  -2   0   15.70   14.40
   6  -2   0   -0.90    7.00
   6  -2   0   10.30    9.40
  -6   2   0   -7.10   12.70
  -6   2   0   11.70   18.10
  -6   2   0    7.10   13.50
  -6   2   0   10.80   14.80
  -6   2   0   31.70   24.80
   5  -2   0    2.30    8.20
   5  -2   0    1.90    7.00
   5  -2   0   -4.60   10.90
   5  -2   0    7.90    8.50
  -5   2   0   -0.70   11.40
  -5   2   0    1.30   13.50
  -5   2   0   -4.60   10.30
  -5   2   0    8.80   13.40
   4  -2   0   77.09   11.30
   4  -2   0   71.59   10.40
   4  -2   0   80.79   14.30
   4  -2   0   86.69   11.60
   4  -2   0   98.09   10.90
   4  -2   0   97.29   20.20
  -4   2   0   79.99   13.20
  -4   2   0  115.89   20.70
  -4   2   0   66.59    8.60
  -4   2   0   63.99   16.60
   3  -2   0  450.05   27.10
   3  -2   0  459.15   25.80
   3  -2   0  464.05   31.90
   3  -2   0  527.15   35.00
  -3   2   0  451.85   22.40
  -3   2   0  475.05   28.30
  -3   2   0  419.06   21.30
  -3   2   0  478.15   30.40
  -3   2   0  461.65   32.20
   2  -2   0  144.99    9.00
   2  -2   0  137.19   14.50
   2  -2   0  144.19   11.80
   2  -2   0  138.19   10.80
   2  -2   0  153.28   14.50
  -2   2   0  124.69   14.20
   1  -2   0    2.80    5.40
   1  -2   0    3.20    1.90
   1  -2   0    0.10    4.50
   1  -2   0    3.20    1.90
   1  -2   0    4.20    2.40
  -1   2   0   11.00    6.20
  -1   2   0   11.80    5.70
   0  -2   0 6742.43  258.07
   0  -2   0 6272.67  252.27
   0  -2   0 6175.08  253.07
   0   2   0 6498.15  252.87
   0   2   0 6024.70  251.77
   0   2   0 6385.86  250.07
   1   2   0 1777.82   75.19
   1   2   0 1546.85   76.09
   1   2   0 1774.92   80.19
   1   2   0 1861.31   76.69
   1   2   0 1949.30   78.39
  -2  -2   0  219.48   13.40
   2   2   0  223.48   20.10
   2   2   0  224.78   15.30
   2   2   0  241.98   18.50
   2   2   0  243.08   17.50
   2   2   0  225.78   17.40
  -3  -2   0 1718.13   74.09
  -3  -2   0 1695.63   79.69
   3   2   0 1810.72   89.09
   3   2   0 1753.92   79.29
   3   2   0 1735.43   80.79
   3   2   0 1667.63   75.59
   3   2   0 1757.42   76.59
   3   2   0 1783.02   82.49
  -4  -2   0 4037.20  181.68
  -4  -2   0 4138.29  167.58
  -4  -2   0 3870.71  164.58
  -4  -2   0 3976.70  197.98
   4   2   0 4031.60  168.28
   4   2   0 4094.19  175.58
   4   2   0 3968.70  165.98
   4   2   0 4154.78  177.68
   4   2   0 4243.18  181.28
  -5  -2   0  857.31   45.80
  -5  -2   0  815.62   41.90
  -5  -2   0  774.92   50.89
  -5  -2   0  788.72   59.79
   5   2   0  801.92   56.59
   5   2   0  751.82   40.50
   5   2   0  796.92   44.70
   5   2   0  746.83   49.99
   5   2   0  832.42   53.59
   5   2   0  843.42   45.20
   5   2   0  722.93   59.59
   5   2   0  724.93   44.60
   5   2   0  751.52   41.60
  -6  -2   0  183.58   22.70
  -6  -2   0  135.89   21.90
  -6  -2   0  130.89   17.00
  -6  -2   0  191.98   19.10
  -6  -2   0  167.18   20.50
   6   2   0  149.79   19.60
   6   2   0  129.49   20.50
   6   2   0  153.88   24.20
   6   2   0  154.88   19.20
   6   2   0  124.59   26.20
   6   2   0  179.18   17.10
   6   2   0  190.88   19.90
   6   2   0  142.39   22.70
   6   2   0  157.08   17.00
  -7  -2   0  294.67   26.90
  -7  -2   0  297.97   31.90
  -7  -2   0  257.97   25.30
  -7  -2   0  307.67   25.70
  -7  -2   0  322.67   32.40
  -7  -2   0  276.07   30.40
  -7  -2   0  319.37   24.40
  -7  -2   0  309.57   35.60
   7   2   0  301.67   21.50
   7   2   0  315.17   25.30
   7   2   0  274.07   26.50
   7   2   0  299.17   28.80
   7   2   0  259.17   20.90
   7   2   0  303.97   41.80
   7   2   0  323.37   27.10
   7   2   0  312.07   26.70
   7   2   0  311.97   23.50
   7   2   0  256.17   24.70
   7   2   0  312.17   30.10
   7   2   0  280.37   23.50
   7   2   0  337.87   26.10
   7   2   0  319.67   28.50
   7   2   0  254.27   25.20
   7   2   0  283.57   21.40
   7   2   0  283.77   24.00
  -8  -2   0   34.40   13.90
  -8  -2   0   35.60   23.10
  -8  -2   0   28.30   14.90
  -8  -2   0   14.40   14.60
  -8  -2   0   14.90    8.60
  -8  -2   0   14.20    8.60
  -8  -2   0   28.30   13.80
  -8  -2   0   36.50   14.30
   8   2   0   34.10   12.30
   8   2   0    5.80   13.10
   8   2   0   31.00    8.80
   8   2   0    7.50   12.10
   8   2   0   28.20   11.80
   8   2   0   38.80   13.20
   8   2   0   29.20   12.10
   8   2   0   34.40    8.70
   8   2   0   28.20    8.90
   8   2   0    4.80    8.50
   8   2   0   31.10   10.30
   8   2   0  -11.10   12.40
   8   2   0   13.10    8.50
  -9  -2   0   32.90   10.20
  -9  -2   0   43.90   15.70
  -9  -2   0   17.30    5.50
  -9  -2   0   24.70   12.40
  -9  -2   0   20.00    9.90
  -9  -2   0   13.60    9.60
   9   2   0   36.10    7.60
   9   2   0   25.00    7.90
   9   2   0   45.30   12.70
   9   2   0   18.40   11.80
   9   2   0   47.20    8.40
   9   2   0   39.60   10.90
   9   2   0   38.10   16.00
   9   2   0   22.60    6.70
 -10  -2   0    0.30    5.10
 -10  -2   0   -6.20    4.90
  10   2   0    3.10    2.80
  10   2   0    6.50    3.20
   9  -3   0   12.50    9.20
   9  -3   0   18.00    8.90
   9  -3   0    6.90    6.60
   9  -3   0    3.90    6.70
   9  -3   0    5.90    5.60
  -9   3   0   22.20    8.10
  -9   3   0    4.00   10.60
  -9   3   0   11.40    7.60
   8  -3   0    9.00    8.20
   8  -3   0    3.90    7.30
   8  -3   0    8.70    8.00
   8  -3   0    2.10   11.70
   8  -3   0   -5.50    7.50
  -8   3   0   14.10   12.00
  -8   3   0    1.80   11.50
  -8   3   0    1.60   12.30
  -8   3   0   38.60   22.80
  -8   3   0   22.70   15.80
  -8   3   0   19.60   19.40
   7  -3   0    0.00    8.20
   7  -3   0   -0.50   15.90
   7  -3   0    3.00   10.00
   7  -3   0   13.20    8.80
  -7   3   0    2.60   11.60
  -7   3   0   33.20   15.40
  -7   3   0   15.30   20.20
  -7   3   0   -6.90   18.70
  -7   3   0  -18.60   19.20
  -7   3   0    8.00   17.00
   6  -3   0  802.02   39.00
   6  -3   0  595.34   40.80
   6  -3   0  695.53   38.60
   6  -3   0  726.53   40.90
   6  -3   0  751.52   48.80
   6  -3   0  692.73   57.39
   6  -3   0  754.82   51.19
   6  -3   0  790.42   40.30
  -6   3   0  766.92   47.20
  -6   3   0  699.63   44.80
  -6   3   0  703.93   43.20
  -6   3   0  722.53   45.00
  -6   3   0  633.94   64.19
  -6   3   0  738.03   53.49
  -6   3   0  729.93   44.40
  -6   3   0  737.63   50.39
   5  -3   0  173.18   25.40
   5  -3   0  180.28   15.20
   5  -3   0  173.68   19.20
   5  -3   0  139.69   21.00
   5  -3   0  115.79   31.00
   5  -3   0  169.98   16.40
   5  -3   0  161.98   15.30
   5  -3   0  166.08   16.80
  -5   3   0  181.58   16.20
  -5   3   0  243.18   23.90
  -5   3   0  173.18   24.70
  -5   3   0  159.58   22.30
  -5   3   0  171.08   23.30
  -5   3   0  158.08   33.20
  -5   3   0  158.58   23.30
   4  -3   0  389.76   37.50
   4  -3   0  350.96   33.30
   4  -3   0  371.16   23.50
   4  -3   0  403.96   26.00
   4  -3   0  398.66   27.00
   4  -3   0  404.76   28.10
  -4   3   0  388.76   29.80
  -4   3   0  382.66   27.10
  -4   3   0  423.16   31.50
  -4   3   0  387.26   35.40
   3  -3   0   65.19   13.00
   3  -3   0   53.19    8.50
   3  -3   0   82.19   17.50
   3  -3   0   63.29    8.40
   3  -3   0   83.19   17.70
   3  -3   0   71.09   12.10
  -3   3   0   65.39   15.90
  -3   3   0   69.69   11.20
  -3   3   0   92.59   16.50
  -3   3   0   68.49   15.10
   2  -3   0   10.60    4.40
   2  -3   0   -7.00    5.70
   2  -3   0    5.30    4.80
   2  -3   0    7.40    6.60
   2  -3   0    4.50    2.60
  -2   3   0    4.40    7.30
  -2   3   0   11.40    7.40
  -2   3   0   15.20    8.90
  -2   3   0   12.60    7.00
   1  -3   0 3582.74  144.59
   1  -3   0 3249.87  134.49
   1  -3   0 3243.58  134.09
   1  -3   0 3375.06  134.79
   1  -3   0 3432.96  141.89
  -1   3   0 3461.95  144.19
  -1   3   0 3287.27  139.49
  -1   3   0 3248.07  136.59
  -1   3   0 3227.08  141.29
   0  -3   0    5.50    4.20
   0  -3   0   -0.40    2.90
   0  -3   0    4.50    4.60
   0   3   0    1.20    3.30
   0   3   0   13.40    7.40
   0   3   0   -2.00    3.00
  -1  -3   0   54.19   12.30
   1   3   0   36.80    9.20
   1   3   0   46.70   11.90
   1   3   0   36.70    8.80
   1   3   0   48.60   10.30
   1   3   0   49.70    9.80
  -2  -3   0 1142.79   51.89
   2   3   0 1108.29   51.39
   2   3   0 1128.49   52.29
   2   3   0 1096.69   53.09
   2   3   0 1165.78   57.79
   2   3   0 1159.88   56.09
   2   3   0 1086.79   57.39
  -3  -3   0  255.67   15.30
  -3  -3   0  277.57   22.40
  -3  -3   0  231.88   21.80
  -3  -3   0  254.17   26.10
   3   3   0  242.28   20.90
   3   3   0  273.77   19.30
   3   3   0  235.98   19.70
   3   3   0  251.77   23.10
   3   3   0  224.58   17.60
   3   3   0  232.98   21.80
   3   3   0  240.28   25.90
  -4  -3   0   11.00    6.30
  -4  -3   0   18.50   12.60
  -4  -3   0    4.80    7.80
  -4  -3   0   10.10   10.30
   4   3   0    3.10    7.10
   4   3   0    8.70    8.30
   4   3   0   11.40   10.50
   4   3   0    7.40    6.50
   4   3   0    3.40    6.30
   4   3   0    1.20    6.20
   4   3   0    6.50    8.40
   4   3   0    4.40    6.30
   4   3   0   15.80   11.20
  -5  -3   0  728.53   44.90
  -5  -3   0  728.13   39.10
  -5  -3   0  664.63   46.90
  -5  -3   0  819.72   44.40
  -5  -3   0  678.93   58.19
   5   3   0  703.93   38.10
   5   3   0  803.52   57.79
   5   3   0  659.03   50.19
   5   3   0  702.23   40.40
   5   3   0  709.63   42.20
   5   3   0  690.33   43.20
   5   3   0  676.13   42.80
   5   3   0  726.73   40.40
   5   3   0  728.43   49.40
   5   3   0  712.73   38.80
   5   3   0  728.83   43.90
  -6  -3   0  112.59   23.00
  -6  -3   0  122.19   16.00
  -6  -3   0  135.89   19.40
  -6  -3   0   89.49   16.40
  -6  -3   0  102.79   25.90
   6   3   0  151.88   16.10
   6   3   0  140.49   18.20
   6   3   0  122.79   23.90
   6   3   0  115.59   15.00
   6   3   0  162.88   25.30
   6   3   0   77.99   23.40
   6   3   0  136.89   14.60
   6   3   0  122.89   17.60
   6   3   0  113.09   12.80
   6   3   0  143.29   19.80
   6   3   0  104.59   19.00
   6   3   0  103.69   14.00
   6   3   0  117.79   15.50
   6   3   0  122.49   17.80
   6   3   0  124.69   17.80
   6   3   0  131.29   19.80
   6   3   0  132.49   21.00
  -7  -3   0  190.98   27.10
  -7  -3   0  139.89   23.50
  -7  -3   0  199.88   21.20
  -7  -3   0  226.78   28.00
  -7  -3   0  200.78   31.00
  -7  -3   0  171.38   22.10
  -7  -3   0  172.08   23.30
  -7  -3   0  198.88   20.00
   7   3   0  200.48   21.40
   7   3   0  189.38   19.60
   7   3   0  180.28   18.00
   7   3   0  188.38   30.90
   7   3   0  185.88   18.70
   7   3   0  197.68   24.60
   7   3   0  167.18   21.00
   7   3   0  170.78   16.40
   7   3   0  208.38   24.00
   7   3   0  170.88   22.20
   7   3   0  194.48   20.10
   7   3   0  189.08   19.90
   7   3   0  168.18   21.60
   7   3   0  170.38   20.40
   7   3   0  183.68   17.30
   7   3   0  193.58   22.70
   7   3   0  205.78   16.70
  -8  -3   0   16.10   13.70
  -8  -3   0   -0.30    8.00
  -8  -3   0   13.90   14.30
  -8  -3   0    8.70    9.70
  -8  -3   0    0.00    8.60
  -8  -3   0   10.70   25.30
  -8  -3   0   -1.20   16.30
  -8  -3   0   27.50   12.80
  -8  -3   0    6.00   13.50
   8   3   0   16.30    8.60
   8   3   0   16.00    7.50
   8   3   0    2.50    9.90
   8   3   0   17.50   11.50
   8   3   0   12.50    7.90
   8   3   0    6.10    6.60
   8   3   0   15.40   18.50
   8   3   0   -7.50   15.50
   8   3   0   22.80   10.20
   8   3   0   -1.20    9.60
   8   3   0    6.60   10.90
   8   3   0   15.00   11.20
   8   3   0   10.60    6.20
  -9  -3   0  176.58   21.10
  -9  -3   0  198.88   17.70
  -9  -3   0  157.98   15.00
  -9  -3   0  164.68   20.80
  -9  -3   0  183.88   14.20
   9   3   0  175.68   16.70
   9   3   0  175.98   16.30
   9   3   0  174.98   14.50
   9   3   0  205.78   14.10
   9   3   0  178.18   13.10
   9   3   0  178.88   16.10
   9   3   0  160.28   14.70
   9  -4   0   -0.70    7.00
   9  -4   0    7.20    6.10
  -9   4   0    2.20   12.80
  -9   4   0   -0.60    9.10
  -9   4   0    3.90    5.00
   8  -4   0   -2.00    6.80
   8  -4   0   -3.50    6.20
   8  -4   0    8.30   11.50
   8  -4   0    0.70    5.40
   8  -4   0   -8.80    7.30
  -8   4   0   -4.20    8.30
  -8   4   0   11.00    8.60
  -8   4   0    4.40   10.80
  -8   4   0   -1.90   10.00
   7  -4   0   38.80   12.20
   7  -4   0   36.80   10.30
   7  -4   0   39.70   10.50
   7  -4   0   25.10   10.60
   7  -4   0   20.10   13.10
   7  -4   0   41.90   10.80
   7  -4   0   -1.00   16.20
   7  -4   0   19.00    5.50
  -7   4   0   53.79   13.90
  -7   4   0   52.79   22.60
  -7   4   0   26.70   13.60
  -7   4   0   47.50   15.00
  -7   4   0   43.70   13.00
  -7   4   0   18.70   13.90
  -7   4   0   18.30   12.90
   6  -4   0   68.09   16.20
   6  -4   0   97.99   17.90
   6  -4   0   66.69   14.00
   6  -4   0   53.99   12.40
   6  -4   0   56.39   12.20
   6  -4   0   37.30   14.70
   6  -4   0   45.30   11.20
   6  -4   0   43.80   11.70
  -6   4   0  111.39   19.30
  -6   4   0   55.69   32.70
  -6   4   0   78.79   19.20
  -6   4   0   71.79   14.40
  -6   4   0   68.49   16.10
  -6   4   0   92.89   27.30
  -6   4   0   47.70   15.30
  -6   4   0   34.60   19.40
  -6   4   0   72.79   16.40
   5  -4   0   65.99   12.20
   5  -4   0   81.19   12.90
   5  -4   0   53.59   12.20
   5  -4   0   55.79   15.20
   5  -4   0   53.69   19.50
   5  -4   0   77.79   11.40
   5  -4   0   59.89   16.50
  -5   4   0   72.19   23.10
  -5   4   0   83.39   19.20
  -5   4   0   61.19   10.90
  -5   4   0   66.49   17.50
  -5   4   0   28.90   17.90
  -5   4   0   46.40   20.10
  -5   4   0   84.19   22.00
   4  -4   0   79.19   11.90
   4  -4   0   86.59   22.40
   4  -4   0   85.09   25.10
   4  -4   0   79.49   13.30
   4  -4   0   75.39   16.10
  -4   4   0   60.19   10.50
  -4   4   0  107.29   21.50
  -4   4   0   54.79   18.80
  -4   4   0   64.79   18.10
  -4   4   0   78.49   21.50
  -4   4   0   89.29   17.40
   3  -4   0   51.79   12.40
   3  -4   0   59.19   17.50
   3  -4   0   47.70   10.70
   3  -4   0   51.79   16.20
   3  -4   0   47.20    8.60
   3  -4   0   57.59   10.10
  -3   4   0   81.59   18.00
  -3   4   0   54.59   13.50
  -3   4   0   62.79   12.10
  -3   4   0   35.60   14.70
  -3   4   0   51.89   14.70
   2  -4   0   15.30    9.60
   2  -4   0   -2.00    4.20
   2  -4   0    6.40    8.60
   2  -4   0    5.10    4.50
  -2   4   0    1.40    8.80
  -2   4   0    7.30    6.30
  -2   4   0    1.40    8.10
  -2   4   0    1.70    8.70
  -2   4   0    0.40    5.60
  -2   4   0    4.50    9.20
   1  -4   0   77.69   17.30
   1  -4   0   51.79    7.90
   1  -4   0   50.59    8.70
   1  -4   0   69.99   15.40
   1  -4   0   47.50    5.60
   1  -4   0   56.29   10.20
  -1   4   0   44.60   12.40
  -1   4   0   76.09   15.70
  -1   4   0   68.09   13.20
  -1   4   0   49.10   12.00
  -1   4   0   51.59   11.40
   0  -4   0   21.50    7.70
   0  -4   0   26.70    9.90
   0  -4   0   12.00    5.20
   0   4   0   14.10   10.00
   0   4   0    6.80    6.50
   0   4   0   14.90    8.50
   0   4   0    3.40    5.60
   0   4   0   13.10    7.80
  -1  -4   0 1474.25   75.09
  -1  -4   0 1465.25   75.49
   1   4   0 1487.55   71.39
   1   4   0 1480.65   68.89
   1   4   0 1525.45   71.89
   1   4   0 1499.85   66.39
   1   4   0 1481.45   66.49
   1   4   0 1564.64   75.69
   1   4   0 1569.04   73.19
   1   4   0 1301.37   65.49
  -2  -4   0   -3.20    5.50
  -2  -4   0   -1.60    7.30
   2   4   0    5.80    7.50
   2   4   0    0.50    4.30
   2   4   0    2.00    7.30
   2   4   0    5.70    6.00
   2   4   0    1.30    5.70
   2   4   0   -7.40    7.90
   2   4   0   10.30    6.30
   2   4   0    2.60    4.40
   2   4   0   -6.30    4.30
  -3  -4   0  117.59    9.40
  -3  -4   0   99.69   12.10
  -3  -4   0  128.09   20.60
   3   4   0  115.99   15.40
   3   4   0  111.19   24.60
   3   4   0   91.29   12.90
   3   4   0  107.69   15.70
   3   4   0  134.99   13.90
   3   4   0  127.09   12.50
   3   4   0  133.69   19.50
   3   4   0   98.79   21.20
  -4  -4   0    9.20    7.30
  -4  -4   0   11.50    9.80
  -4  -4   0   12.40    6.00
  -4  -4   0    7.00   11.80
   4   4   0   13.60    7.40
   4   4   0    3.70   11.30
   4   4   0    4.10   11.50
   4   4   0   -1.60    6.70
   4   4   0    1.10    7.90
   4   4   0    1.00    7.10
   4   4   0   -1.10    6.80
   4   4   0   -4.80    8.20
   4   4   0   15.30   10.20
  -5  -4   0  693.03   37.90
  -5  -4   0  747.83   41.40
  -5  -4   0  682.33   48.60
  -5  -4   0  688.93   40.60
   5   4   0  709.33   37.90
   5   4   0  656.73   43.10
   5   4   0  704.83   39.60
   5   4   0  691.03   43.90
   5   4   0  658.83   52.19
   5   4   0  718.23   51.19
   5   4   0  651.73   39.50
   5   4   0  728.73   43.40
   5   4   0  715.73   42.40
   5   4   0  595.84   56.39
   5   4   0  702.13   39.00
  -6  -4   0   11.40   12.60
  -6  -4   0   11.50    8.20
  -6  -4   0   19.40   16.70
  -6  -4   0   -4.90   17.20
  -6  -4   0   21.40   10.60
   6   4   0  -11.70   12.00
   6   4   0   -2.50   16.90
   6   4   0    3.90   14.90
   6   4   0   21.80   13.30
   6   4   0   22.40    9.90
   6   4   0   10.20    6.10
   6   4   0    3.30    8.70
   6   4   0    7.30    6.60
   6   4   0    7.20   15.90
   6   4   0    7.20   12.30
   6   4   0   24.20   10.80
   6   4   0   20.10   13.60
   6   4   0   10.30   10.00
   6   4   0   25.30   20.20
   6   4   0    2.90    7.10
   6   4   0   24.30   10.60
   6   4   0   17.60   12.70
   6   4   0    2.00    9.70
  -7  -4   0   -7.70   11.50
  -7  -4   0   -5.60    7.80
  -7  -4   0   33.90   22.10
  -7  -4   0   21.80   12.70
  -7  -4   0   24.30   12.70
  -7  -4   0   17.90   15.50
   7   4   0    5.80   10.10
   7   4   0    6.80   10.50
   7   4   0   10.10    6.50
   7   4   0   -3.00    6.50
   7   4   0    2.40   12.10
   7   4   0   10.80    8.30
   7   4   0   25.50   11.30
   7   4   0   -0.90   11.90
   7   4   0   12.50   13.80
   7   4   0   20.80   12.50
   7   4   0    2.90   12.00
   7   4   0   15.30   10.70
   7   4   0    0.60    7.00
   7   4   0   -6.90   14.60
   7   4   0   47.60   24.70
   7   4   0   11.50   15.30
   7   4   0   10.90   11.40
  -8  -4   0   39.30   28.80
  -8  -4   0   65.69   14.20
  -8  -4   0   -8.30   28.80
  -8  -4   0   18.30   13.60
  -8  -4   0   44.20   10.00
  -8  -4   0   32.10   15.60
  -8  -4   0   55.59   14.40
  -8  -4   0   39.00   11.60
  -8  -4   0   12.70   15.00
   8   4   0   37.40   15.30
   8   4   0   23.90   10.80
   8   4   0   55.69   15.50
   8   4   0   46.80   10.00
   8   4   0   40.40    9.50
   8   4   0   41.40    8.00
   8   4   0  -27.30   28.30
   8   4   0   20.80   16.80
   8   4   0   57.79   11.80
   8   4   0   45.70   11.20
   8   4   0   30.30    9.20
   8   4   0   34.10   12.40
   8   4   0   42.80   10.60
   8   4   0   56.99   12.30
  -9  -4   0   74.79   11.90
  -9  -4   0   48.20   12.70
  -9  -4   0   31.10   14.70
  -9  -4   0   74.09    9.60
  -9  -4   0   49.99   14.10
   9   4   0   43.60    9.30
   9   4   0   75.49    8.40
   9   4   0   52.99   10.70
   9   4   0   53.49   11.90
   9   4   0   74.29   13.10
   9   4   0   67.59    7.90
   9   4   0   74.69    8.50
   9   4   0   69.49   12.00
   8  -5   0  157.88   16.70
   8  -5   0  144.49   14.20
   8  -5   0  161.58   14.10
  -8   5   0  175.28   15.10
  -8   5   0  128.89   15.40
  -8   5   0  145.69   16.90
   7  -5   0    1.10    8.40
   7  -5   0  -19.40   10.80
   7  -5   0  -14.00    6.50
   7  -5   0   -4.60    6.90
   7  -5   0   -2.10    6.60
   7  -5   0   -0.60    4.70
  -7   5   0   11.60   12.00
  -7   5   0   -9.40    9.00
  -7   5   0   10.70   42.50
  -7   5   0    0.20   12.80
  -7   5   0    5.90   12.70
  -7   5   0   -7.10   11.60
  -7   5   0   10.00   11.00
   6  -5   0  312.47   27.40
   6  -5   0  386.16   24.70
   6  -5   0  423.36   31.30
   6  -5   0  364.16   28.00
   6  -5   0  366.86   24.90
   6  -5   0  393.26   27.10
   6  -5   0  284.27   26.80
   6  -5   0  369.66   43.30
  -6   5   0  382.36   29.30
  -6   5   0  350.26   32.10
  -6   5   0  397.56   40.20
  -6   5   0  350.36   28.80
  -6   5   0  399.56   43.90
   5  -5   0    9.20    8.80
   5  -5   0   -3.90   13.20
   5  -5   0   13.60    8.20
   5  -5   0   24.90   14.20
   5  -5   0   -5.20   27.80
   5  -5   0    3.00    5.90
   5  -5   0    8.10   11.90
   5  -5   0   -5.80    8.70
   5  -5   0    2.80    7.70
   5  -5   0    0.80    8.60
  -5   5   0   20.00   15.20
  -5   5   0   24.00   18.00
  -5   5   0   -4.50   19.40
  -5   5   0    6.80   23.40
  -5   5   0   -3.00   12.90
  -5   5   0    1.80   13.50
  -5   5   0  -11.90   15.00
  -5   5   0   -6.20   24.70
  -5   5   0   14.10   13.00
  -5   5   0    2.50   10.50
  -5   5   0  -10.30   17.40
  -5   5   0   -4.50   14.30
  -5   5   0   -5.60    8.60
   4  -5   0  296.17   22.20
   4  -5   0  278.07   24.30
   4  -5   0  274.17   24.60
   4  -5   0  247.18   24.50
   4  -5   0  288.87   20.50
   4  -5   0  285.17   34.00
  -4   5   0  279.87   37.10
  -4   5   0  257.67   28.90
  -4   5   0  244.58   28.00
  -4   5   0  252.77   27.20
  -4   5   0  269.07   22.10
  -4   5   0  306.67   31.20
  -4   5   0  303.07   27.20
   3  -5   0   10.10   12.70
   3  -5   0    4.30    7.30
   3  -5   0    6.90    7.20
   3  -5   0    3.00   15.20
   3  -5   0    7.40    7.20
  -3   5   0    2.00   10.70
  -3   5   0   -1.60    7.10
  -3   5   0   14.20    8.20
  -3   5   0    1.50    9.00
  -3   5   0    7.30    9.60
  -3   5   0    1.30   11.60
  -3   5   0   -7.90    8.60
   2  -5   0 1020.60   54.69
   2  -5   0 1044.10   62.79
   2  -5   0  930.11   64.09
   2  -5   0 1065.89   49.20
   2  -5   0  937.71   45.70
  -2   5   0  979.50   50.69
  -2   5   0 1098.69   59.89
  -2   5   0 1018.90   53.59
  -2   5   0 1013.70   59.49
  -2   5   0 1090.29   54.99
  -2   5   0 1008.80   65.19
   1  -5   0  137.79   20.10
   1  -5   0  181.48   14.90
   1  -5   0  134.59   16.80
   1  -5   0  192.08   22.10
   1  -5   0  152.18   15.10
  -1   5   0  153.48   14.40
  -1   5   0  160.28   19.50
  -1   5   0  180.28   16.50
  -1   5   0  149.69   20.10
  -1   5   0  157.18   17.10
  -1   5   0  182.98   17.20
   0  -5   0  132.69   16.60
   0  -5   0  114.89   13.20
   0   5   0  155.68   19.90
   0   5   0  122.29   15.90
   0   5   0  100.39   13.70
   0   5   0  114.69   13.50
   0   5   0  128.09   15.80
   0   5   0  136.89   14.00
   0   5   0  123.69   18.00
   0   5   0  160.18   15.50
  -1  -5   0   65.29   16.70
  -1  -5   0   47.80   11.80
   1   5   0   57.89   16.30
   1   5   0   69.89   11.70
   1   5   0   57.99   14.50
   1   5   0   55.39   11.00
   1   5   0   45.00   10.50
   1   5   0   62.79   15.20
   1   5   0   64.29   14.60
   1   5   0   71.19   12.80
  -2  -5   0 1012.60   55.99
  -2  -5   0 1125.59   68.59
   2   5   0 1049.30   50.09
   2   5   0 1058.19   59.69
   2   5   0 1133.29   54.19
   2   5   0 1072.89   52.79
   2   5   0 1010.10   55.19
   2   5   0 1055.39   53.59
   2   5   0  945.11   52.39
   2   5   0  944.01   61.69
  -3  -5   0  267.87   14.70
  -3  -5   0  290.57   34.50
   3   5   0  285.97   20.10
   3   5   0  223.98   22.70
   3   5   0  268.57   21.20
   3   5   0  223.68   28.10
   3   5   0  276.47   23.00
   3   5   0  226.28   25.40
   3   5   0  322.17   30.10
   3   5   0  280.67   21.90
   3   5   0  262.47   19.00
  -4  -5   0  -22.00   15.40
  -4  -5   0   -4.60   17.80
  -4  -5   0    6.50    7.80
  -4  -5   0   -1.40    5.30
   4   5   0   -0.80    6.70
   4   5   0   38.80   18.60
   4   5   0    7.40   12.00
   4   5   0   -1.30    6.90
   4   5   0   -2.20   10.60
   4   5   0   13.70    8.80
   4   5   0   23.00   10.00
   4   5   0   -2.90   17.60
  -5  -5   0  274.47   30.70
  -5  -5   0  257.17   31.90
  -5  -5   0  292.87   21.70
  -5  -5   0  303.67   23.70
   5   5   0  355.36   37.20
   5   5   0  263.77   22.40
   5   5   0  312.07   24.70
   5   5   0  286.27   35.70
   5   5   0  265.57   26.30
   5   5   0  289.97   25.80
   5   5   0  271.07   21.40
   5   5   0  296.17   21.00
   5   5   0  265.87   20.30
   5   5   0  226.08   24.00
   5   5   0  258.97   31.80
   5   5   0  291.97   28.00
   5   5   0  286.27   22.20
   5   5   0  281.67   26.40
   5   5   0  272.47   20.90
   5   5   0  215.18   21.50
  -6  -5   0  101.09   17.10
  -6  -5   0   82.99   28.00
  -6  -5   0  129.59   15.80
  -6  -5   0  125.49   18.00
  -6  -5   0   88.79   22.80
   6   5   0  114.89   14.20
   6   5   0  117.29   18.30
   6   5   0  104.99   17.60
   6   5   0  128.39   17.30
   6   5   0  164.68   21.60
   6   5   0  142.59   21.50
   6   5   0  109.49   21.80
   6   5   0  126.99   19.50
   6   5   0   96.29   13.50
   6   5   0  114.09   17.10
   6   5   0  143.19   33.70
   6   5   0  110.59   13.90
   6   5   0  111.09   14.80
   6   5   0  123.69   18.00
   6   5   0  116.89   19.30
   6   5   0  125.89   16.50
   6   5   0  100.89   13.30
  -7  -5   0    2.20   14.10
  -7  -5   0   28.10   18.00
  -7  -5   0  -12.40    7.90
  -7  -5   0   -9.20    9.90
  -7  -5   0    6.40   26.50
  -7  -5   0   13.00    9.00
  -7  -5   0    0.20   11.10
   7   5   0   -1.00    9.50
   7   5   0   23.90   13.10
   7   5   0    6.40   10.10
   7   5   0    2.70   10.80
   7   5   0   -9.40    9.60
   7   5   0    3.70    9.50
   7   5   0    5.90    6.60
   7   5   0   -0.30    9.00
   7   5   0   18.70   17.80
   7   5   0    1.80    5.60
   7   5   0   -4.80    8.30
   7   5   0    2.70    5.40
   7   5   0   -4.90   11.20
   7   5   0   16.50   13.80
   7   5   0    7.70    6.40
  -8  -5   0  -12.70   11.00
  -8  -5   0    9.40    8.20
  -8  -5   0    0.90   14.70
  -8  -5   0    2.30    6.60
  -8  -5   0    3.70    8.00
   8   5   0   11.40    8.60
   8   5   0    8.90    7.70
   8   5   0   13.00    8.60
   8   5   0    8.10    7.00
   8   5   0    7.80    5.20
   8   5   0    1.40    8.50
   8   5   0   14.90   14.30
   8   5   0   10.40    5.00
   8   5   0    9.10    5.00
   8   5   0   16.40   10.10
  -9  -5   0   79.89   12.40
  -9  -5   0   75.19   14.00
  -9  -5   0   25.80   14.10
  -9  -5   0   60.69   10.20
   9   5   0   57.49    6.90
   9   5   0   40.20   10.10
   9   5   0   83.19   10.80
   9   5   0   72.19    7.00
   9   5   0   99.19   10.70
   9   5   0   48.80    8.30
   8  -6   0    1.40    5.70
   8  -6   0   -1.30    4.20
  -8   6   0    9.20   13.40
  -8   6   0   -1.30    8.60
  -8   6   0    4.50    9.80
   7  -6   0   73.29   12.10
   7  -6   0   74.19   12.20
   7  -6   0   63.29    7.90
   7  -6   0   50.29   13.00
  -7   6   0  113.49   14.50
  -7   6   0   72.49   15.10
  -7   6   0   89.89   14.90
  -7   6   0   70.79   14.30
  -7   6   0  111.49   19.90
  -7   6   0   68.09   12.70
   6  -6   0  101.69   14.80
   6  -6   0  112.39   24.10
   6  -6   0   73.59   16.90
   6  -6   0   74.39   31.30
   6  -6   0   70.59   13.60
   6  -6   0  103.19   12.60
   6  -6   0   70.49   18.80
   6  -6   0   92.79   12.30
   6  -6   0   96.49   15.60
  -6   6   0   85.59   17.90
  -6   6   0   93.59   20.40
  -6   6   0   90.49   17.00
  -6   6   0   94.39   19.00
  -6   6   0   71.29   27.10
  -6   6   0   95.09   19.20
  -6   6   0   65.79   23.70
  -6   6   0  128.39   20.80
  -6   6   0  145.09   16.90
  -6   6   0  107.19   17.10
  -6   6   0  101.69   17.80
  -6   6   0   49.20   28.90
  -6   6   0  101.19   14.20
   5  -6   0   62.99   16.20
   5  -6   0   53.99   11.70
   5  -6   0   57.89   18.30
   5  -6   0   51.19   17.40
   5  -6   0   29.80   21.10
   5  -6   0   83.49   14.40
   5  -6   0   50.19   12.50
   5  -6   0   43.40    9.70
   5  -6   0   69.49   12.70
  -5   6   0   33.40   16.50
  -5   6   0   45.10   13.60
  -5   6   0   21.80   13.90
  -5   6   0   34.80   14.90
  -5   6   0   78.39   17.20
  -5   6   0   66.59   15.40
  -5   6   0   33.40   22.50
  -5   6   0   35.30   20.80
  -5   6   0   29.70   15.50
  -5   6   0   37.90   16.40
  -5   6   0   53.99   15.60
  -5   6   0   49.00   13.20
  -5   6   0   53.49   18.70
  -5   6   0   35.20   15.70
   4  -6   0    5.70    9.60
   4  -6   0   -4.40   10.30
   4  -6   0    3.50   10.10
   4  -6   0  -34.10   13.10
   4  -6   0    4.80    7.10
   4  -6   0   -5.10   12.20
  -4   6   0  -15.60   12.20
  -4   6   0   12.40   13.80
  -4   6   0   -0.10    9.70
  -4   6   0    7.70   12.00
  -4   6   0   -6.60   18.30
  -4   6   0   -2.60   12.70
  -4   6   0   -3.60   15.20
  -4   6   0   11.80   23.30
  -4   6   0   21.70   13.90
  -4   6   0   13.40   16.20
  -4   6   0   10.00   11.00
  -4   6   0   41.80   18.40
  -4   6   0    7.60    9.60
   3  -6   0   57.39   16.30
   3  -6   0   48.10   12.20
   3  -6   0   67.09   10.80
   3  -6   0   44.60   19.80
   3  -6   0   56.39   12.40
   3  -6   0   59.79   14.20
  -3   6   0   31.10   20.30
  -3   6   0   62.59   14.40
  -3   6   0   49.20   12.60
  -3   6   0   33.20   12.70
  -3   6   0   34.50   13.90
  -3   6   0   43.00   16.80
  -3   6   0   29.50   12.50
  -3   6   0   42.20   17.50
   2  -6   0  147.89   37.20
   2  -6   0  135.69   23.30
   2  -6   0  151.18   19.50
   2  -6   0  161.38   14.40
   2  -6   0  134.89   14.60
  -2   6   0  147.59   19.20
  -2   6   0  120.59   20.60
  -2   6   0  134.69   19.70
  -2   6   0  153.58   20.40
  -2   6   0  170.38   33.60
  -2   6   0  155.98   17.70
  -2   6   0  155.98   17.80
  -2   6   0  145.39   16.10
   1  -6   0   27.90   16.90
   1  -6   0    2.10   12.30
   1  -6   0   27.20    7.30
   1  -6   0   22.70    6.60
  -1   6   0   19.10   10.40
  -1   6   0   25.30   12.30
  -1   6   0   30.90   12.60
  -1   6   0   12.60   12.10
  -1   6   0   23.50   10.70
  -1   6   0   13.80   10.10
  -1   6   0   33.30   13.40
  -1   6   0   34.90   14.30
   0  -6   0  110.99    7.10
   0  -6   0  136.69   28.50
   0  -6   0  120.59   17.20
   0  -6   0  133.69   21.70
   0   6   0  127.99   21.70
   0   6   0  123.99   13.50
   0   6   0  136.49   15.60
   0   6   0  109.79   16.70
   0   6   0  132.89   17.30
   0   6   0  152.48   27.50
   0   6   0  120.89   20.40
  -1  -6   0   13.50   14.10
  -1  -6   0    7.00    9.70
  -1  -6   0    5.00   14.00
   1   6   0   -3.90    8.70
   1   6   0    3.10   12.10
   1   6   0   -9.30    7.30
   1   6   0    2.00    8.90
   1   6   0   -3.00   15.00
   1   6   0   -5.10    9.00
   1   6   0  -10.50    8.80
   1   6   0    6.60   10.10
   1   6   0   -2.00    7.30
  -2  -6   0    7.90   14.90
  -2  -6   0  -16.90    5.50
  -2  -6   0  -13.80   13.20
  -2  -6   0  -19.40   12.00
   2   6   0   30.70   13.90
   2   6   0    0.10    9.30
   2   6   0   10.20    7.30
   2   6   0    7.90    8.90
   2   6   0    6.10   10.80
   2   6   0   -2.40    8.80
   2   6   0    6.00   13.20
   2   6   0   17.90   17.10
   2   6   0   10.00   16.30
   2   6   0    9.10   11.60
   2   6   0   -3.60    7.20
   2   6   0    2.80   11.70
   2   6   0    3.50    7.30
  -3  -6   0  155.58   11.70
  -3  -6   0  215.98   35.40
  -3  -6   0  178.08   35.50
  -3  -6   0  268.87   35.40
  -3  -6   0  211.48   27.40
   3   6   0  179.58   22.20
   3   6   0  186.88   17.90
   3   6   0  217.08   27.00
   3   6   0  182.78   20.10
   3   6   0  187.38   36.80
   3   6   0  190.18   21.90
   3   6   0  184.98   24.90
   3   6   0  204.28   20.80
   3   6   0  183.18   19.20
   3   6   0  168.38   17.20
   3   6   0  161.28   16.40
  -4  -6   0   12.40    7.40
  -4  -6   0   -5.80   17.50
  -4  -6   0   -0.70   13.50
  -4  -6   0   12.90    8.40
   4   6   0    6.40   14.90
   4   6   0    7.90    8.40
   4   6   0   12.40    9.10
   4   6   0  -12.60    8.10
   4   6   0   13.00    9.50
   4   6   0   20.90   13.60
   4   6   0   10.90   10.10
   4   6   0    4.90    5.50
   4   6   0   -5.50    7.60
   4   6   0   -7.60   10.80
   4   6   0    1.20    8.10
   4   6   0   -8.60   12.00
   4   6   0   -4.70    9.00
   4   6   0    4.20   12.60
  -5  -6   0  189.68   19.20
  -5  -6   0  218.78   19.10
   5   6   0  172.28   26.30
   5   6   0  185.18   22.00
   5   6   0  221.68   19.40
   5   6   0  189.68   21.20
   5   6   0  182.88   17.50
   5   6   0  199.28   19.70
   5   6   0  156.18   34.90
   5   6   0  196.38   20.90
   5   6   0  213.08   18.30
   5   6   0  245.28   24.90
   5   6   0  226.98   18.00
   5   6   0  201.28   19.10
   5   6   0  163.48   18.20
   5   6   0  236.58   24.90
   5   6   0  231.48   22.30
   5   6   0  232.68   20.90
  -6  -6   0    4.20   11.40
  -6  -6   0   22.30   11.20
  -6  -6   0   19.60   11.70
  -6  -6   0   16.30   21.50
   6   6   0   31.60   12.40
   6   6   0   22.70   10.90
   6   6   0   10.40   11.40
   6   6   0    3.90   11.60
   6   6   0    7.40   15.00
   6   6   0   10.70   12.50
   6   6   0    7.10   10.40
   6   6   0   31.90   36.20
   6   6   0   22.40    8.40
   6   6   0   21.80    9.00
   6   6   0   23.40   14.40
   6   6   0  -11.60   18.20
   6   6   0   15.80    9.50
   6   6   0   18.00    8.30
   6   6   0   26.40    7.60
  -7  -6   0   12.10   12.10
  -7  -6   0   26.70    9.30
  -7  -6   0   34.50   13.00
  -7  -6   0   20.10    9.60
  -7  -6   0   30.60   16.70
  -7  -6   0    2.00   29.40
   7   6   0   10.60    9.40
   7   6   0   13.10   13.50
   7   6   0   24.90    9.80
   7   6   0   18.10    9.00
   7   6   0   42.30   12.60
   7   6   0    7.60   11.60
   7   6   0   30.30   11.40
   7   6   0   -9.10   10.10
   7   6   0  -13.30   13.60
   7   6   0    6.70    7.70
   7   6   0   11.40   13.10
  -8  -6   0   17.40   13.60
  -8  -6   0   11.70    6.10
  -8  -6   0   14.60    6.90
  -8  -6   0   11.30   11.50
   8   6   0   17.00    7.30
   8   6   0    4.70    5.10
   8   6   0   16.00    6.30
   8   6   0   15.70    8.30
   8   6   0   13.00    9.90
   8   6   0    9.40    7.80
   8   6   0    8.10    7.00
   8   6   0   -3.70    6.60
   7  -7   0   -5.50    5.00
   7  -7   0   -0.20    7.00
  -7   7   0    5.30    6.80
  -7   7   0    1.90    6.90
  -7   7   0    3.50   11.40
   6  -7   0   20.90    9.10
   6  -7   0    8.50   12.60
   6  -7   0   33.10    7.10
   6  -7   0   47.30    9.60
   6  -7   0   28.90    8.30
   6  -7   0   50.89   17.90
   6  -7   0   15.80   12.90
  -6   7   0   25.60   10.50
  -6   7   0   37.90   10.80
  -6   7   0   28.30   10.90
  -6   7   0   24.00    8.20
  -6   7   0   19.80   15.30
  -6   7   0   21.50   11.90
  -6   7   0    0.90   11.20
  -6   7   0   40.30   19.40
  -6   7   0   27.90   11.60
   5  -7   0   -4.60    7.80
   5  -7   0   -3.60    7.40
   5  -7   0   -1.80    6.30
   5  -7   0   -1.40    9.30
   5  -7   0   -7.00    8.40
   5  -7   0  -13.10   13.70
   5  -7   0   -5.40   14.30
   5  -7   0   -3.60   18.40
  -5   7   0    3.40   11.50
  -5   7   0   -1.60    9.80
  -5   7   0  -18.70   10.80
  -5   7   0    2.70    9.10
  -5   7   0    4.10   12.60
  -5   7   0  -18.10   16.60
  -5   7   0    8.40    9.60
  -5   7   0   -4.20   10.60
  -5   7   0    0.00   10.20
  -5   7   0   -3.50   14.40
  -5   7   0   21.00   14.30
   4  -7   0  175.58   21.70
   4  -7   0  194.38   23.60
   4  -7   0  210.58   19.80
   4  -7   0  175.68   22.00
   4  -7   0   91.19   28.50
   4  -7   0  176.98   24.20
  -4   7   0  209.38   19.90
  -4   7   0  211.58   30.10
  -4   7   0  161.48   21.30
  -4   7   0  180.08   21.10
  -4   7   0  198.18   22.30
  -4   7   0  215.18   23.50
  -4   7   0  183.48   19.90
  -4   7   0  214.08   26.20
  -4   7   0  195.48   23.80
  -4   7   0  184.68   27.90
  -4   7   0  258.97   27.50
   3  -7   0   16.90   10.60
   3  -7   0   -1.20   11.90
   3  -7   0   18.30   10.40
   3  -7   0   24.10   10.60
   3  -7   0    2.00    6.30
   3  -7   0    7.70   14.50
  -3   7   0    2.30   12.00
  -3   7   0   -4.40   12.90
  -3   7   0   21.60   17.90
  -3   7   0   19.20   11.90
  -3   7   0   10.10   14.90
  -3   7   0    4.10   11.70
  -3   7   0   -2.10   12.50
  -3   7   0   -8.30   11.40
  -3   7   0   41.00   14.00
  -3   7   0   14.60   12.00
  -3   7   0   -4.00   13.80
  -3   7   0   16.70   22.80
  -3   7   0   27.50   14.00
   2  -7   0   36.20   20.90
   2  -7   0   -2.70    7.70
   2  -7   0    1.80    7.70
   2  -7   0   -6.40   10.00
   2  -7   0    4.10   15.40
  -2   7   0   -3.60   10.80
  -2   7   0  -22.70    8.50
  -2   7   0   -3.00   11.60
  -2   7   0   -7.70   12.00
  -2   7   0   12.70   14.90
  -2   7   0   10.90   14.10
  -2   7   0    0.50   12.90
  -2   7   0  -17.80   11.80
  -2   7   0  -40.30   16.00
  -2   7   0   -0.90   11.80
  -2   7   0   24.70   15.00
  -2   7   0    1.20   12.10
   1  -7   0   10.80   13.60
   1  -7   0   17.40    7.90
  -1   7   0   21.60   12.00
  -1   7   0    7.30   12.20
  -1   7   0   15.30   10.90
  -1   7   0   44.20   19.60
  -1   7   0   22.20   11.30
  -1   7   0   31.40   11.20
  -1   7   0    9.70   11.10
   0  -7   0  239.48   15.60
   0  -7   0  230.68   30.30
   0   7   0  248.78   25.10
   0   7   0  266.47   30.50
   0   7   0  334.17   29.70
   0   7   0  249.88   24.70
   0   7   0  253.57   22.40
   0   7   0  266.17   23.80
   0   7   0  274.57   34.30
   0   7   0  253.77   20.80
  -1  -7   0   64.59   21.10
   1   7   0   60.89   14.60
   1   7   0   75.39   14.20
   1   7   0   41.30   15.80
   1   7   0   63.59   17.50
   1   7   0   49.90   21.60
   1   7   0   58.89   16.20
   1   7   0   49.99   16.70
   1   7   0   52.79   12.40
   1   7   0    9.50   15.50
   1   7   0   57.19   17.80
  -2  -7   0   39.40   17.40
   2   7   0  -14.60   17.70
   2   7   0    5.90    7.70
   2   7   0   16.70   12.90
   2   7   0   -6.90    8.90
   2   7   0   14.20   11.20
   2   7   0  -12.60   10.80
   2   7   0    2.60   10.30
   2   7   0   15.30   14.20
   2   7   0    7.70   14.30
  -3  -7   0   29.20   19.60
  -3  -7   0   11.50    6.20
   3   7   0    0.70    7.80
   3   7   0    8.40   10.10
   3   7   0   -7.50   11.20
   3   7   0   10.70   11.60
   3   7   0   -1.10   14.30
   3   7   0    2.00    8.40
   3   7   0   14.50    9.90
   3   7   0    2.10   15.40
   3   7   0   16.40   10.50
   3   7   0   15.10    9.60
   3   7   0  -38.50   18.20
   3   7   0   13.70   13.50
  -4  -7   0    9.30    7.40
  -4  -7   0    1.80    8.90
   4   7   0   23.90   12.90
   4   7   0   13.20   11.00
   4   7   0    7.20   11.30
   4   7   0   11.70    9.50
   4   7   0  -13.60   10.80
   4   7   0    4.10    7.60
   4   7   0    1.20   16.90
   4   7   0    7.30    8.50
   4   7   0   16.00    8.00
   4   7   0   23.90   13.10
   4   7   0   19.90   27.10
   4   7   0   27.90   15.50
   4   7   0   11.50    8.00
   4   7   0   10.40   13.00
  -5  -7   0   -3.30    7.70
  -5  -7   0   -9.20    7.40
   5   7   0    1.80   14.10
   5   7   0    3.90   10.50
   5   7   0    2.70    6.10
   5   7   0    5.30    7.10
   5   7   0   -0.40    8.70
   5   7   0    3.90   10.00
   5   7   0    4.90    7.10
   5   7   0   -8.50   17.30
   5   7   0  -20.70   35.10
   5   7   0    2.90   10.40
   5   7   0    4.90   12.00
   5   7   0   14.10   14.70
   5   7   0   -3.60    9.70
   5   7   0   10.30    7.80
  -6  -7   0   35.60   11.40
  -6  -7   0   29.80   11.60
  -6  -7   0   45.50   11.90
  -6  -7   0   32.00   16.60
   6   7   0   30.00   11.30
   6   7   0   35.60    8.70
   6   7   0   36.30    8.80
   6   7   0   44.20   12.30
   6   7   0   28.90    9.80
   6   7   0   13.20   14.90
   6   7   0   35.70   10.70
   6   7   0   47.00   11.60
   6   7   0   33.90   15.00
   6   7   0   18.10    9.30
   6   7   0   48.30   14.00
   6   7   0   36.50   18.60
   6   7   0   34.20    7.70
  -7  -7   0  -10.80   14.00
  -7  -7   0    1.30   10.60
  -7  -7   0  -12.50    6.50
  -7  -7   0   -4.40    9.00
   7   7   0   -0.70    4.40
   7   7   0   -1.10    9.10
   7   7   0   -3.70    6.90
   7   7   0   11.40    7.00
   7   7   0    7.20    7.70
   7   7   0   -5.90    4.20
   7   7   0    2.10    7.00
   7   7   0    1.10    5.20
  -8  -7   0    3.60    5.10
  -8  -7   0   -2.00    7.00
  -8  -7   0   -0.30    5.70
   8   7   0   -1.40    6.60
   8   7   0   -9.80    8.10
   8   7   0    7.00    5.80
   8   7   0    2.00    3.50
   8   7   0    0.30    3.80
   8   7   0    2.20    3.40
   6  -8   0   -2.30    7.90
   6  -8   0    4.30    6.10
   6  -8   0    7.00   10.60
   6  -8   0   11.50    6.80
   6  -8   0    8.00    7.90
  -6   8   0    4.50    6.80
  -6   8   0   19.70   11.90
  -6   8   0   -8.10   11.60
  -6   8   0    4.00    8.10
  -6   8   0    3.80   11.40
  -6   8   0   -1.90    6.90
  -6   8   0    6.30    5.40
  -6   8   0   -3.90    8.60
   5  -8   0   -4.20    7.80
   5  -8   0    0.10    6.00
   5  -8   0   11.50   11.20
   5  -8   0    7.10    8.80
  -5   8   0    1.70    9.40
  -5   8   0    7.80   13.00
  -5   8   0  -30.60   13.30
  -5   8   0    0.50    7.30
  -5   8   0   -1.90   10.00
  -5   8   0    0.70    8.40
  -5   8   0   -0.20   10.70
  -5   8   0    7.30    8.50
  -5   8   0    6.30   10.30
   4  -8   0    8.40   11.00
   4  -8   0    4.00    7.40
   4  -8   0  -15.50   13.50
   4  -8   0    2.30   11.50
   4  -8   0    1.40    6.60
   4  -8   0   -7.90    7.10
   4  -8   0    9.80    9.80
  -4   8   0  -19.20   10.80
  -4   8   0   -6.10    9.50
  -4   8   0    0.50    9.20
  -4   8   0   22.70   16.40
  -4   8   0  -19.30   10.50
  -4   8   0   10.30   10.30
  -4   8   0    6.30   16.40
  -4   8   0   -0.30    8.80
  -4   8   0    1.70   11.10
  -4   8   0   10.70   10.70
  -4   8   0    0.10    9.00
   3  -8   0   59.69   19.10
   3  -8   0   36.70   13.00
   3  -8   0   36.80   11.10
   3  -8   0    9.10   21.30
   3  -8   0   31.90   12.40
   3  -8   0   19.90    8.40
  -3   8   0   49.00   12.70
  -3   8   0   30.40   12.20
  -3   8   0   57.39   14.60
  -3   8   0   34.40   13.50
  -3   8   0   40.30   15.10
  -3   8   0   51.89   17.50
  -3   8   0   33.30   12.90
  -3   8   0   37.40   12.70
  -3   8   0   11.80   16.80
  -3   8   0   40.30   15.20
  -3   8   0   51.79   15.20
   2  -8   0  203.48   35.50
   2  -8   0  284.47   24.70
   2  -8   0  280.07   28.90
   2  -8   0  321.87   23.40
  -2   8   0  257.07   26.30
  -2   8   0  256.17   26.30
  -2   8   0  284.97   24.60
  -2   8   0  282.27   25.90
  -2   8   0  261.17   33.10
  -2   8   0  307.77   29.70
  -2   8   0  267.47   24.50
  -2   8   0  313.67   24.70
  -2   8   0  290.07   28.60
  -2   8   0  294.07   25.70
  -2   8   0  284.27   25.40
   1  -8   0   74.69   12.70
   1  -8   0  106.49   13.70
   1  -8   0  106.99   22.90
  -1   8   0  118.09   19.10
  -1   8   0   98.49   18.30
  -1   8   0  108.09   26.00
  -1   8   0  109.49   19.80
  -1   8   0  127.29   18.20
  -1   8   0  116.79   22.50
  -1   8   0   97.99   18.60
  -1   8   0   99.89   18.70
  -1   8   0   96.09   21.20
  -1   8   0   86.59   19.80
  -1   8   0   80.49   21.20
  -1   8   0   99.19   15.50
   0  -8   0    7.60   18.80
   0   8   0   26.50   13.70
   0   8   0   43.40   15.00
   0   8   0   17.80   13.40
   0   8   0   30.00   15.90
   0   8   0   54.89   15.20
   0   8   0   30.80   17.50
   0   8   0   67.69   16.40
   0   8   0   22.90   12.20
   0   8   0   21.50   14.60
   0   8   0   37.30   15.30
   0   8   0   38.00   15.40
   0   8   0   40.00   15.70
   0   8   0   23.90   15.80
   0   8   0   16.30   28.10
   0   8   0    6.10   19.30
  -1  -8   0  466.45   44.80
   1   8   0  461.35   39.60
   1   8   0  427.76   26.90
   1   8   0  406.76   31.90
   1   8   0  489.65   34.60
   1   8   0  471.35   29.80
   1   8   0  390.56   30.40
   1   8   0  383.96   33.00
   1   8   0  461.85   31.70
   1   8   0  442.26   32.00
   1   8   0  386.56   43.10
   1   8   0  398.86   31.90
   1   8   0  388.46   33.90
   1   8   0  444.16   28.40
   1   8   0  449.16   36.00
  -2  -8   0  124.49   10.20
   2   8   0  127.99   17.00
   2   8   0  138.69   17.10
   2   8   0  149.69   16.00
   2   8   0  139.89   21.80
   2   8   0  145.69   16.80
   2   8   0  137.69   18.30
   2   8   0  108.79   20.60
   2   8   0  130.89   23.10
   2   8   0  106.49   18.00
   2   8   0  139.29   17.90
   2   8   0  100.59   28.70
  -3  -8   0   99.39   10.50
   3   8   0   73.89   21.00
   3   8   0   71.49   14.20
   3   8   0   90.49   33.30
   3   8   0   76.29   15.40
   3   8   0   89.59   16.70
   3   8   0  103.09   15.80
   3   8   0   79.89   21.20
   3   8   0   74.99   16.00
   3   8   0   79.49   21.60
   3   8   0   71.79   14.70
  -4  -8   0   82.09   14.40
  -4  -8   0   72.99   13.40
   4   8   0   46.40   13.00
   4   8   0   60.29   11.10
   4   8   0   78.69   11.50
   4   8   0   40.70   14.90
   4   8   0   91.89   14.20
   4   8   0   62.69   12.30
   4   8   0   66.39   17.70
   4   8   0   71.29   14.10
   4   8   0   15.90   21.20
   4   8   0   62.19   13.70
   4   8   0   47.00   12.10
   4   8   0   55.99   14.80
  -5  -8   0   24.70    9.80
  -5  -8   0    2.30    8.10
   5   8   0   31.10   16.30
   5   8   0   10.00   10.00
   5   8   0   32.30    9.50
   5   8   0   -3.10   12.70
   5   8   0   52.39   20.10
   5   8   0   39.70   11.60
   5   8   0   14.70    9.30
   5   8   0   16.00    7.90
   5   8   0   19.20    8.20
   5   8   0   -4.00    9.70
  -6  -8   0   41.80   10.50
  -6  -8   0   25.10    8.50
   6   8   0   30.40    8.90
   6   8   0   23.50   10.10
   6   8   0   37.70    7.20
   6   8   0   36.30    7.10
   6   8   0   29.60    9.20
   6   8   0   25.80    9.10
   6   8   0   57.79    9.20
  -7  -8   0    4.10    8.30
  -7  -8   0   -2.60    5.90
   7   8   0   12.10    6.30
   7   8   0    4.10    6.50
   7   8   0    4.70    7.50
   7   8   0    5.60    3.80
   7   8   0    4.60    7.10
   5  -9   0    6.70    6.80
   5  -9   0    3.00    5.30
   5  -9   0    4.60    4.40
   5  -9   0    1.30    5.20
  -5   9   0   11.40    8.30
  -5   9   0   -3.90   10.30
  -5   9   0    7.50    6.50
  -5   9   0    0.80    6.90
  -5   9   0    6.90    6.40
  -5   9   0   -0.50    5.60
  -5   9   0    9.90    5.60
   4  -9   0  -11.70   10.20
   4  -9   0   -1.70    6.80
   4  -9   0    8.00    7.80
   4  -9   0   23.50    9.00
   4  -9   0    6.30    5.90
  -4   9   0   18.10   10.20
  -4   9   0    0.70   12.90
  -4   9   0   -2.00    8.30
  -4   9   0   10.60    8.80
  -4   9   0    1.10    7.90
  -4   9   0    7.00    7.10
  -4   9   0    8.00   11.00
  -4   9   0   -1.90    8.10
  -4   9   0   17.70   12.30
   3  -9   0   -1.50   11.00
   3  -9   0   -1.90   10.90
   3  -9   0   11.40   11.40
   3  -9   0  -18.30   26.50
   3  -9   0   13.60    7.60
  -3   9   0   20.20   18.90
  -3   9   0   27.50   12.80
  -3   9   0   10.30    9.50
  -3   9   0   18.00   14.90
  -3   9   0    7.90    8.40
  -3   9   0   -6.90   11.00
  -3   9   0   16.10   12.70
  -3   9   0    9.60   11.60
  -3   9   0   -7.30   11.00
  -3   9   0   10.40   14.30
   2  -9   0   44.70   12.90
   2  -9   0   55.39   12.00
   2  -9   0   46.20   20.00
   2  -9   0   38.90   12.70
   2  -9   0   40.10    9.80
  -2   9   0   43.60   13.40
  -2   9   0   32.30   13.60
  -2   9   0   44.80   12.40
  -2   9   0   45.40   11.70
  -2   9   0   43.70   15.50
  -2   9   0   44.70   20.80
  -2   9   0   41.10   12.00
  -2   9   0   37.50   11.80
  -2   9   0   45.90   14.90
  -2   9   0   36.30   11.30
  -2   9   0   64.59   13.40
   1  -9   0  115.79   25.20
   1  -9   0   46.80   30.80
   1  -9   0  161.58   17.40
  -1   9   0  134.09   19.60
  -1   9   0  110.29   16.80
  -1   9   0  143.19   21.40
  -1   9   0  163.98   22.40
  -1   9   0  131.49   17.80
  -1   9   0  149.69   18.90
  -1   9   0  130.69   18.20
  -1   9   0  200.08   22.50
  -1   9   0  163.48   32.20
  -1   9   0  127.49   18.70
  -1   9   0  180.78   18.00
   0  -9   0   53.09   32.80
   0  -9   0   34.50   10.00
   0  -9   0    8.00   23.90
   0   9   0   33.40   15.10
   0   9   0   25.30   15.00
   0   9   0   23.10   11.20
   0   9   0   19.50   11.10
   0   9   0   24.50   17.50
   0   9   0   23.80   12.50
   0   9   0   18.70   18.40
   0   9   0   29.70   13.60
   0   9   0    7.60   11.10
   0   9   0    0.90   11.80
   0   9   0    3.60   12.70
  -1  -9   0   -7.20   29.30
   1   9   0   29.90   13.10
   1   9   0   11.40   12.40
   1   9   0   17.10   22.30
   1   9   0   20.10   17.60
   1   9   0    4.50   14.00
   1   9   0   21.80   20.20
   1   9   0   -1.30   11.30
   1   9   0   26.50   12.60
   1   9   0   21.60   14.40
   1   9   0   29.30   14.30
   1   9   0    0.40   11.80
   1   9   0   26.50   16.80
  -2  -9   0   -9.40    7.00
   2   9   0    5.30   14.40
   2   9   0  -39.50   14.30
   2   9   0   -1.20   10.00
   2   9   0  -13.80   19.60
   2   9   0   21.90   12.50
   2   9   0    8.40   11.50
   2   9   0  -11.60   13.40
   2   9   0    3.70   10.00
  -3  -9   0   -3.70    8.10
   3   9   0   -7.10   18.30
   3   9   0   14.30   10.70
   3   9   0    2.90    8.70
   3   9   0   17.50    7.90
   3   9   0   11.50   16.10
   3   9   0   10.10   10.90
   3   9   0   -2.70   11.70
   4   9   0   27.80   12.40
   4   9   0   38.70   12.70
   4   9   0   34.00    7.10
   4   9   0   32.10   10.70
   4   9   0   36.80    9.50
   4   9   0   54.89   13.40
   4   9   0   35.30    8.70
  -5  -9   0    8.90    8.30
   5   9   0   -0.70   11.80
   5   9   0    3.20    5.00
   5   9   0    1.00    5.60
   5   9   0    2.40   13.40
   5   9   0   13.70    6.90
   5   9   0    7.50    8.30
   5   9   0   17.10    9.10
   6   9   0   -7.80    4.90
   6   9   0    4.80    4.70
   6   9   0    4.00    6.20
   6   9   0   12.20    7.20
   6   9   0   -4.60    7.20
   6   9   0    1.00    4.40
   4 -10   0   12.50    4.90
   4 -10   0   16.60    4.50
   4 -10   0    7.80    4.60
  -4  10   0   24.30    7.20
  -4  10   0   13.50    8.90
  -4  10   0   11.50    5.50
  -4  10   0    5.70    6.30
  -4  10   0   24.50    8.60
  -4  10   0   11.80    5.00
  -4  10   0   12.60    6.60
   3 -10   0    0.90    8.20
   3 -10   0   10.90    7.60
   3 -10   0   -6.80    6.30
   3 -10   0   -0.80    6.70
  -3  10   0    6.60   11.00
  -3  10   0   -5.70    7.00
  -3  10   0    4.10    7.70
  -3  10   0    2.00    8.30
  -3  10   0    1.60    7.10
  -3  10   0  -17.00   19.10
  -3  10   0    6.80    8.90
  -3  10   0   -0.80    6.20
   2 -10   0   -9.80   14.00
   2 -10   0   15.40    7.10
  -2  10   0   16.30    9.80
  -2  10   0   16.00    9.30
  -2  10   0   13.80    8.40
  -2  10   0   16.80    9.20
  -2  10   0    9.40    8.00
  -2  10   0   17.00   14.10
  -2  10   0   20.00   12.70
  -2  10   0    5.90    8.50
  -2  10   0    9.60    8.50
   1 -10   0    9.30   10.50
   1 -10   0   10.70    5.90
   1 -10   0    3.00   12.10
  -1  10   0    8.20   14.00
  -1  10   0   -1.70    8.60
  -1  10   0  -22.30   10.30
  -1  10   0   -8.40   14.70
  -1  10   0   -2.90    8.30
  -1  10   0   -1.00   19.40
  -1  10   0    2.70    8.50
  -1  10   0    3.80    8.70
  -1  10   0    3.30   12.30
  -1  10   0   -2.20    7.80
   0  10   0   -6.20   14.30
   0  10   0   15.30   13.10
   0  10   0   20.70   12.50
   0  10   0   10.20    9.90
   0  10   0   24.50   16.80
   0  10   0   26.40   10.00
   0  10   0   21.30    9.80
   0  10   0   32.30   10.00
   0  10   0   29.00   11.20
   1  10   0   34.10   10.70
   1  10   0   14.40   13.50
   1  10   0   19.40   11.90
   1  10   0   19.00   10.70
   1  10   0   21.50   11.60
   2  10   0   22.20   14.90
   2  10   0   47.10   13.70
   2  10   0   17.60   10.40
  -2  11   0   -7.30    8.50
  -2  11   0    5.60    5.10
  -2  11   0   16.20    6.40
  -2  11   0   11.90    6.90
  -2  11   0   14.90    5.70
  -1  11   0   17.80    6.40
  -1  11   0   12.30    6.40
  -1  11   0    5.70    6.30
  -1  11   0   10.90    7.60
  -1  11   0    5.10   11.80
   0  11   0    0.70    9.30
   0  11   0    0.70    7.60
   0  11   0   -0.80    7.10
   1  11   0  -15.60   13.20
  -1  11  -1   -0.30    6.20
  -1  11  -1   -8.70   13.40
  -1  11  -1    8.60   10.30
  -2  11  -1   -1.50    6.60
  -2  11  -1   -2.20    4.70
  -2  11  -1    2.80    5.40
  -2  11  -1   -2.60    5.80
   0  10  -1   10.60   13.50
   0  10  -1    2.90    9.90
   0  10  -1   19.90   19.80
   0  10  -1    6.80   17.30
   0  10  -1   19.10   10.10
   0  10  -1   22.20   19.40
  -1  10  -1  116.49   15.60
  -1  10  -1  121.79   16.20
  -1  10  -1  123.09   17.00
  -1  10  -1  104.49   15.30
  -1  10  -1  119.19   20.50
  -1  10  -1  132.89   18.70
  -1  10  -1  122.69   14.50
   1 -10   1  106.49   12.00
  -2  10  -1    4.80    7.80
  -2  10  -1  -10.70    7.80
  -2  10  -1    5.80    7.60
  -2  10  -1    0.60    7.30
  -2  10  -1   -5.90   11.90
  -2  10  -1  -11.20    8.80
   2 -10   1    3.60    7.40
   2 -10   1    8.10    6.60
  -3  10  -1   -2.40    6.70
  -3  10  -1   -3.80    8.10
  -3  10  -1    1.80    8.60
  -3  10  -1    0.80   11.80
  -3  10  -1   -2.10    6.80
  -3  10  -1   12.40    7.20
  -3  10  -1    9.90   11.60
  -3  10  -1    1.30    8.50
   3 -10   1   14.30    7.40
   3 -10   1    7.90    6.00
  -4  10  -1   12.40   11.00
  -4  10  -1    1.70    8.80
  -4  10  -1    0.00    8.00
  -4  10  -1    4.50    7.00
  -4  10  -1    4.00    6.50
  -4  10  -1   -3.40    5.80
   4 -10   1   -2.90    6.70
   4 -10   1   -2.00    4.40
   4 -10   1    0.70    4.90
   6   9  -1   10.30    5.10
   5   9  -1    2.50    4.60
   5   9  -1  -18.80   10.40
   5   9  -1   10.40    7.90
   5   9  -1  -12.30    7.50
   5   9  -1   24.20    9.90
   4   9  -1  121.99   15.40
   4   9  -1  107.29   12.70
   4   9  -1  130.09   20.30
   4   9  -1  148.19   16.70
   4   9  -1  115.49   19.50
   4   9  -1  128.59   24.00
   3   9  -1   58.79   10.50
   1   9  -1   48.30   20.50
   1   9  -1    6.90   15.00
   1   9  -1   22.40   20.40
   1   9  -1   24.70   16.70
   0   9  -1  179.48   22.50
   0   9  -1  208.78   25.60
   0   9  -1  173.88   20.90
   0   9  -1  183.38   21.20
   0   9  -1  175.48   20.30
   0   9  -1  197.28   20.00
   0   9  -1  200.48   26.60
   0   9  -1  225.38   20.30
   0   9  -1  228.58   32.80
   0   9  -1  178.28   20.40
   0  -9   1  183.18   15.80
  -1   9  -1  109.99   25.50
  -1   9  -1  157.48   19.70
  -1   9  -1  167.28   18.90
  -1   9  -1  151.98   21.50
  -1   9  -1  117.89   18.80
  -1   9  -1  163.68   20.60
  -1   9  -1  138.39   20.80
  -1   9  -1  123.59   19.70
  -1   9  -1   79.99   21.60
  -1   9  -1  122.29   19.60
  -1   9  -1  100.59   17.60
   1  -9   1  106.59   27.90
   1  -9   1  132.99   21.10
   1  -9   1  148.59   15.50
   1  -9   1  155.98   14.50
  -2   9  -1    1.90   11.10
  -2   9  -1   32.60   12.40
  -2   9  -1   33.10   12.40
  -2   9  -1    0.20   12.10
  -2   9  -1   30.00   14.60
  -2   9  -1   24.00   10.60
  -2   9  -1   15.50   11.00
  -2   9  -1   26.60   14.20
  -2   9  -1    3.80   16.00
  -2   9  -1   19.40   17.10
  -2   9  -1   19.70   10.30
   2  -9   1   27.50   21.90
   2  -9   1   22.90   27.30
   2  -9   1   14.50    8.10
   2  -9   1   36.40   12.30
   2  -9   1    0.80    8.80
  -3   9  -1   -9.40    8.60
  -3   9  -1   -8.10   10.70
  -3   9  -1   -5.50   11.30
  -3   9  -1   10.40   20.00
  -3   9  -1    8.80    9.50
  -3   9  -1    1.40    8.80
  -3   9  -1   -1.80    9.50
  -3   9  -1   -7.60   12.00
  -3   9  -1    1.70   10.00
  -3   9  -1    1.40    9.70
   3  -9   1    5.80   15.80
   3  -9   1   -8.70    6.20
   3  -9   1   -5.50   13.30
   3  -9   1   -3.60    8.60
   3  -9   1  -10.50    6.90
  -4   9  -1    3.00    7.90
  -4   9  -1   -4.00   11.10
  -4   9  -1    0.50    7.50
  -4   9  -1  -12.60    8.10
  -4   9  -1   14.20   11.20
  -4   9  -1   -5.10    6.90
  -4   9  -1   10.50   10.20
  -4   9  -1   10.90    9.30
  -4   9  -1    8.60   11.90
   4  -9   1    7.20    6.30
   4  -9   1   -0.30    8.90
   4  -9   1   -0.40    6.60
   4  -9   1   12.50   13.20
  -5   9  -1   13.30    8.80
  -5   9  -1   21.90   12.60
  -5   9  -1   13.10    7.50
  -5   9  -1   17.50   11.50
  -5   9  -1   16.70    6.80
  -5   9  -1    9.20    7.70
  -5   9  -1   11.10    6.50
   5  -9   1   14.30    9.10
   5  -9   1   23.30    5.90
   5  -9   1   15.30    8.50
   5  -9   1    3.80    5.80
  -6   9  -1   15.30    5.80
  -6   9  -1   14.90    5.10
  -6   9  -1   14.60    6.90
  -6   9  -1   -2.70    5.00
  -6   9  -1    1.10    4.60
   6  -9   1   13.40    3.40
   6  -9   1    8.50    4.20
   7   8  -1   13.90    5.50
   7   8  -1   16.00    4.90
   7   8  -1   12.80    3.40
   6   8  -1   -4.10   10.50
   6   8  -1    3.50    4.10
   6   8  -1   -4.10    6.30
   6   8  -1   -2.50    5.70
   6   8  -1    7.80    7.00
   6   8  -1    2.80   10.80
   6   8  -1    2.10    6.80
  -6  -8   1   10.10    8.10
   5   8  -1   -5.90    8.90
   5   8  -1   38.50   17.80
   5   8  -1   10.00    8.70
   5   8  -1   26.80   12.10
   5   8  -1    3.40    9.10
   5   8  -1    2.20    6.30
   5   8  -1    6.50    6.80
   5   8  -1    3.20    5.00
   5   8  -1   14.30    8.50
  -5  -8   1   -5.50    8.00
   4   8  -1  172.58   18.90
   4   8  -1  198.98   25.50
   4   8  -1  200.68   20.80
   4   8  -1  255.47   23.30
   4   8  -1  162.18   24.60
   4   8  -1  195.68   16.10
   4   8  -1  219.28   19.10
   4   8  -1  191.98   19.90
   4   8  -1  198.48   23.10
  -4  -8   1  168.38   16.20
  -4  -8   1  194.98   18.10
   3   8  -1    7.40    7.30
   3   8  -1  -10.10    9.40
   3   8  -1   10.80    9.70
   3   8  -1  -10.90    8.90
   3   8  -1   13.40   15.40
   3   8  -1    4.70   12.70
   3   8  -1  -16.00   12.70
   3   8  -1   22.40    9.70
   2   8  -1   35.70   12.90
   1   8  -1   23.40   17.30
   1   8  -1   32.60   19.60
   1   8  -1    6.90   25.00
   1   8  -1    0.40   12.60
   1   8  -1   18.10   17.40
   1   8  -1  -10.20   15.40
   1   8  -1   -2.40   13.60
   1   8  -1   29.30   16.70
   1   8  -1   -4.30   17.20
   1   8  -1   17.70   15.90
   1   8  -1   -9.20   16.10
  -1  -8   1   27.70   26.30
   0   8  -1  268.07   27.50
   0   8  -1  220.48   24.20
   0   8  -1  235.08   24.80
   0   8  -1  209.28   27.90
   0   8  -1  235.48   24.40
   0   8  -1  175.18   25.40
   0   8  -1  201.18   22.00
   0   8  -1  205.58   27.60
   0   8  -1  250.27   23.60
   0   8  -1  243.18   22.50
   0   8  -1  236.88   30.70
   0   8  -1  222.68   25.00
   0  -8   1  239.28   15.80
   0  -8   1  199.78   24.60
  -1   8  -1  107.69   24.10
  -1   8  -1  128.79   20.50
  -1   8  -1   99.99   21.50
  -1   8  -1   97.49   17.40
  -1   8  -1  131.89   19.80
  -1   8  -1   47.40   17.00
  -1   8  -1   77.49   17.00
  -1   8  -1   98.39   16.60
  -1   8  -1   95.59   18.50
  -1   8  -1  107.69   17.60
  -1   8  -1  117.29   17.80
  -1   8  -1   59.39   21.80
   1  -8   1  136.79   14.20
   1  -8   1  102.39   13.40
   1  -8   1   79.39   20.40
   1  -8   1   96.59   32.10
  -2   8  -1  137.19   21.40
  -2   8  -1  187.78   24.60
  -2   8  -1  125.49   19.50
  -2   8  -1  107.49   18.20
  -2   8  -1  157.78   19.60
  -2   8  -1  146.29   18.90
  -2   8  -1  138.69   21.10
  -2   8  -1  103.09   16.50
  -2   8  -1  180.58   20.40
  -2   8  -1  133.09   20.20
  -2   8  -1   83.79   22.70
  -2   8  -1  106.89   19.30
   2  -8   1  154.18   17.20
   2  -8   1   38.60   22.90
   2  -8   1  143.39   28.10
   2  -8   1   88.19   19.30
   2  -8   1  149.88   14.90
  -3   8  -1    7.50   12.50
  -3   8  -1   28.90   17.40
  -3   8  -1   18.70   11.40
  -3   8  -1   17.10   13.10
  -3   8  -1    4.20   12.80
  -3   8  -1    7.20   12.30
  -3   8  -1    6.60   11.90
  -3   8  -1    8.30   12.20
  -3   8  -1   18.80   12.50
  -3   8  -1   17.80   12.50
  -3   8  -1   27.10   12.20
   3  -8   1   14.90    8.50
   3  -8   1   11.90   10.20
   3  -8   1   57.09   29.30
   3  -8   1    3.90   14.90
   3  -8   1   10.20   11.00
   3  -8   1   20.40   10.80
  -4   8  -1   13.40   10.10
  -4   8  -1   13.00   11.80
  -4   8  -1   56.09   15.90
  -4   8  -1   19.60   12.00
  -4   8  -1   36.60   18.00
  -4   8  -1   16.20   11.50
  -4   8  -1   24.70   12.30
  -4   8  -1   37.10   14.90
  -4   8  -1    8.00   11.30
  -4   8  -1   21.00   12.10
  -4   8  -1   24.70   11.80
   4  -8   1   26.70    9.60
   4  -8   1   40.10   11.90
   4  -8   1   13.80   12.90
   4  -8   1   -8.10   15.80
   4  -8   1   28.70    9.30
   4  -8   1   15.70   14.00
   4  -8   1   -0.80    8.20
  -5   8  -1   50.39   11.80
  -5   8  -1   49.70   10.90
  -5   8  -1   54.19   15.00
  -5   8  -1   53.79   21.50
  -5   8  -1   66.79   14.20
  -5   8  -1   57.39   13.80
  -5   8  -1  107.79   15.60
  -5   8  -1   65.89   12.70
  -5   8  -1   52.09   11.90
  -5   8  -1  115.29   30.60
   5  -8   1   29.00   14.70
   5  -8   1   67.49   13.40
   5  -8   1   56.19   15.20
   5  -8   1   41.80   12.00
   5  -8   1   33.40   19.80
  -6   8  -1    8.70    6.00
  -6   8  -1   -4.10    7.50
  -6   8  -1   -7.70   11.60
  -6   8  -1   -3.00    7.90
  -6   8  -1   12.60    8.70
  -6   8  -1    2.50    6.80
  -6   8  -1   16.30    8.70
  -6   8  -1   -1.60    7.70
   6  -8   1   13.70    6.40
   6  -8   1    1.30   12.30
   6  -8   1    1.40    8.50
   6  -8   1  -10.60    6.00
   6  -8   1   -3.20    4.00
  -7   8  -1    4.90    4.70
  -7   8  -1    8.40    5.30
  -7   8  -1   22.70    9.40
   7  -8   1    9.10    4.10
   7   7  -1   31.20    8.70
   7   7  -1   12.20    5.10
   7   7  -1   18.60    7.10
   7   7  -1   13.30    6.80
   7   7  -1    6.70   11.40
   7   7  -1   17.90    5.30
   7   7  -1   24.90    7.70
   7   7  -1   26.70    5.40
  -7  -7   1   23.60    7.20
  -7  -7   1   11.80    9.00
  -7  -7   1   21.40    8.50
  -7  -7   1   12.10   13.60
   6   7  -1   99.19   20.40
   6   7  -1  118.39   12.10
   6   7  -1   82.29   18.10
   6   7  -1  132.59   12.80
   6   7  -1  124.39   14.70
   6   7  -1  124.49   15.50
   6   7  -1  112.89   15.70
   6   7  -1  128.29   15.70
   6   7  -1  142.99   12.00
   6   7  -1  126.89   15.50
  -6  -7   1  126.59   15.10
  -6  -7   1  135.99   16.80
  -6  -7   1  153.08   16.00
   5   7  -1   78.69   18.30
   5   7  -1   93.69   13.80
   5   7  -1   83.79   14.70
   5   7  -1   93.09   16.90
   5   7  -1   99.09   11.70
   5   7  -1   73.69   14.60
   5   7  -1   99.19   13.10
   5   7  -1   64.09   24.40
   5   7  -1   87.39   12.80
   5   7  -1   58.69   14.20
  -5  -7   1   90.59   14.60
  -5  -7   1   93.89   15.20
   4   7  -1    8.50   12.80
   4   7  -1   24.50   12.40
   4   7  -1   19.80   12.90
   4   7  -1    9.60    8.50
   4   7  -1   21.30   13.80
   4   7  -1    7.00   14.70
   4   7  -1   10.40   13.90
   4   7  -1    4.90   16.00
   4   7  -1   28.40   11.50
  -4  -7   1   18.80   10.50
  -4  -7   1   11.20   10.60
   3   7  -1   47.30   16.10
   3   7  -1   28.50   10.80
   3   7  -1   70.39   15.30
   3   7  -1   47.10   11.70
   3   7  -1   22.60   29.20
   3   7  -1   37.50   30.20
   3   7  -1   36.50   16.50
   3   7  -1   44.50   11.70
   3   7  -1   51.69   15.20
   3   7  -1   41.40   10.60
   3   7  -1   35.20   12.30
   3   7  -1   49.20   15.60
   3   7  -1   26.60   17.80
   3   7  -1   42.90   17.00
  -3  -7   1   19.40   28.60
  -3  -7   1   79.79   27.70
   2   7  -1  151.98   18.10
   2   7  -1  139.99   19.40
   2   7  -1   82.99   25.30
   2   7  -1  101.39   20.20
   2   7  -1  130.79   17.60
   2   7  -1  136.69   22.20
   2   7  -1  127.39   16.90
   2   7  -1   96.89   35.40
   2   7  -1  108.79   28.30
   2   7  -1  175.08   17.70
   2   7  -1  137.79   20.90
   2   7  -1  119.59   17.40
   2   7  -1  126.29   16.60
   2   7  -1  172.88   25.20
  -2  -7   1  159.78   31.80
   1   7  -1   -3.00   16.90
   1   7  -1   23.30   15.90
   1   7  -1    2.90   21.70
   1   7  -1    9.80   20.40
   1   7  -1    3.70   12.40
   1   7  -1    1.90   17.40
   1   7  -1   21.60   13.10
   1   7  -1    7.30   13.80
   1   7  -1   29.20   15.30
   1   7  -1    0.00   11.40
  -1  -7   1   43.20   22.30
   0   7  -1  148.49   24.40
   0   7  -1  103.49   21.60
   0   7  -1   95.39   16.40
   0   7  -1   98.19   24.90
   0   7  -1  132.29   18.40
   0   7  -1  130.59   29.90
   0   7  -1  140.39   17.40
   0   7  -1  155.58   22.50
   0   7  -1  107.89   21.40
   0  -7   1  117.89   26.50
   0  -7   1  123.79    8.80
  -1   7  -1   50.89   14.80
  -1   7  -1   58.69   18.70
  -1   7  -1   21.60   17.00
  -1   7  -1   31.80   12.10
  -1   7  -1   54.59   16.50
  -1   7  -1   42.60   15.80
  -1   7  -1   54.49   14.80
  -1   7  -1   67.79   17.70
  -1   7  -1   38.40   14.20
  -1   7  -1   21.10   18.60
   1  -7   1   38.60    9.20
   1  -7   1   44.70   15.30
   1  -7   1   57.79   20.80
  -2   7  -1   -2.20   10.20
  -2   7  -1  -18.00   11.20
  -2   7  -1    4.10   11.90
  -2   7  -1    4.10   17.20
  -2   7  -1   10.70   17.30
  -2   7  -1  -10.20   14.90
  -2   7  -1  -10.80   13.50
  -2   7  -1    1.50   19.10
  -2   7  -1   15.90   14.90
  -2   7  -1  -15.30   11.60
  -2   7  -1  -22.10   12.00
  -2   7  -1   14.70   14.00
  -2   7  -1   -8.30   13.60
  -2   7  -1  -16.10   11.00
  -2   7  -1    6.70   13.70
   2  -7   1    1.90    7.30
   2  -7   1   -5.90   11.80
   2  -7   1  -12.50   13.90
  -3   7  -1  163.08   24.20
  -3   7  -1  186.48   25.50
  -3   7  -1  187.48   21.20
  -3   7  -1  169.78   23.50
  -3   7  -1  189.48   27.50
  -3   7  -1  183.88   22.10
  -3   7  -1  161.28   31.40
  -3   7  -1  135.29   22.10
  -3   7  -1  168.68   23.00
  -3   7  -1  179.18   22.40
  -3   7  -1  172.48   21.60
  -3   7  -1  177.48   22.60
  -3   7  -1  139.69   20.50
  -3   7  -1  150.58   20.10
  -3   7  -1  165.18   38.00
   3  -7   1  177.58   19.50
   3  -7   1  176.98   16.70
   3  -7   1  155.78   20.20
   3  -7   1  180.38   19.30
   3  -7   1  136.29   32.70
  -4   7  -1   83.49   18.40
  -4   7  -1  118.09   23.50
  -4   7  -1  129.59   19.70
  -4   7  -1  110.39   20.10
  -4   7  -1  122.99   21.60
  -4   7  -1  113.69   22.40
  -4   7  -1  132.09   17.70
  -4   7  -1  110.89   21.90
  -4   7  -1  124.59   16.90
  -4   7  -1  103.59   17.70
  -4   7  -1  109.59   19.80
  -4   7  -1   85.39   24.60
  -4   7  -1  101.09   18.20
  -4   7  -1  105.29   27.20
   4  -7   1   86.29   18.50
   4  -7   1  126.49   15.50
   4  -7   1  107.79   23.30
   4  -7   1  130.29   15.20
   4  -7   1   82.39   28.20
   4  -7   1   97.39   18.80
   4  -7   1  101.89   20.20
  -5   7  -1  151.08   25.10
  -5   7  -1  154.68   24.50
  -5   7  -1  131.59   18.90
  -5   7  -1  159.88   18.50
  -5   7  -1  125.89   19.30
  -5   7  -1  106.89   22.40
  -5   7  -1  126.49   16.70
  -5   7  -1  100.29   32.00
  -5   7  -1  130.69   20.10
  -5   7  -1  112.49   22.10
  -5   7  -1  108.99   18.60
  -5   7  -1  142.69   16.70
  -5   7  -1  133.69   19.00
  -5   7  -1  113.29   28.80
   5  -7   1  128.79   26.60
   5  -7   1  114.69   18.30
   5  -7   1   93.29   30.50
   5  -7   1  127.09   17.20
   5  -7   1  140.89   21.60
   5  -7   1  142.99   16.50
   5  -7   1  154.98   16.00
   5  -7   1  139.89   18.80
  -6   7  -1   -6.00   15.60
  -6   7  -1    7.60   15.90
  -6   7  -1    5.20    8.10
  -6   7  -1   -7.60    9.40
  -6   7  -1   -5.30   13.60
  -6   7  -1    3.40    9.40
  -6   7  -1    0.20    9.50
  -6   7  -1  -18.60   10.80
  -6   7  -1  -13.20   21.20
  -6   7  -1    1.80    9.40
  -6   7  -1   -1.70    9.20
  -6   7  -1  -14.40   10.30
   6  -7   1    0.80    9.40
   6  -7   1    0.30    9.70
   6  -7   1   14.00   10.90
   6  -7   1   -9.50   15.50
   6  -7   1    7.90    7.50
   6  -7   1    5.10    6.50
  -7   7  -1    4.60    6.70
  -7   7  -1   16.60   14.50
  -7   7  -1    3.00   11.40
  -7   7  -1   10.60    8.20
  -7   7  -1   16.00   21.10
  -7   7  -1    6.80   11.90
  -7   7  -1   16.10    7.80
   7  -7   1    0.50    9.00
   7  -7   1   13.60    7.90
   7  -7   1    8.10    7.20
   7  -7   1   -6.10    8.60
   8   6  -1   -3.00    5.10
   8   6  -1    0.10    3.10
   8   6  -1    8.30    6.60
   8   6  -1    2.20    3.70
   8   6  -1   -1.10    3.30
   8   6  -1    1.40    6.90
   8   6  -1   -5.60    5.60
   8   6  -1    3.10    6.30
  -8  -6   1   -1.00    5.40
   7   6  -1   33.10   14.00
   7   6  -1   -3.80    4.50
   7   6  -1    0.90   11.30
   7   6  -1    7.80    7.40
   7   6  -1   -0.60    5.20
   7   6  -1   -5.10    6.30
   7   6  -1  -13.00    7.60
   7   6  -1   -1.50    6.70
   7   6  -1    5.40    7.80
   7   6  -1    7.70    5.10
  -7  -6   1    2.90    7.50
  -7  -6   1  -10.10    9.70
  -7  -6   1    8.50    7.70
  -7  -6   1  -35.80   12.00
  -7  -6   1   -9.50   15.80
   6   6  -1   30.30   13.30
   6   6  -1   35.50   11.50
   6   6  -1   36.10    9.00
   6   6  -1   52.69   10.60
   6   6  -1  -11.30   14.60
   6   6  -1   35.50   10.80
   6   6  -1   20.60   13.10
   6   6  -1   40.40    8.10
   6   6  -1   31.50   12.30
   6   6  -1   76.89   25.60
   6   6  -1   47.80   11.60
   6   6  -1   48.70   11.00
  -6  -6   1   55.89   18.10
  -6  -6   1   39.60   11.90
  -6  -6   1  -15.40   28.70
  -6  -6   1   27.10    9.80
  -6  -6   1   21.70   12.10
   5   6  -1  -12.10   12.00
   5   6  -1   15.30   24.60
   5   6  -1    4.80   11.70
   5   6  -1   -0.40    9.30
   5   6  -1    2.70    6.10
   5   6  -1    4.00    9.10
   5   6  -1   -1.30    7.40
   5   6  -1    1.10   10.20
   5   6  -1    1.50    6.50
   5   6  -1   -6.90   13.70
   5   6  -1  -17.00   11.90
   5   6  -1   -8.20    9.30
  -5  -6   1    0.00    8.50
  -5  -6   1   35.30   22.60
  -5  -6   1   32.50   20.70
  -5  -6   1   10.80    8.60
   4   6  -1   23.30   20.60
   4   6  -1   14.90    9.40
   4   6  -1   14.00   16.20
   4   6  -1   16.90    8.70
   4   6  -1   12.50   10.10
   4   6  -1   20.10   13.00
   4   6  -1   22.40   19.40
   4   6  -1   31.00   14.90
   4   6  -1    5.90   12.40
   4   6  -1   17.20    8.90
   4   6  -1   23.20   24.30
   4   6  -1   18.10    8.70
   4   6  -1   49.90   22.00
   4   6  -1  -15.20   15.30
   4   6  -1    1.20   14.90
   4   6  -1   10.10   13.10
  -4  -6   1   12.10    9.10
  -4  -6   1   36.40   20.40
  -4  -6   1   17.30    8.60
  -4  -6   1   28.80   20.20
   3   6  -1   -2.70    6.90
   3   6  -1    6.20   11.60
   3   6  -1   -3.40   14.00
   3   6  -1   45.40   16.20
   3   6  -1   11.00    9.90
   3   6  -1  -14.10   10.20
   3   6  -1   10.60   12.20
   3   6  -1    8.40   13.60
   3   6  -1    0.20   15.90
   3   6  -1    3.50    5.90
   3   6  -1    6.10   21.60
  -3  -6   1   17.50    6.40
  -3  -6   1    7.50   33.60
   2   6  -1    0.10    9.40
   2   6  -1   11.30   12.50
   2   6  -1   21.10   11.20
   2   6  -1   -9.00    9.10
   2   6  -1   10.50   14.40
   2   6  -1   -0.60    7.20
   2   6  -1   12.40   13.70
   2   6  -1    3.90    8.60
   2   6  -1   -6.00   15.40
   2   6  -1   -9.20   12.90
   2   6  -1   -1.00   10.90
  -2  -6   1   20.30   12.70
  -2  -6   1  -16.10   17.90
  -2  -6   1    0.30   12.50
  -2  -6   1  -52.29   13.80
   1   6  -1   14.10   10.90
   1   6  -1   17.30    9.10
   1   6  -1   40.50   16.70
   1   6  -1   26.60   17.10
   1   6  -1   23.40   15.20
   1   6  -1   19.70   11.80
   1   6  -1   36.30   13.10
   1   6  -1    3.70   12.70
   1   6  -1   21.30   13.10
   1   6  -1   25.60   10.90
   1   6  -1   11.20    9.80
  -1  -6   1   22.00   14.10
  -1  -6   1   11.50   16.70
  -1  -6   1    9.70   10.70
  -1  -6   1   28.60   19.20
   0   6  -1  219.48   19.70
   0   6  -1  199.68   20.90
   0   6  -1  211.58   23.80
   0   6  -1  231.48   27.60
   0   6  -1  275.27   28.40
   0   6  -1  181.48   22.50
   0   6  -1  201.08   21.80
   0   6  -1  209.28   21.40
   0  -6   1  164.48   31.30
   0  -6   1  233.68   29.80
   0  -6   1  193.78   22.70
  -1   6  -1   23.40   14.00
  -1   6  -1   -1.40   10.20
  -1   6  -1   -2.80    8.00
  -1   6  -1   12.80    9.90
  -1   6  -1  -11.80   10.50
  -1   6  -1    1.80    9.70
  -1   6  -1  -17.40   11.20
  -1   6  -1   14.90   11.20
  -1   6  -1    3.20    7.50
   1  -6   1    1.60   12.20
   1  -6   1   -2.30   14.40
  -2   6  -1   19.50   11.20
  -2   6  -1   30.70   12.00
  -2   6  -1   -1.70   12.40
  -2   6  -1   13.20   12.30
  -2   6  -1    4.60   15.00
  -2   6  -1   27.90   15.20
  -2   6  -1    2.10   12.50
   2  -6   1   11.70    7.30
   2  -6   1   11.00   10.10
   2  -6   1   10.10   13.90
   2  -6   1    8.30   17.70
  -3   6  -1    9.20    8.90
  -3   6  -1   11.70    9.50
  -3   6  -1   -5.70   12.30
  -3   6  -1    2.50   13.70
  -3   6  -1    8.40   10.00
  -3   6  -1   10.60    9.10
  -3   6  -1    0.20   11.50
  -3   6  -1   -4.70   11.60
   3  -6   1    4.50   14.10
   3  -6   1    1.20    7.00
   3  -6   1    1.90    5.40
   3  -6   1    7.50   10.50
   3  -6   1   12.10   10.70
   3  -6   1   19.40   11.90
  -4   6  -1   24.10   17.90
  -4   6  -1   34.90   17.20
  -4   6  -1   42.90   23.50
  -4   6  -1   27.20   14.90
  -4   6  -1   49.10   15.80
  -4   6  -1   19.90   20.80
  -4   6  -1   50.89   18.50
  -4   6  -1   65.29   14.50
  -4   6  -1   61.19   23.20
  -4   6  -1   33.20   17.00
  -4   6  -1   36.90   13.40
   4  -6   1   46.10   16.10
   4  -6   1   51.79   14.30
   4  -6   1   42.10   11.40
   4  -6   1   28.50   17.80
  -5   6  -1  133.39   21.70
  -5   6  -1   90.99   23.40
  -5   6  -1  121.39   18.90
  -5   6  -1  155.28   18.50
  -5   6  -1  138.59   21.30
  -5   6  -1  127.09   16.50
  -5   6  -1  152.78   24.30
  -5   6  -1  136.09   24.70
  -5   6  -1  106.49   18.50
  -5   6  -1  140.89   25.00
  -5   6  -1  115.99   27.50
  -5   6  -1  116.29   17.70
  -5   6  -1  157.68   24.80
  -5   6  -1  135.09   21.80
   5  -6   1  145.19   21.50
   5  -6   1  124.29   15.20
   5  -6   1  133.09   19.40
   5  -6   1  160.88   19.80
   5  -6   1  149.99   17.40
   5  -6   1  140.59   16.70
   5  -6   1  139.99   33.10
   5  -6   1  131.79   22.00
  -6   6  -1   26.50    9.80
  -6   6  -1   15.50   12.60
  -6   6  -1   40.00   18.60
  -6   6  -1   46.20   22.10
  -6   6  -1   -6.70   12.30
  -6   6  -1   16.10   13.70
  -6   6  -1    6.30   12.40
  -6   6  -1    9.40   10.90
  -6   6  -1    2.40   10.10
  -6   6  -1  -10.60   17.10
  -6   6  -1   26.60   15.90
  -6   6  -1   21.40   12.40
  -6   6  -1    4.10   20.50
   6  -6   1   27.40   11.70
   6  -6   1   10.50   22.40
   6  -6   1   19.80   14.60
   6  -6   1   15.60    7.30
   6  -6   1   19.80   11.90
   6  -6   1    9.20   10.10
   6  -6   1   12.30    8.10
   6  -6   1   44.10   18.10
   6  -6   1   18.20   10.00
  -7   6  -1   23.60   12.70
  -7   6  -1   38.80   11.30
  -7   6  -1   29.60   11.00
  -7   6  -1   33.10   12.20
  -7   6  -1   30.40   12.20
  -7   6  -1   37.90   15.00
  -7   6  -1   49.30   12.20
   7  -6   1   11.10   11.70
   7  -6   1  -14.30   12.30
   7  -6   1   39.90    9.60
   7  -6   1   30.40   11.10
   7  -6   1   37.30    8.10
   7  -6   1   37.50    9.80
  -8   6  -1    0.00    6.30
  -8   6  -1    8.30   18.50
  -8   6  -1  -15.10    6.10
  -8   6  -1   -9.60   12.50
  -8   6  -1   -6.00    6.80
  -8   6  -1   -3.50    6.10
   8  -6   1   -7.50    5.50
   8  -6   1   -2.20    9.90
   8  -6   1    9.20    5.50
   8  -6   1    9.60   10.60
   8   5  -1    9.00    7.90
   8   5  -1    2.10    6.00
   8   5  -1    6.60    6.10
   8   5  -1    2.80    8.50
   8   5  -1    5.00    6.60
   8   5  -1   -2.00    6.50
   8   5  -1  -10.60    7.00
  -8  -5   1   -6.00   12.40
  -8  -5   1    2.10    5.70
  -8  -5   1    0.70    8.90
  -8  -5   1    6.30   12.00
  -8  -5   1   -1.50    8.40
  -8  -5   1  -10.00    5.50
   7   5  -1    0.90    8.00
   7   5  -1   27.80   15.50
   7   5  -1  -10.80    9.50
   7   5  -1   -4.00    7.80
   7   5  -1    0.70    6.30
   7   5  -1   -0.20   12.40
   7   5  -1    1.40    8.80
   7   5  -1   -2.90    6.10
   7   5  -1   12.10   10.70
   7   5  -1   13.20    9.90
   7   5  -1   13.20   15.40
  -7  -5   1  -10.00   12.80
  -7  -5   1  -66.29   28.30
  -7  -5   1   -6.70   10.40
  -7  -5   1   -3.10    7.70
  -7  -5   1    6.50    9.50
  -7  -5   1    5.90   12.80
  -7  -5   1   12.40   11.50
   6   5  -1   22.00    8.70
   6   5  -1   -1.60   13.00
   6   5  -1   34.20    9.60
   6   5  -1   20.70   10.60
   6   5  -1   33.90   12.50
   6   5  -1   19.70   13.10
   6   5  -1   41.50   13.80
   6   5  -1   36.50    9.30
   6   5  -1   24.40   11.80
   6   5  -1   40.60   16.20
   6   5  -1   17.90   14.70
   6   5  -1   24.00   11.10
   6   5  -1   22.50   14.50
   6   5  -1   26.10    7.90
   6   5  -1   15.80   13.40
  -6  -5   1   16.70   10.00
  -6  -5   1   32.90   12.90
  -6  -5   1   21.90   11.60
  -6  -5   1    3.70   20.60
   5   5  -1  718.73   59.29
   5   5  -1  602.84   41.30
   5   5  -1  634.74   37.10
   5   5  -1  646.74   38.80
   5   5  -1  711.83   40.50
   5   5  -1  691.53   37.10
   5   5  -1  693.63   36.50
   5   5  -1  682.53   39.40
   5   5  -1  674.13   38.50
   5   5  -1  675.53   41.70
   5   5  -1  693.13   40.80
   5   5  -1  663.53   46.20
   5   5  -1  677.93   43.10
   5   5  -1  691.13   44.20
   5   5  -1  681.23   39.40
   5   5  -1  680.63   44.40
   5   5  -1  666.33   36.30
  -5  -5   1  727.93   42.30
  -5  -5   1  737.03   39.50
  -5  -5   1  584.44   54.19
  -5  -5   1  690.13   40.50
   4   5  -1    1.20   13.80
   4   5  -1   -3.50   15.70
   4   5  -1    5.80   10.30
   4   5  -1   -2.00    6.40
   4   5  -1    5.30    7.70
   4   5  -1   -8.90    7.70
   4   5  -1   22.40   11.10
   4   5  -1    5.20    9.40
   4   5  -1   24.60   15.20
   4   5  -1   -0.70   12.70
   4   5  -1   11.80   25.60
   4   5  -1   12.10    7.80
  -4  -5   1    3.50   15.10
  -4  -5   1   14.10    7.80
  -4  -5   1   10.80    8.40
   3   5  -1   19.20   10.20
   3   5  -1   40.70   12.30
   3   5  -1    7.80   15.70
   3   5  -1   43.40   17.40
   3   5  -1   50.49   15.00
   3   5  -1   47.50   16.50
   3   5  -1   34.70   11.60
   3   5  -1   31.00   16.90
   3   5  -1   15.70   10.70
   3   5  -1   15.50   16.50
   3   5  -1   32.10   10.10
  -3  -5   1   30.90    6.60
  -3  -5   1   48.30   19.30
   2   5  -1  166.48   16.40
   2   5  -1  167.78   21.40
   2   5  -1  146.89   15.90
   2   5  -1  131.09   18.70
   2   5  -1  149.59   22.50
   2   5  -1  164.18   17.60
   2   5  -1  125.59   14.70
   2   5  -1  173.78   19.10
   2   5  -1  148.89   20.60
   2   5  -1  171.18   15.80
   2   5  -1  145.99   30.10
  -2  -5   1  182.58   25.10
  -2  -5   1  177.08   23.80
  -2  -5   1  144.99   19.00
   1   5  -1  749.13   45.50
   1   5  -1  713.53   46.00
   1   5  -1  756.62   39.30
   1   5  -1  731.93   44.90
   1   5  -1  667.53   36.50
   1   5  -1  640.84   41.20
   1   5  -1  646.44   45.30
   1   5  -1  719.33   42.60
   1   5  -1  661.33   38.50
  -1  -5   1  712.13   49.10
   0   5  -1   54.29   13.10
   0   5  -1   44.40   10.80
   0   5  -1   28.80   10.70
   0   5  -1   53.09   13.90
   0   5  -1   39.30   10.20
   0   5  -1   42.90   11.00
   0   5  -1   58.29   13.00
   0   5  -1   43.00   14.40
   0   5  -1   39.10   14.30
   0  -5   1   32.30   13.40
   0  -5   1   35.10   12.20
   0  -5   1   48.10   11.60
  -1   5  -1  490.05   38.20
  -1   5  -1  449.76   29.00
  -1   5  -1  457.35   27.40
  -1   5  -1  467.05   32.70
  -1   5  -1  468.55   34.90
  -1   5  -1  446.16   28.90
  -1   5  -1  431.36   33.80
   1  -5   1  422.66   36.70
   1  -5   1  445.46   20.50
   1  -5   1  467.35   28.70
   1  -5   1  430.66   26.00
   1  -5   1  415.76   33.90
  -2   5  -1   21.30    9.70
  -2   5  -1    3.70    9.30
  -2   5  -1   26.30   10.50
  -2   5  -1    7.60   10.40
  -2   5  -1    7.80    7.60
  -2   5  -1    0.70    7.00
   2  -5   1   11.30   13.30
   2  -5   1    6.60    9.90
   2  -5   1    4.80    7.80
   2  -5   1    9.00    5.30
  -3   5  -1  130.89   14.80
  -3   5  -1  121.89   20.90
  -3   5  -1  143.99   20.70
  -3   5  -1  113.59   13.60
  -3   5  -1  164.28   21.30
  -3   5  -1  171.68   23.30
   3  -5   1  181.88   23.90
   3  -5   1  150.38   30.60
   3  -5   1  161.38   14.00
   3  -5   1  153.28   18.20
   3  -5   1  140.19   16.60
   3  -5   1  165.18   15.90
  -4   5  -1  120.59   28.50
  -4   5  -1   81.49   11.90
  -4   5  -1  113.29   20.60
  -4   5  -1  118.39   20.00
  -4   5  -1  145.99   21.30
  -4   5  -1  133.19   25.40
  -4   5  -1  107.69   22.70
   4  -5   1  109.29   16.00
   4  -5   1   99.79   14.80
   4  -5   1   80.39   18.80
   4  -5   1   92.99   29.30
   4  -5   1   82.79   12.40
  -5   5  -1   15.90   14.70
  -5   5  -1    7.60   16.70
  -5   5  -1    6.90   14.60
  -5   5  -1   26.20   17.10
  -5   5  -1    1.20   12.30
  -5   5  -1    4.00   15.10
  -5   5  -1    9.00   10.70
  -5   5  -1    3.40   20.90
  -5   5  -1   31.00   12.30
  -5   5  -1  -28.80   14.30
  -5   5  -1  -11.50   15.40
  -5   5  -1    7.90    9.70
  -5   5  -1   12.70   15.80
  -5   5  -1   10.40   16.40
   5  -5   1   13.80   12.00
   5  -5   1   26.60   11.40
   5  -5   1   28.50   12.90
   5  -5   1   13.50    9.40
   5  -5   1   17.50   15.10
   5  -5   1   14.00    8.50
  -6   5  -1  255.17   27.80
  -6   5  -1  237.48   24.50
  -6   5  -1  272.77   27.40
  -6   5  -1  267.27   28.60
  -6   5  -1  252.07   27.20
  -6   5  -1  188.98   22.00
  -6   5  -1  241.98   21.50
  -6   5  -1  240.78   31.80
  -6   5  -1  241.08   27.30
  -6   5  -1  240.88   29.80
  -6   5  -1  242.78   23.10
  -6   5  -1  200.78   28.00
  -6   5  -1  230.48   29.90
   6  -5   1  238.08   21.10
   6  -5   1  211.48   28.00
   6  -5   1  257.37   27.80
   6  -5   1  240.68   22.50
   6  -5   1  232.78   34.90
   6  -5   1  241.88   19.30
   6  -5   1  227.98   23.40
   6  -5   1  245.28   22.30
   6  -5   1  262.47   20.20
  -7   5  -1   61.39   15.70
  -7   5  -1   52.59   13.80
  -7   5  -1   76.49   24.40
  -7   5  -1   49.90   14.20
  -7   5  -1   58.69   14.30
  -7   5  -1   57.49   13.90
  -7   5  -1   54.59   13.40
   7  -5   1   46.90   11.00
   7  -5   1   62.89   17.10
   7  -5   1   62.29   10.10
   7  -5   1   65.99   16.00
   7  -5   1   62.09   12.90
   7  -5   1   59.09   13.00
  -8   5  -1  -10.40    8.80
  -8   5  -1    2.40   11.30
  -8   5  -1   -1.20   12.70
  -8   5  -1    6.70    7.40
  -8   5  -1  -21.70   13.50
  -8   5  -1  -12.10    8.80
   8  -5   1   -0.50    5.90
   8  -5   1   -7.20    8.00
   8  -5   1   -7.10    9.00
   8  -5   1    5.90    8.10
   8  -5   1   -4.30    8.60
  -9   5  -1    5.50    5.40
  -9   5  -1    7.50    5.00
   9  -5   1    7.20    4.30
   9  -5   1   28.30   11.40
   9   4  -1    1.90    3.20
   9   4  -1    6.50    5.90
   9   4  -1    3.60    3.60
   9   4  -1    3.00    4.50
   9   4  -1   -0.40    3.00
  -9  -4   1    4.70    5.70
  -9  -4   1    6.60    6.90
  -9  -4   1    8.50    5.60
   8   4  -1   43.50   10.70
   8   4  -1   67.29   12.80
   8   4  -1   79.59   10.00
   8   4  -1   65.09    8.70
   8   4  -1   80.29    9.80
   8   4  -1   56.29   12.80
   8   4  -1   53.99   11.60
   8   4  -1   54.49   12.30
   8   4  -1  104.29   13.20
  -8  -4   1   64.19   11.70
  -8  -4   1   47.60   12.10
  -8  -4   1   43.80   12.10
  -8  -4   1   68.29   15.00
  -8  -4   1   47.80   12.10
  -8  -4   1   63.19   16.20
  -8  -4   1   91.49   12.80
   7   4  -1   -3.50   13.20
   7   4  -1    1.40    5.60
   7   4  -1  -10.30   11.00
   7   4  -1    9.10   13.70
   7   4  -1    1.00    6.30
   7   4  -1   20.90   11.70
   7   4  -1    4.80   11.70
   7   4  -1   21.20    7.70
   7   4  -1   18.50   10.40
   7   4  -1    9.50    9.40
   7   4  -1    6.20   10.40
   7   4  -1    8.50   10.30
   7   4  -1   12.90    6.70
   7   4  -1   14.20    9.60
   7   4  -1    7.00    8.80
   7   4  -1    7.30   12.80
  -7  -4   1   -1.30   11.20
  -7  -4   1   51.09   26.90
  -7  -4   1   18.60   15.20
  -7  -4   1   15.00    8.70
  -7  -4   1   17.40   16.60
  -7  -4   1    2.50    9.90
  -7  -4   1   -4.10   12.00
  -7  -4   1    4.70    9.00
   6   4  -1  257.17   21.00
   6   4  -1  253.07   25.00
   6   4  -1  259.07   20.30
   6   4  -1  253.97   22.90
   6   4  -1  269.67   23.80
   6   4  -1  258.37   19.80
   6   4  -1  259.77   24.20
   6   4  -1  257.47   20.00
   6   4  -1  263.37   26.80
   6   4  -1  274.17   24.00
   6   4  -1  270.57   26.90
   6   4  -1  269.77   23.80
   6   4  -1  252.17   25.80
   6   4  -1  249.18   26.50
   6   4  -1  240.88   22.50
   6   4  -1  308.57   38.30
   6   4  -1  259.47   22.50
   6   4  -1  287.97   23.00
  -6  -4   1  225.38   34.40
  -6  -4   1  260.17   26.60
  -6  -4   1  224.78   21.80
  -6  -4   1  262.97   23.60
  -6  -4   1  294.47   32.40
   5   4  -1   35.70   16.50
   5   4  -1   -1.40   14.90
   5   4  -1   29.20   11.20
   5   4  -1   27.50   12.90
   5   4  -1   24.20    9.20
   5   4  -1   20.40   14.40
   5   4  -1   43.00   10.90
   5   4  -1   28.50    9.50
   5   4  -1   30.30   12.30
   5   4  -1   -2.60   11.00
   5   4  -1   23.10   16.80
   5   4  -1   27.10   11.40
   5   4  -1   36.90   12.40
   5   4  -1   30.00   17.80
   5   4  -1   34.50   10.90
   5   4  -1   21.10   13.30
   5   4  -1   34.00   30.40
  -5  -4   1   37.80   11.20
  -5  -4   1   39.80   12.50
  -5  -4   1   19.40   15.40
  -5  -4   1   21.40   14.30
   4   4  -1   17.00   16.90
   4   4  -1    1.80    6.00
   4   4  -1    9.60   10.90
   4   4  -1   -7.10    4.20
   4   4  -1   -5.90    7.70
   4   4  -1    0.00    6.60
   4   4  -1   18.70   14.20
   4   4  -1   -9.10    7.50
   4   4  -1   -6.50   14.70
   4   4  -1    4.10    8.40
   4   4  -1   -5.60   10.80
   4   4  -1   10.10   11.10
  -4  -4   1   15.10   10.50
  -4  -4   1    5.30    7.40
  -4  -4   1   -1.60    5.90
  -4  -4   1   36.70   19.60
   3   4  -1    2.80    7.40
   3   4  -1   12.40   10.60
   3   4  -1    4.70    6.10
   3   4  -1    4.40    7.20
   3   4  -1   -7.10    5.00
   3   4  -1    3.60   12.10
   3   4  -1   -6.60    7.50
   3   4  -1    6.10   10.00
   3   4  -1   -0.80    6.60
  -3  -4   1   10.50   12.30
  -3  -4   1    2.90    4.30
  -3  -4   1    9.90    9.40
   2   4  -1   -6.50    6.40
   2   4  -1   -0.90    6.30
   2   4  -1    2.10    5.70
   2   4  -1    3.90    6.60
   2   4  -1    1.80    8.10
   2   4  -1   -5.40    3.30
   2   4  -1    6.20    9.30
   2   4  -1   -4.10    8.40
  -2  -4   1   -2.90    6.60
  -2  -4   1    0.80    5.80
   1   4  -1    3.40    5.90
   1   4  -1    0.30    7.50
   1   4  -1    5.50    6.40
   1   4  -1    1.50    5.60
   1   4  -1   18.70    8.90
   1   4  -1   10.10    7.80
   1   4  -1   11.60    7.20
   1   4  -1   10.00    6.80
   1   4  -1    4.30    7.40
  -1  -4   1   -0.60    6.20
  -1  -4   1   10.30    7.20
   0   4  -1    1.90    7.90
   0   4  -1    5.90    6.10
   0   4  -1   -1.30    5.40
   0   4  -1    3.00    5.70
   0   4  -1    7.70    5.30
   0   4  -1   11.50    6.40
   0   4  -1   18.40    7.80
   0   4  -1   15.50    8.30
   0  -4   1    3.40    6.30
   0  -4   1   12.00    7.30
  -1   4  -1  623.34   35.90
  -1   4  -1  668.73   35.20
  -1   4  -1  599.84   41.90
  -1   4  -1  707.33   39.50
  -1   4  -1  702.03   40.60
   1  -4   1  644.64   32.40
   1  -4   1  685.13   35.40
   1  -4   1  689.93   42.70
   1  -4   1  646.74   39.90
  -2   4  -1   95.09   17.30
  -2   4  -1  106.89   12.60
  -2   4  -1   89.69   19.80
  -2   4  -1   74.69   11.60
   2  -4   1   86.89    9.00
   2  -4   1  118.89   13.30
   2  -4   1   82.69   17.60
   2  -4   1   97.09   20.10
  -3   4  -1   70.99   11.80
  -3   4  -1   58.49   13.00
  -3   4  -1   71.99   17.00
  -3   4  -1   55.99   14.60
  -3   4  -1   48.30   15.50
   3  -4   1   31.00   14.50
   3  -4   1   49.90   10.10
   3  -4   1   50.59   18.20
   3  -4   1   60.89    9.10
   3  -4   1   40.10    7.60
   3  -4   1   66.69   13.60
  -4   4  -1   82.39   14.00
  -4   4  -1  126.89   17.10
  -4   4  -1  122.49   19.60
  -4   4  -1  147.19   28.10
  -4   4  -1   98.49   14.60
   4  -4   1  108.39   14.60
   4  -4   1  112.19   18.70
   4  -4   1  108.69   26.50
   4  -4   1  125.99   15.20
   4  -4   1  109.19   12.60
   4  -4   1  102.99   15.30
  -5   4  -1  148.49   31.60
  -5   4  -1  248.88   23.80
  -5   4  -1  185.38   21.10
  -5   4  -1  188.08   17.40
  -5   4  -1  161.08   23.50
  -5   4  -1  178.58   25.00
  -5   4  -1  184.68   24.30
  -5   4  -1  213.78   25.50
   5  -4   1  186.58   17.10
   5  -4   1  212.28   18.70
   5  -4   1  179.08   26.80
   5  -4   1  200.68   17.20
   5  -4   1  194.38   19.00
   5  -4   1  227.28   22.80
   5  -4   1  181.68   20.50
  -6   4  -1   51.39   18.00
  -6   4  -1   62.39   16.90
  -6   4  -1   74.79   16.30
  -6   4  -1   83.39   21.30
  -6   4  -1   80.19   15.40
  -6   4  -1  113.29   20.10
  -6   4  -1   99.19   24.10
  -6   4  -1   88.59   19.30
  -6   4  -1   81.99   17.30
  -6   4  -1  107.69   18.40
  -6   4  -1   82.59   22.40
   6  -4   1   62.29   13.50
   6  -4   1   82.29   13.70
   6  -4   1   71.19   16.50
   6  -4   1   81.79   15.30
   6  -4   1   61.69   23.40
   6  -4   1   90.29   12.80
   6  -4   1   89.29   15.10
   6  -4   1   63.59   22.60
   6  -4   1   66.69   18.70
  -7   4  -1   20.70   12.30
  -7   4  -1   13.70   11.90
  -7   4  -1   42.60   15.20
  -7   4  -1   38.10   14.90
  -7   4  -1   21.80   12.40
  -7   4  -1   53.29   15.20
  -7   4  -1   38.10   16.10
  -7   4  -1   35.20   22.60
   7  -4   1   15.90   10.00
   7  -4   1   44.60   20.30
   7  -4   1   18.50    9.60
   7  -4   1   15.80    6.60
   7  -4   1   36.50   10.80
   7  -4   1   32.40   12.10
   7  -4   1   18.90   12.40
  -8   4  -1   55.69   13.60
  -8   4  -1   63.19   26.60
  -8   4  -1   47.00   11.90
  -8   4  -1   55.19   11.60
  -8   4  -1   31.60   12.00
  -8   4  -1   44.80   12.90
  -8   4  -1   25.20   14.30
  -8   4  -1   69.89   13.00
   8  -4   1   41.30   11.10
   8  -4   1   48.90   14.50
   8  -4   1   28.10   11.80
   8  -4   1   57.59   12.00
   8  -4   1   52.49   11.60
   8  -4   1   98.79   35.40
  -9   4  -1   21.10    7.50
  -9   4  -1   40.90   11.40
  -9   4  -1   50.39   10.50
   9  -4   1   18.10    7.20
   9  -4   1   45.90    8.90
   9   3  -1   36.20    7.90
   9   3  -1   43.40    6.60
   9   3  -1   56.29    6.90
   9   3  -1   49.20    9.10
  -9  -3   1   15.00   10.40
  -9  -3   1   37.80    8.70
  -9  -3   1   30.40   14.10
  -9  -3   1   22.20   10.00
   8   3  -1   -1.60    8.20
   8   3  -1   -2.80    9.50
   8   3  -1   -2.80   10.00
   8   3  -1   10.80    9.30
   8   3  -1   14.60    9.70
   8   3  -1  -19.40    7.50
   8   3  -1    3.90    5.60
   8   3  -1    6.50    5.90
   8   3  -1    9.50    5.20
   8   3  -1    1.40    8.40
   8   3  -1   10.60   10.30
  -8  -3   1    1.40    6.90
  -8  -3   1  -12.20   11.70
  -8  -3   1   -1.00   10.40
  -8  -3   1   11.20   13.00
  -8  -3   1    1.00   24.90
  -8  -3   1    3.00   11.40
  -8  -3   1   -5.90    6.60
  -8  -3   1   -9.60    9.80
   7   3  -1   -3.40   10.30
   7   3  -1    5.40   12.90
   7   3  -1    7.80   11.10
   7   3  -1    9.30    7.30
   7   3  -1   15.50    8.50
   7   3  -1   13.80   12.00
   7   3  -1   -0.30    6.60
   7   3  -1   -0.80   10.20
   7   3  -1    8.90   25.60
   7   3  -1   -5.20   12.40
   7   3  -1   -0.10   10.60
   7   3  -1   12.40   12.00
   7   3  -1   25.00   11.30
   7   3  -1    4.10    6.10
   7   3  -1   -6.60   10.50
   7   3  -1    8.30   10.30
   7   3  -1   -1.20   29.30
   7   3  -1   16.40   10.70
  -7  -3   1   -0.80   23.10
  -7  -3   1    1.00   14.10
  -7  -3   1   -5.30    7.50
  -7  -3   1   16.30   16.00
  -7  -3   1   10.70   20.60
  -7  -3   1  -20.40    9.50
  -7  -3   1  -14.10   11.10
   6   3  -1  832.52   42.70
   6   3  -1  834.72   47.70
   6   3  -1  883.91   47.00
   6   3  -1  887.01   51.39
   6   3  -1  713.03   61.19
   6   3  -1  892.51   45.00
   6   3  -1  863.91   47.00
   6   3  -1  797.92   42.70
   6   3  -1  869.31   51.89
   6   3  -1  787.62   70.19
   6   3  -1  875.51   45.80
   6   3  -1  837.32   45.30
   6   3  -1  802.42   44.80
   6   3  -1  855.31   48.30
   6   3  -1  806.22   46.40
   6   3  -1  847.22   51.29
   6   3  -1  830.92   45.20
   6   3  -1  834.42   44.00
  -6  -3   1  885.81   46.40
  -6  -3   1  850.71   57.89
  -6  -3   1  890.11   48.20
  -6  -3   1  736.23   52.89
   5   3  -1   52.09   12.10
   5   3  -1   55.09   18.20
   5   3  -1   76.19   20.70
   5   3  -1   46.60   11.30
   5   3  -1   38.70   15.70
   5   3  -1   50.39   21.80
   5   3  -1   60.99   13.30
   5   3  -1   60.49   12.20
   5   3  -1   58.79   19.30
   5   3  -1   41.80   13.10
   5   3  -1   53.99   15.20
  -5  -3   1   25.60   12.80
  -5  -3   1   26.50   10.70
  -5  -3   1   48.80   12.20
  -5  -3   1   37.60   13.80
   4   3  -1   97.09   16.40
   4   3  -1   86.19   12.90
   4   3  -1   82.09   18.70
   4   3  -1   76.69   20.10
   4   3  -1   67.49   10.10
   4   3  -1   82.59   23.30
   4   3  -1   89.59   21.30
   4   3  -1   91.29   15.90
   4   3  -1   83.89   18.20
   4   3  -1   78.99   13.60
  -4  -3   1  103.79   12.80
  -4  -3   1   96.39   12.20
  -4  -3   1   74.09   18.10
  -4  -3   1   96.89   25.80
   3   3  -1  181.98   19.80
   3   3  -1  163.48   18.00
   3   3  -1  129.49   13.70
   3   3  -1  157.28   17.40
   3   3  -1  157.48   19.60
   3   3  -1  207.88   16.90
   3   3  -1  158.48   23.40
  -3  -3   1  146.89   15.70
   2   3  -1  108.39   11.90
   2   3  -1  100.89   12.50
   2   3  -1   95.59   13.40
   2   3  -1  110.69   16.50
   2   3  -1   97.79   10.30
   2   3  -1   92.89   11.90
   2   3  -1   94.99   13.00
  -2  -3   1   80.19   11.00
   1   3  -1  535.05   31.20
   1   3  -1  551.44   32.70
   1   3  -1  562.14   33.60
   1   3  -1  557.84   33.00
   1   3  -1  566.64   29.70
   1   3  -1  570.94   32.00
   1   3  -1  589.84   37.80
  -1  -3   1  613.04   33.90
   0   3  -1  241.88   19.80
   0   3  -1  255.17   18.00
   0   3  -1  205.48   16.20
   0   3  -1  193.58   16.10
   0   3  -1  231.78   18.80
   0   3  -1  236.98   16.70
   0  -3   1  250.37   19.40
  -1   3  -1   44.90   11.30
  -1   3  -1   46.20   12.20
  -1   3  -1   38.90   10.20
  -1   3  -1   37.80    5.40
  -1   3  -1   43.70   10.40
   1  -3   1   41.70   10.50
   1  -3   1   39.00    9.30
   1  -3   1   41.70    5.50
   1  -3   1   39.10    6.30
   1  -3   1   38.30    8.70
  -2   3  -1  894.01   49.80
  -2   3  -1  843.22   41.60
  -2   3  -1  823.32   44.30
  -2   3  -1  815.12   43.80
   2  -3   1  831.92   47.60
   2  -3   1  853.61   38.30
   2  -3   1  843.42   41.80
   2  -3   1  841.32   46.00
  -3   3  -1  103.39   15.20
  -3   3  -1   71.69   11.30
  -3   3  -1  105.89   16.00
   3  -3   1   98.59   11.40
   3  -3   1   99.79   19.80
   3  -3   1  101.49   10.50
   3  -3   1   89.99   13.50
   3  -3   1   80.69    8.70
  -4   3  -1   11.40   10.60
  -4   3  -1    5.00    9.50
  -4   3  -1   17.70   12.00
   4  -3   1   11.90    7.70
   4  -3   1   -2.20    4.60
   4  -3   1    1.40    5.00
   4  -3   1   -0.80    5.60
   4  -3   1   -5.80    7.20
   4  -3   1   -8.70    5.70
  -5   3  -1  102.49   26.60
  -5   3  -1  136.69   18.10
  -5   3  -1  121.19   20.70
  -5   3  -1  125.29   19.70
  -5   3  -1  122.09   26.70
  -5   3  -1  126.29   17.70
   5  -3   1   76.19   23.80
   5  -3   1  114.09   25.40
   5  -3   1  109.39   16.50
   5  -3   1   79.79   13.80
   5  -3   1  144.89   20.00
   5  -3   1  114.59   14.20
   5  -3   1  113.59   14.00
  -6   3  -1   64.59   29.30
  -6   3  -1   79.89   20.40
  -6   3  -1   66.09   16.10
  -6   3  -1   78.99   12.20
  -6   3  -1   61.29   17.70
  -6   3  -1   66.59   17.10
  -6   3  -1   62.19   22.10
   6  -3   1   68.49   12.80
   6  -3   1   69.29   13.70
   6  -3   1   77.89   15.50
   6  -3   1   84.79   18.30
   6  -3   1   59.19   21.10
   6  -3   1   51.89   13.20
   6  -3   1   72.89   12.70
   6  -3   1   58.79   10.60
  -7   3  -1   79.99   19.20
  -7   3  -1  106.49   20.70
  -7   3  -1  127.09   21.60
  -7   3  -1   74.49   19.90
  -7   3  -1   79.99   19.00
  -7   3  -1  119.99   17.60
  -7   3  -1   96.29   19.00
  -7   3  -1   53.59   16.70
  -7   3  -1   84.39   26.90
   7  -3   1   91.39   15.00
   7  -3   1   89.59   27.60
   7  -3   1   77.79   13.40
   7  -3   1   99.39   15.10
   7  -3   1   79.99   11.00
   7  -3   1   87.59   20.80
   7  -3   1  101.49   16.10
   7  -3   1   78.09   16.40
  -8   3  -1   31.70   11.60
  -8   3  -1    2.00   21.20
  -8   3  -1    9.60   17.00
  -8   3  -1    9.50   14.50
  -8   3  -1    7.80   12.90
  -8   3  -1   29.50   12.10
  -8   3  -1   40.50   13.40
  -8   3  -1   49.60   15.70
   8  -3   1   18.00    8.80
   8  -3   1   18.50    9.50
   8  -3   1   17.90   14.20
   8  -3   1   33.70   12.50
   8  -3   1   34.20   10.50
  -9   3  -1    6.30    8.00
  -9   3  -1    4.10    7.80
  -9   3  -1   -6.60    9.60
  -9   3  -1   -3.00    8.90
   9  -3   1   -3.60    6.20
   9  -3   1    7.00    5.90
   9  -3   1   -3.90    7.50
   9  -3   1   -7.90    7.40
   9   2  -1   24.30    5.50
   9   2  -1   22.00    5.90
   9   2  -1   19.90    7.70
   9   2  -1    2.40    6.90
   9   2  -1    9.30    6.40
  -9  -2   1   22.60    8.70
  -9  -2   1  -10.90    9.00
  -9  -2   1   14.00    4.30
  -9  -2   1   18.90    8.90
  -9  -2   1   23.70   11.40
  -9  -2   1   23.20   12.70
   8   2  -1  134.49   17.20
   8   2  -1  112.69   14.60
   8   2  -1  114.09   14.80
   8   2  -1  121.49   17.10
   8   2  -1  125.39   15.80
   8   2  -1  119.79   19.60
   8   2  -1   83.89   20.40
   8   2  -1  115.49   12.70
   8   2  -1  103.19   17.80
   8   2  -1  116.59   14.10
   8   2  -1  103.39   16.50
  -8  -2   1  131.09   22.10
  -8  -2   1  147.29   24.30
  -8  -2   1  104.19   16.70
  -8  -2   1   91.39   29.50
  -8  -2   1  129.69   22.70
  -8  -2   1  118.19   21.10
   7   2  -1   74.69   12.60
   7   2  -1   -3.00   22.10
   7   2  -1   92.29   21.60
   7   2  -1   55.69   26.40
   7   2  -1   38.30   13.70
   7   2  -1   55.59   13.30
   7   2  -1   48.60   13.00
   7   2  -1   49.40   14.10
   7   2  -1   63.59   15.30
   7   2  -1   66.29   10.40
   7   2  -1   42.40   16.00
   7   2  -1   75.79   19.20
   7   2  -1   44.00   15.70
   7   2  -1   62.79   18.60
   7   2  -1   50.29   16.60
  -7  -2   1   38.10   13.70
  -7  -2   1   42.70   22.10
  -7  -2   1   64.29   19.40
  -7  -2   1   57.09   12.70
  -7  -2   1   46.30   24.40
  -7  -2   1   46.00   17.40
   6   2  -1   14.40   16.20
   6   2  -1    2.50    8.40
   6   2  -1   -8.90   13.90
   6   2  -1    4.70   16.00
   6   2  -1   -8.00   11.70
   6   2  -1    4.00   13.50
   6   2  -1   10.30    8.10
   6   2  -1   18.20   18.50
   6   2  -1    7.80    8.90
   6   2  -1    2.40    9.20
   6   2  -1   13.10   10.90
   6   2  -1  -18.90   10.40
   6   2  -1   -5.50    8.60
   6   2  -1   -7.20   14.20
   6   2  -1    8.20   11.70
   6   2  -1    0.00    8.20
   6   2  -1   -6.90    6.90
   6   2  -1    5.20   13.40
   6   2  -1    3.30    8.70
  -6  -2   1  -16.30   14.50
  -6  -2   1    1.20    9.00
  -6  -2   1    1.00   11.80
  -6  -2   1    3.20   14.40
  -6  -2   1   -2.00   17.30
  -6  -2   1    1.50   10.40
   5   2  -1  225.78   24.40
   5   2  -1  203.58   27.40
   5   2  -1  222.98   25.30
   5   2  -1  252.37   32.70
   5   2  -1  271.27   22.90
   5   2  -1  295.77   29.80
   5   2  -1  244.18   22.90
   5   2  -1  260.27   20.10
   5   2  -1  266.47   20.90
   5   2  -1  235.68   21.90
   5   2  -1  265.77   37.40
  -5  -2   1  235.88   21.50
  -5  -2   1  281.37   28.80
  -5  -2   1  254.67   20.80
  -5  -2   1  258.17   23.30
  -5  -2   1  239.58   36.70
   4   2  -1  243.28   30.50
   4   2  -1  278.47   20.80
   4   2  -1  245.48   26.40
   4   2  -1  240.48   18.00
   4   2  -1  276.67   26.70
   4   2  -1  272.97   25.00
   4   2  -1  255.57   21.50
   4   2  -1  253.17   19.20
   4   2  -1  256.77   21.60
  -4  -2   1  280.37   26.50
  -4  -2   1  253.07   20.20
  -4  -2   1  263.47   19.40
  -4  -2   1  221.88   21.30
   3   2  -1   -3.10    5.10
   3   2  -1   -2.80    6.40
   3   2  -1   -2.70    5.10
   3   2  -1   17.00    8.50
   3   2  -1   -4.00    3.90
   3   2  -1    3.70    6.20
   3   2  -1    2.70    5.60
  -3  -2   1    6.70    8.20
  -3  -2   1   -6.70    4.20
  -3  -2   1    5.60    6.80
   2   2  -1   15.40    6.50
   2   2  -1   30.50   11.10
   2   2  -1   31.20    7.20
   2   2  -1   27.10    8.40
   2   2  -1   14.10    6.10
  -2  -2   1   28.80    4.50
  -2  -2   1   17.80    6.40
   1   2  -1  620.94   35.70
   1   2  -1  535.35   28.90
   1   2  -1  581.84   31.40
   1   2  -1  581.84   30.20
  -1  -2   1  555.54   30.40
   0   2  -1 2107.19   84.49
   0   2  -1 1780.62   85.89
   0   2  -1 2113.19   87.39
   0   2  -1 1948.11   83.59
   0  -2   1 2007.30   84.69
   0  -2   1 2300.87   93.79
   0  -2   1 1765.92   83.79
  -1   2  -1  223.88   17.10
  -1   2  -1  212.78   12.60
  -1   2  -1  193.48   10.80
  -1   2  -1  211.68   15.00
   1  -2   1  187.58   14.40
   1  -2   1  198.98   12.40
   1  -2   1  212.78   15.30
  -2   2  -1  400.76   26.20
  -2   2  -1  350.46   23.40
   2  -2   1  385.86   19.80
   2  -2   1  373.16   25.00
   2  -2   1  400.66   24.80
  -3   2  -1  183.38   17.60
  -3   2  -1  184.38   17.90
  -3   2  -1  158.98   15.90
   3  -2   1  192.88   14.10
   3  -2   1  192.08   18.20
   3  -2   1  202.98   19.80
   3  -2   1  190.68   15.30
  -4   2  -1  525.15   32.30
  -4   2  -1  523.05   36.90
  -4   2  -1  562.24   36.20
   4  -2   1  542.35   37.90
   4  -2   1  524.65   31.60
   4  -2   1  566.54   41.30
   4  -2   1  534.65   28.40
   4  -2   1  489.35   29.10
   4  -2   1  522.85   31.00
  -5   2  -1   39.80   14.80
  -5   2  -1   43.20   13.50
  -5   2  -1   36.70   12.00
  -5   2  -1   64.49   18.10
   5  -2   1   26.20   15.10
   5  -2   1   35.70   14.00
   5  -2   1   36.70    9.50
   5  -2   1   55.89   13.40
   5  -2   1   46.40   10.30
   5  -2   1   57.89   13.60
  -6   2  -1   15.90   10.60
  -6   2  -1   10.90   20.20
  -6   2  -1  -17.10   12.40
  -6   2  -1  -12.70    7.60
   6  -2   1    0.30    8.20
   6  -2   1    1.30    9.10
   6  -2   1  -10.00   12.80
   6  -2   1    9.80   11.80
   6  -2   1   -7.30    7.60
  -7   2  -1   -7.80   12.60
  -7   2  -1   12.50   17.10
  -7   2  -1    9.00   13.30
  -7   2  -1    0.20   13.60
  -7   2  -1    5.00   13.10
  -7   2  -1   24.60   13.10
  -7   2  -1   -9.30   15.70
  -7   2  -1    6.60   17.40
  -7   2  -1   -2.20   13.90
   7  -2   1   19.70    9.80
   7  -2   1   -8.50    6.70
   7  -2   1   -6.90    8.70
   7  -2   1    1.30    9.70
   7  -2   1  -19.80   12.20
   7  -2   1  -18.40   12.90
   7  -2   1   11.60   11.00
   7  -2   1   28.10   15.20
  -8   2  -1   34.50   13.80
  -8   2  -1   43.60   14.70
  -8   2  -1   61.09   16.20
  -8   2  -1   33.20   15.40
  -8   2  -1   65.19   26.70
  -8   2  -1   60.59   14.20
   8  -2   1   65.19   17.60
   8  -2   1   18.00   20.10
   8  -2   1   57.19   11.80
   8  -2   1   56.89   14.40
   8  -2   1   46.10   12.40
   8  -2   1   49.80   15.40
   8  -2   1   75.49   14.60
   8  -2   1   64.69   11.50
  -9   2  -1   26.40   21.50
  -9   2  -1   15.70    9.90
  -9   2  -1   26.70    8.90
  -9   2  -1   19.20   12.40
  -9   2  -1   16.40   10.40
   9  -2   1   13.40    7.40
   9  -2   1    3.60    7.50
   9  -2   1   37.00   11.10
   9  -2   1   18.20    7.60
   9  -2   1   19.90    7.70
 -10   2  -1    5.20    7.30
 -10   2  -1    7.90    9.20
 -10   2  -1   15.60    9.20
 -10   2  -1   10.20    5.20
  10  -2   1    7.90    7.80
  10  -2   1    5.60    5.00
   9   1  -1   12.30    7.80
   9   1  -1   27.20    6.80
   9   1  -1   27.30    8.00
   9   1  -1   15.50    5.50
   9   1  -1  -18.40    8.80
  -9  -1   1   20.70   16.20
  -9  -1   1   22.20    8.80
  -9  -1   1   15.80   12.40
  -9  -1   1   17.30    7.90
  -9  -1   1   30.40   12.60
   8   1  -1   22.90    8.20
   8   1  -1   24.20    9.70
   8   1  -1   18.30    7.30
   8   1  -1   21.40    8.70
   8   1  -1    9.20   10.60
   8   1  -1   24.40    8.10
   8   1  -1   -0.60   17.70
   8   1  -1   16.30    8.10
   8   1  -1   50.19   13.30
   8   1  -1   13.90   10.30
   8   1  -1   22.40    9.90
  -8  -1   1    5.20   12.80
  -8  -1   1   13.40   13.50
  -8  -1   1    8.00   12.20
  -8  -1   1   12.50    8.10
  -8  -1   1   19.50   19.90
  -8  -1   1   20.90   11.20
   7   1  -1   26.60   16.90
   7   1  -1   28.90   10.20
   7   1  -1   32.20   11.40
   7   1  -1   53.79   28.70
   7   1  -1   47.00   12.50
   7   1  -1   46.50   13.10
   7   1  -1   39.00    9.70
   7   1  -1   33.20   14.50
   7   1  -1   30.50   13.50
   7   1  -1   35.10   11.50
   7   1  -1   28.80   13.90
   7   1  -1   48.60   13.40
   7   1  -1   42.40   21.60
   7   1  -1   27.60   13.70
   7   1  -1   24.60   13.70
   7   1  -1   41.60   13.90
   7   1  -1   56.09   12.60
  -7  -1   1   26.00   10.70
  -7  -1   1   33.60   11.30
  -7  -1   1   12.50   15.30
  -7  -1   1   42.90   14.00
  -7  -1   1   53.99   19.60
  -7  -1   1   40.50   14.80
  -7  -1   1   29.00   20.70
   6   1  -1   99.79   15.30
   6   1  -1  125.59   26.80
   6   1  -1  139.79   15.10
   6   1  -1   83.39   17.10
   6   1  -1  132.99   15.80
   6   1  -1  139.59   19.00
   6   1  -1   91.39   26.30
   6   1  -1  128.09   16.80
   6   1  -1  110.69   19.40
   6   1  -1  136.69   20.80
   6   1  -1  139.19   19.10
   6   1  -1  120.29   14.10
   6   1  -1  139.99   19.00
   6   1  -1  116.69   15.10
   6   1  -1  116.19   14.70
   6   1  -1  109.99   15.50
   6   1  -1   87.09   16.50
  -6  -1   1  115.09   15.90
  -6  -1   1  106.19   22.10
  -6  -1   1  146.69   21.10
  -6  -1   1  137.89   24.10
  -6  -1   1   88.19   16.20
  -6  -1   1  135.59   22.50
   5   1  -1  479.35   29.20
   5   1  -1  482.45   32.50
   5   1  -1  511.95   48.10
   5   1  -1  485.75   32.60
   5   1  -1  497.65   40.10
   5   1  -1  487.15   42.60
   5   1  -1  484.55   32.60
   5   1  -1  487.25   30.10
   5   1  -1  459.45   29.00
   5   1  -1  492.75   39.10
  -5  -1   1  453.05   46.00
  -5  -1   1  487.85   34.70
  -5  -1   1  470.95   30.50
   4   1  -1    7.40    7.80
   4   1  -1    1.80    8.90
   4   1  -1    5.20    4.90
   4   1  -1   -1.30    6.40
   4   1  -1   -3.80    3.90
   4   1  -1    5.40    6.30
   4   1  -1   11.40    9.30
  -4  -1   1    3.00    7.50
  -4  -1   1   13.60    9.20
  -4  -1   1    6.80    7.40
  -4  -1   1  -12.70    8.50
   3   1  -1  770.62   42.90
   3   1  -1  791.82   44.00
   3   1  -1  712.03   48.10
   3   1  -1  768.22   38.70
   3   1  -1  725.13   38.00
   3   1  -1  747.73   42.20
  -3  -1   1  762.72   43.20
  -3  -1   1  759.92   41.50
  -3  -1   1  787.72   39.00
   2   1  -1 4660.23  190.38
   2   1  -1 4744.63  190.58
   2   1  -1 4582.04  187.48
   2   1  -1 4754.22  191.98
   2   1  -1 4699.53  192.28
   2   1  -1 4622.74  197.28
  -2  -1   1 4611.24  189.68
  -2  -1   1 4713.63  186.28
   1   1  -1 2484.35  101.79
   1   1  -1 2495.05  106.99
   1   1  -1 2565.84  103.89
  -1  -1   1 2458.35  102.79
  -1  -1   1 2377.26  102.19
   0   1  -1 3033.40  120.89
   0   1  -1 2670.43  118.19
   0   1  -1 2938.01  120.49
   0   1  -1 3097.89  117.09
   0  -1   1 2963.30  124.79
   0  -1   1 3015.80  117.09
  -1   1  -1  483.75   22.40
  -1   1  -1  512.95   24.70
  -1   1  -1  503.45   20.80
  -1   1  -1  452.55   28.40
   1  -1   1  526.95   23.20
   1  -1   1  502.75   24.40
  -2   1  -1    0.30    2.00
  -2   1  -1   -0.10    1.40
  -2   1  -1    2.20    2.20
  -2   1  -1   -1.20    3.60
   2  -1   1    6.30    5.30
   2  -1   1    0.40    3.00
  -3   1  -1 1156.88   50.89
  -3   1  -1 1090.29   54.89
  -3   1  -1 1126.09   54.89
   3  -1   1 1173.58   57.09
   3  -1   1 1099.79   51.79
   3  -1   1 1138.89   49.00
   3  -1   1 1127.89   58.29
  -4   1  -1    9.00    8.10
  -4   1  -1    3.90    5.20
   4  -1   1   10.80    7.60
   4  -1   1   10.70    6.10
   4  -1   1    7.50    4.90
   4  -1   1   13.30    7.80
   4  -1   1   -2.60    6.40
  -5   1  -1   52.49   14.60
  -5   1  -1   53.99   14.00
  -5   1  -1   41.00   13.20
  -5   1  -1   48.40   11.00
  -5   1  -1   95.19   16.70
   5  -1   1   76.29   18.50
   5  -1   1   64.49   17.60
   5  -1   1   62.19   12.10
   5  -1   1   61.79   13.30
   5  -1   1   82.09   14.30
  -6   1  -1   80.49   16.30
  -6   1  -1   81.09   20.10
  -6   1  -1   74.99   17.70
   6  -1   1   47.50   12.00
   6  -1   1   59.69   19.40
   6  -1   1   78.19   20.80
   6  -1   1   66.99   15.40
   6  -1   1   65.69   11.60
  -7   1  -1   54.99   14.90
  -7   1  -1   21.30   14.50
  -7   1  -1   20.70   14.90
  -7   1  -1   23.70   17.40
  -7   1  -1   43.80   16.40
  -7   1  -1   28.50    9.10
  -7   1  -1   35.30   20.20
  -7   1  -1   42.10   16.10
   7  -1   1   21.50   10.50
   7  -1   1    8.80    8.20
   7  -1   1   17.20   14.70
   7  -1   1   34.70   11.40
   7  -1   1   42.70   14.40
   7  -1   1   24.40   15.90
   7  -1   1   18.30   13.30
  -8   1  -1   -6.00   13.00
  -8   1  -1   28.00   14.50
  -8   1  -1   10.60   13.40
  -8   1  -1   -2.70   11.00
  -8   1  -1   16.10   19.30
  -8   1  -1    6.30   12.20
   8  -1   1    5.10    9.30
   8  -1   1    0.60    9.90
   8  -1   1    7.50    7.50
   8  -1   1    7.80    8.60
   8  -1   1   18.90   11.20
   8  -1   1    8.10    8.60
   8  -1   1   16.90   20.30
  -9   1  -1   -4.10   10.30
  -9   1  -1   25.70   11.30
  -9   1  -1   13.90   11.40
  -9   1  -1   -4.70   23.20
  -9   1  -1   15.30   13.20
  -9   1  -1    4.80   19.90
   9  -1   1    4.10   13.00
   9  -1   1   20.40    7.30
   9  -1   1   15.70    7.60
   9  -1   1   23.00    8.70
   9  -1   1   15.20   10.20
   9  -1   1    8.30    9.00
 -10   1  -1    7.10    6.30
 -10   1  -1   10.50    9.40
 -10   1  -1    0.10    6.40
  10  -1   1    1.40    5.50
  10  -1   1    0.70    4.60
  10  -1   1   -6.70    4.00
   9   0  -1    4.30    5.40
   9   0  -1    3.70    4.80
   9   0  -1   13.10    7.60
   9   0  -1    5.90    5.60
  -9   0   1    5.80   10.00
  -9   0   1    3.50    9.90
  -9   0   1    2.40    7.20
  -9   0   1  -10.40   13.40
  -9   0   1    6.30    8.60
   8   0  -1   -0.30   13.70
   8   0  -1    9.30   10.00
   8   0  -1   56.69   17.00
   8   0  -1   19.80    7.90
   8   0  -1   13.60    8.30
   8   0  -1   21.60   10.20
   8   0  -1   54.19   11.00
   8   0  -1   25.90    8.50
  -8   0   1   45.00   13.40
  -8   0   1   18.10   22.00
  -8   0   1   33.50   11.50
  -8   0   1   36.30   15.10
  -8   0   1   45.30   17.70
  -8   0   1   29.60   14.20
  -8   0   1   51.39    9.70
   7   0  -1   99.09   14.80
   7   0  -1  108.89   14.90
   7   0  -1  125.59   17.30
   7   0  -1  121.39   18.50
   7   0  -1  117.29   14.70
   7   0  -1  151.38   17.10
   7   0  -1  139.29   17.10
   7   0  -1   83.49   27.60
   7   0  -1  103.79   15.80
   7   0  -1  124.19   18.90
   7   0  -1  185.48   19.10
  -7   0   1   93.89   21.00
  -7   0   1  104.99   16.80
  -7   0   1   42.60   22.70
  -7   0   1  119.89   19.30
  -7   0   1  141.69   17.40
  -7   0   1  125.29   21.70
  -7   0   1  107.39   22.80
   6   0  -1    0.60    7.60
   6   0  -1    9.70   13.90
   6   0  -1    6.20    9.60
   6   0  -1   -9.50   12.50
   6   0  -1   10.80    7.00
   6   0  -1    5.30   12.90
   6   0  -1   15.10    9.10
   6   0  -1    9.50   12.60
   6   0  -1   -6.80   16.60
   6   0  -1   -3.30   10.40
   6   0  -1    4.90    9.30
   6   0  -1   -2.00    8.50
   6   0  -1  -11.00   12.50
   6   0  -1   25.30   13.20
  -6   0   1   -6.50    9.70
  -6   0   1    3.90   15.60
  -6   0   1    5.30   13.90
  -6   0   1  -34.40   13.10
  -6   0   1   -4.00   12.90
  -6   0   1   -4.00    9.10
  -6   0   1   23.50   12.10
  -6   0   1    4.90    9.70
   5   0  -1   66.19   12.20
   5   0  -1   70.09   13.90
   5   0  -1   61.49   12.30
   5   0  -1   68.19   12.90
   5   0  -1   64.29   22.30
   5   0  -1   72.59   18.20
   5   0  -1   75.99   19.30
   5   0  -1   82.09   16.20
   5   0  -1   86.09   17.40
   5   0  -1   75.39   21.10
   5   0  -1   81.29   12.60
  -5   0   1   78.39   13.70
  -5   0   1   98.89   23.40
  -5   0   1  107.89   21.40
  -5   0   1   57.59   21.10
  -5   0   1   52.99   19.40
  -5   0   1   67.79   16.50
  -5   0   1   45.60   12.20
   4   0  -1   35.10   13.00
   4   0  -1   33.40    9.60
   4   0  -1   41.50   11.50
   4   0  -1   47.50    9.20
   4   0  -1   49.99   10.50
   4   0  -1   24.40   11.80
   4   0  -1   20.00   10.50
  -4   0   1   35.20   10.90
  -4   0   1   46.30   12.50
  -4   0   1   20.00   10.60
  -4   0   1   31.10   11.50
   3   0  -1  751.52   40.80
   3   0  -1  713.03   44.60
   3   0  -1  713.33   41.20
   3   0  -1  699.93   43.20
   3   0  -1  705.53   36.20
  -3   0   1  692.83   36.80
  -3   0   1  744.73   41.30
  -3   0   1  668.23   39.60
   2   0  -1  155.78   15.60
   2   0  -1  182.68   14.60
   2   0  -1  172.78   14.90
   2   0  -1  157.08   13.40
  -2   0   1  133.09   13.40
   1   0  -1  910.91   42.10
   1   0  -1  901.81   39.60
   1   0  -1  809.72   39.00
  -1   0   1  829.02   41.70
   0   0  -1   98.69    7.90
   0   0  -1   94.69    4.90
   0   0  -1   75.69    6.10
   0   0   1  100.89    5.10
   0   0   1   88.19    7.50
   0   0   1   91.39    6.90
  -1   0  -1  479.95   22.30
  -1   0  -1  494.35   21.70
  -1   0  -1  515.95   23.80
  -1   0  -1  490.75   23.00
   1   0   1  474.95   22.80
   1   0   1  469.65   23.30
  -2   0  -1   54.89    6.80
  -2   0  -1   58.79    7.70
  -2   0  -1   52.99    6.10
   2   0   1   48.50    6.80
   2   0   1   62.19    7.80
   2   0   1   59.79    6.10
  -3   0  -1  101.79   11.10
  -3   0  -1  106.79   10.00
  -3   0  -1  101.49   12.70
   3   0   1   98.59   11.60
   3   0   1  117.39   10.50
   3   0   1  111.09   13.20
   3   0   1   93.19    9.30
  -4   0  -1 1117.39   52.89
  -4   0  -1 1119.59   57.99
  -4   0  -1 1087.69   56.59
   4   0   1 1116.49   54.39
   4   0   1 1157.48   53.29
   4   0   1 1036.50   58.39
   4   0   1 1074.39   50.29
   4   0   1 1089.09   61.49
  -5   0  -1  675.63   43.00
  -5   0  -1  676.23   45.10
  -5   0  -1  687.53   47.30
  -5   0  -1  615.44   35.30
  -5   0  -1  631.24   37.60
  -5   0  -1  619.94   37.50
   5   0   1  699.33   39.20
   5   0   1  694.73   43.20
   5   0   1  651.93   35.90
   5   0   1  687.43   45.70
   5   0   1  666.73   48.30
   5   0   1  668.83   40.40
   5   0   1  616.74   35.00
  -6   0  -1  139.39   22.50
  -6   0  -1  155.18   15.60
  -6   0  -1  113.69   21.80
  -6   0  -1  152.28   23.50
  -6   0  -1  146.99   21.10
  -6   0  -1  138.69   18.40
  -6   0  -1  127.99   17.00
   6   0   1  157.98   30.00
   6   0   1  155.18   21.50
   6   0   1  144.89   15.50
   6   0   1  146.29   16.30
   6   0   1  154.78   18.50
   6   0   1  155.98   21.90
   6   0   1  121.89   16.60
   6   0   1  140.99   15.90
  -7   0  -1  102.39   25.50
  -7   0  -1  116.89   22.30
  -7   0  -1  133.89   20.20
  -7   0  -1  122.39   26.00
  -7   0  -1   90.09   16.20
  -7   0  -1  149.59   22.40
   7   0   1  161.08   17.00
   7   0   1  114.19   19.00
   7   0   1  145.29   16.10
   7   0   1   94.49   14.30
   7   0   1  133.99   27.90
   7   0   1   96.59   20.70
   7   0   1  126.59   29.00
  -8   0  -1   36.90   14.60
  -8   0  -1   43.30   15.20
  -8   0  -1   53.99   16.70
  -8   0  -1   47.60   17.70
  -8   0  -1   48.20   18.80
  -8   0  -1   40.80    8.70
   8   0   1   61.49   18.00
   8   0   1   74.49   12.40
   8   0   1   50.69   12.50
   8   0   1   50.69   20.60
   8   0   1   65.49   19.00
   8   0   1   33.80   13.80
   8   0   1  101.79   16.80
   8   0   1   56.19   13.90
   8   0   1   63.49   12.70
  -9   0  -1   -3.10    9.30
  -9   0  -1   -0.40   13.10
  -9   0  -1   -3.30   10.70
  -9   0  -1   -9.30   10.20
  -9   0  -1   -9.50   12.20
   9   0   1   -6.30    7.10
   9   0   1   12.10    7.70
   9   0   1    0.30    7.40
   9   0   1   -9.30   12.80
   9   0   1    7.30    6.00
   9   0   1   -7.70    5.80
 -10   0  -1   15.80    7.10
 -10   0  -1    5.50    7.90
 -10   0  -1   22.00   10.10
  10   0   1    8.70    5.90
  10   0   1   14.10    4.80
  10   0   1   14.70    6.70
  10   0   1   11.70    5.20
   9  -1  -1   23.60    6.10
   9  -1  -1   19.20    5.60
   9  -1  -1   18.70    6.30
   9  -1  -1   14.30    7.20
  -9   1   1   23.90    8.00
  -9   1   1    2.50   10.70
  -9   1   1    5.20   16.20
  -9   1   1   33.10    9.20
   8  -1  -1   27.10   11.00
   8  -1  -1   18.20    9.20
   8  -1  -1   26.50   12.00
   8  -1  -1   36.00    9.40
   8  -1  -1   36.60    9.90
   8  -1  -1   29.00   15.40
  -8   1   1   21.70   11.00
  -8   1   1   36.00   16.60
  -8   1   1   35.70   21.20
  -8   1   1   43.70   17.40
  -8   1   1   31.40   14.00
  -8   1   1   18.10   11.90
   7  -1  -1   28.20   21.40
   7  -1  -1   12.00   12.70
   7  -1  -1   25.70    9.90
   7  -1  -1   30.60    9.50
   7  -1  -1   12.40   14.30
   7  -1  -1   -3.50   16.00
   7  -1  -1   13.60   12.60
   7  -1  -1   17.50    8.20
   7  -1  -1    2.00    9.40
  -7   1   1   46.90   16.80
  -7   1   1  -19.70   21.60
  -7   1   1   -0.80   12.10
  -7   1   1   44.30   22.20
  -7   1   1   11.00   15.40
  -7   1   1   18.20   14.80
  -7   1   1    4.60   14.80
   6  -1  -1   -0.80    9.20
   6  -1  -1    8.40    8.70
   6  -1  -1   -5.30    9.20
   6  -1  -1    5.70    8.90
   6  -1  -1    0.90    9.00
   6  -1  -1    5.60   12.30
   6  -1  -1    3.10    8.90
   6  -1  -1  -11.30    9.50
   6  -1  -1   -4.40    7.00
   6  -1  -1   -4.90   13.20
   6  -1  -1  -17.40   12.10
  -6   1   1   -6.10   12.40
  -6   1   1    5.80   15.40
  -6   1   1   -9.50    9.20
  -6   1   1   -1.60    9.30
  -6   1   1   -2.30   16.00
   5  -1  -1   98.49   16.90
   5  -1  -1   95.69   16.20
   5  -1  -1  117.79   21.70
   5  -1  -1   97.39   13.40
   5  -1  -1   81.29   22.10
   5  -1  -1   94.89   14.20
   5  -1  -1  151.78   17.30
   5  -1  -1  112.49   18.50
   5  -1  -1  129.49   27.00
   5  -1  -1   94.49   14.50
  -5   1   1   93.69   14.80
  -5   1   1   38.60   29.80
  -5   1   1   49.50   17.40
  -5   1   1  134.49   29.70
  -5   1   1  119.39   20.20
  -5   1   1   73.09   22.10
   4  -1  -1   78.99   17.30
   4  -1  -1   56.69   18.70
   4  -1  -1   85.69   15.70
   4  -1  -1   68.29   13.70
   4  -1  -1   65.39   11.10
   4  -1  -1   66.89   12.10
   4  -1  -1   54.39   16.10
  -4   1   1   53.99   14.70
  -4   1   1   86.89   18.80
  -4   1   1   68.59   14.10
   3  -1  -1  351.06   22.60
   3  -1  -1  327.77   22.00
   3  -1  -1  357.46   28.50
   3  -1  -1  405.46   25.30
   3  -1  -1  395.76   28.40
   3  -1  -1  365.96   26.80
  -3   1   1  372.36   27.60
  -3   1   1  340.57   25.70
  -3   1   1  329.17   22.90
   2  -1  -1   54.59    9.30
   2  -1  -1   49.80   11.00
   2  -1  -1   50.59    8.30
   2  -1  -1   55.09   11.10
  -2   1   1   41.80   10.20
   1  -1  -1 1415.96   61.59
   1  -1  -1 1422.96   61.49
   1  -1  -1 1276.87   61.39
   1  -1  -1 1475.05   62.49
  -1   1   1 1381.76   61.79
  -1   1   1 1426.06   63.29
   0  -1  -1 2606.14  104.59
   0  -1  -1 2568.54  105.29
   0  -1  -1 2628.74  105.59
   0  -1  -1 2575.04  106.09
   0   1   1 2598.34  105.79
   0   1   1 2551.84  106.39
  -1  -1  -1  443.36   24.30
  -1  -1  -1  451.75   22.40
   1   1   1  456.45   23.10
   1   1   1  457.65   20.30
   1   1   1  463.25   23.40
   1   1   1  484.05   25.10
  -2  -1  -1 2820.62  117.39
   2   1   1 2754.52  114.59
   2   1   1 2715.03  114.99
   2   1   1 2761.52  116.49
  -3  -1  -1   83.99    5.40
  -3  -1  -1   87.29   12.20
  -3  -1  -1   74.59    8.60
   3   1   1   96.69   11.70
   3   1   1   90.99   10.20
   3   1   1   99.19   10.00
   3   1   1   75.99   10.80
  -4  -1  -1 2093.79   96.99
  -4  -1  -1 1839.42   80.19
  -4  -1  -1 1999.80   86.39
  -4  -1  -1 1873.91   90.19
   4   1   1 1987.40   96.19
   4   1   1 2049.29   91.59
   4   1   1 1928.91   87.09
   4   1   1 2044.40   93.69
   4   1   1 2025.40   86.09
  -5  -1  -1  408.56   30.30
  -5  -1  -1  517.35   35.20
  -5  -1  -1  441.26   44.50
  -5  -1  -1  456.95   27.80
  -5  -1  -1  463.65   29.60
   5   1   1  466.25   30.10
   5   1   1  435.06   34.10
   5   1   1  449.26   37.70
   5   1   1  420.76   29.10
   5   1   1  429.56   27.10
   5   1   1  465.85   34.00
   5   1   1  499.35   29.80
  -6  -1  -1   68.09   12.40
  -6  -1  -1   57.59   15.00
  -6  -1  -1   74.89   16.10
  -6  -1  -1   76.99   13.20
  -6  -1  -1   62.29   18.70
  -6  -1  -1   71.09   18.60
  -6  -1  -1   49.50   23.90
   6   1   1   82.99   17.60
   6   1   1   34.90   10.30
   6   1   1   71.59   14.60
   6   1   1   80.19   12.60
   6   1   1   57.99   19.50
   6   1   1   51.59   16.50
   6   1   1   64.29   15.80
   6   1   1   52.19    9.60
   6   1   1   78.79   22.80
  -7  -1  -1   33.10   17.70
  -7  -1  -1    6.90   10.70
  -7  -1  -1   17.70    9.70
  -7  -1  -1   25.70   16.70
  -7  -1  -1    4.40   14.20
  -7  -1  -1  -15.70   17.30
  -7  -1  -1   21.40   15.80
   7   1   1   18.50    7.40
   7   1   1    4.50   19.80
   7   1   1   23.90   10.90
   7   1   1   12.10   14.80
   7   1   1   28.60   15.50
   7   1   1   12.50   10.70
   7   1   1   29.80   14.70
   7   1   1   16.90   10.40
   7   1   1   20.80   12.30
   7   1   1   -2.60   14.90
   7   1   1    9.60    8.50
  -8  -1  -1   -5.50   10.30
  -8  -1  -1   11.50   19.60
  -8  -1  -1    7.80    8.10
  -8  -1  -1   31.10   14.20
  -8  -1  -1   26.20   22.10
  -8  -1  -1   11.20   10.90
  -8  -1  -1    8.30   14.10
  -8  -1  -1    6.70   12.80
   8   1   1    4.10    7.10
   8   1   1   -6.60    7.50
   8   1   1   10.50    8.70
   8   1   1    2.20    8.10
   8   1   1   13.80   14.80
   8   1   1  -11.20   16.00
   8   1   1   10.20    8.70
   8   1   1  -19.90   10.00
  -9  -1  -1    4.10    5.40
  -9  -1  -1   16.00   13.90
  -9  -1  -1   17.40   13.10
  -9  -1  -1   -9.30   11.20
  -9  -1  -1   24.30   11.30
  -9  -1  -1    7.20   10.60
   9   1   1   16.00   11.20
   9   1   1   -1.50    8.70
   9   1   1    6.90    7.00
   9   1   1    9.60   12.30
   9   1   1    4.60    8.40
   9   1   1    3.30    5.60
   9   1   1   25.60    8.50
   9   1   1    5.20   13.30
 -10  -1  -1   13.50   11.90
 -10  -1  -1   -9.30    7.10
 -10  -1  -1    5.10    7.00
 -10  -1  -1    1.40    6.70
 -10  -1  -1    1.50    9.70
  10   1   1    2.40    4.60
  10   1   1  -10.10    5.60
  10   1   1   -6.00    3.50
  10   1   1   -3.00    5.50
   9  -2  -1   28.40    5.50
   9  -2  -1   16.70    5.70
   9  -2  -1   30.00    7.60
   9  -2  -1   23.00    6.00
  -9   2   1   33.10    8.90
  -9   2   1   24.90   10.70
  -9   2   1   27.10    7.90
   8  -2  -1  191.18   27.80
   8  -2  -1  173.78   15.80
   8  -2  -1  181.68   14.30
   8  -2  -1  166.88   15.90
   8  -2  -1  147.99   15.70
   8  -2  -1  163.88   21.90
  -8   2   1  208.08   20.70
  -8   2   1  210.88   51.59
  -8   2   1  127.99   20.90
  -8   2   1  171.98   18.60
  -8   2   1  178.88   29.50
  -8   2   1  129.89   18.40
   7  -2  -1   10.50   17.30
   7  -2  -1   36.00   14.50
   7  -2  -1   27.00   10.70
   7  -2  -1   37.70   16.30
   7  -2  -1   39.80   10.50
   7  -2  -1   36.10   11.80
   7  -2  -1   38.00   10.90
   7  -2  -1   17.20   10.10
  -7   2   1   -3.60   17.70
  -7   2   1   35.60   14.10
  -7   2   1   41.50   12.80
  -7   2   1   29.50   14.40
  -7   2   1   22.30   18.00
  -7   2   1   49.80   20.50
  -7   2   1   19.30   14.80
   6  -2  -1  271.37   25.50
   6  -2  -1  253.67   22.20
   6  -2  -1  222.38   29.10
   6  -2  -1  240.88   32.90
   6  -2  -1  254.07   32.90
   6  -2  -1  278.77   22.20
   6  -2  -1  229.28   19.30
   6  -2  -1  225.98   23.60
  -6   2   1  260.77   27.70
  -6   2   1  214.88   26.60
  -6   2   1  233.48   32.00
  -6   2   1  214.28   23.40
  -6   2   1  229.88   25.70
  -6   2   1  277.07   27.80
  -6   2   1  204.58   29.50
   5  -2  -1  508.35   36.60
   5  -2  -1  519.45   33.30
   5  -2  -1  549.15   31.60
   5  -2  -1  565.14   37.30
   5  -2  -1  512.45   44.00
   5  -2  -1  472.65   48.10
  -5   2   1  553.64   36.60
  -5   2   1  508.35   35.90
  -5   2   1  527.45   48.30
  -5   2   1  521.15   40.00
   4  -2  -1   96.99   15.40
   4  -2  -1  118.99   23.60
   4  -2  -1  106.89   12.30
   4  -2  -1  129.49   14.30
   4  -2  -1  103.89   17.30
   4  -2  -1  110.99   18.20
   4  -2  -1  119.39   15.80
  -4   2   1   92.39   15.10
  -4   2   1  130.19   16.80
  -4   2   1  135.49   25.10
   3  -2  -1   54.49   10.50
   3  -2  -1   58.19   12.00
   3  -2  -1   44.20   13.00
   3  -2  -1   45.50   13.50
   3  -2  -1   37.30    9.00
   3  -2  -1   38.40   10.20
  -3   2   1   50.79   12.10
  -3   2   1   46.20   13.50
  -3   2   1   54.99   14.10
   2  -2  -1  451.55   41.60
   2  -2  -1  438.66   30.20
   2  -2  -1  457.15   24.90
   2  -2  -1  486.35   29.40
   2  -2  -1  446.96   24.70
  -2   2   1  460.75   27.30
  -2   2   1  416.76   26.50
  -2   2   1  448.26   26.40
  -2   2   1  485.75   31.10
   1  -2  -1 2008.20   87.39
   1  -2  -1 1896.11   85.59
   1  -2  -1 1903.51   81.69
   1  -2  -1 1952.30   82.89
  -1   2   1 2006.10   84.19
  -1   2   1 2015.30   87.79
  -1   2   1 1947.01   86.19
   0  -2  -1   10.50    4.60
   0  -2  -1   20.80    6.50
   0  -2  -1   16.90    4.90
   0   2   1    4.80    4.50
   0   2   1   14.20    6.20
   0   2   1   11.50    5.00
  -1  -2  -1 2609.94  106.49
  -1  -2  -1 2591.14  109.79
   1   2   1 2558.14  107.59
   1   2   1 2647.54  104.89
   1   2   1 2505.05  106.99
   1   2   1 2478.85  107.99
  -2  -2  -1  115.49   12.80
  -2  -2  -1   96.59    5.30
   2   2   1   94.19   10.30
   2   2   1   97.59   10.60
   2   2   1   92.59   10.90
  -3  -2  -1   83.79    8.70
  -3  -2  -1   90.99   13.10
   3   2   1   82.79   11.70
   3   2   1  108.69   13.80
   3   2   1   86.19   10.20
   3   2   1  104.59   12.10
   3   2   1   85.89    9.10
  -4  -2  -1  128.39   19.00
  -4  -2  -1  142.99   13.30
  -4  -2  -1  120.69   14.50
   4   2   1  142.59   16.20
   4   2   1  124.29   12.10
   4   2   1  120.99   15.70
   4   2   1  136.09   17.40
   4   2   1  136.29   13.10
   4   2   1  112.49   12.00
  -5  -2  -1  121.89   13.30
  -5  -2  -1  106.99   21.00
  -5  -2  -1   99.29   22.80
  -5  -2  -1  111.19   13.90
   5   2   1  107.39   13.80
   5   2   1  118.09   17.20
   5   2   1  103.69   11.80
   5   2   1  108.19   12.90
   5   2   1   98.79   20.40
   5   2   1   96.69   22.50
   5   2   1  106.09   16.70
   5   2   1  146.79   16.80
  -6  -2  -1   92.49   22.90
  -6  -2  -1   81.19   19.90
  -6  -2  -1   53.89   18.70
  -6  -2  -1   73.09   14.30
  -6  -2  -1   80.99   27.10
  -6  -2  -1   71.69   14.10
  -6  -2  -1   95.59   15.20
   6   2   1   87.19   14.00
   6   2   1   80.69   13.50
   6   2   1   82.69   12.30
   6   2   1   99.69   17.40
   6   2   1   86.39   18.80
   6   2   1   73.79   12.20
   6   2   1   81.69   18.20
   6   2   1  104.69   25.60
   6   2   1   80.49   12.70
   6   2   1   88.69   21.10
  -7  -2  -1   19.10   10.20
  -7  -2  -1   36.00   11.40
  -7  -2  -1   26.30   18.50
  -7  -2  -1   32.10   14.00
  -7  -2  -1   29.30   21.60
  -7  -2  -1   20.60   15.10
  -7  -2  -1  -21.60   18.20
  -7  -2  -1   14.10   11.60
  -7  -2  -1   44.10   16.50
  -7  -2  -1   34.60   14.10
   7   2   1   22.40    9.90
   7   2   1   36.30   13.00
   7   2   1   23.10    9.60
   7   2   1   12.90    9.50
   7   2   1   23.40    9.90
   7   2   1   25.50    9.30
   7   2   1   28.00   11.70
   7   2   1   10.80   14.20
   7   2   1   19.20   14.30
   7   2   1   27.00   14.90
   7   2   1   22.80   11.10
   7   2   1   28.20   14.40
   7   2   1   22.20   14.20
   7   2   1   23.80    9.50
   7   2   1   25.90   20.00
  -8  -2  -1   58.59   24.20
  -8  -2  -1   61.99   17.10
  -8  -2  -1   75.59   19.50
  -8  -2  -1   65.19   17.40
  -8  -2  -1   64.29   12.40
  -8  -2  -1   86.09   21.60
  -8  -2  -1   77.29   14.30
   8   2   1   82.99   16.30
   8   2   1   72.69   17.20
   8   2   1   78.59   11.50
   8   2   1  101.99   13.20
   8   2   1   70.79   15.20
   8   2   1   76.59   12.60
   8   2   1   89.09   14.70
   8   2   1   82.59   17.40
   8   2   1   66.09   12.50
   8   2   1   82.59   12.70
   8   2   1   65.29   16.40
   8   2   1   40.10   20.50
   8   2   1   69.89   15.90
   8   2   1   94.69   16.80
   8   2   1   62.99   24.10
  -9  -2  -1   -8.90   19.90
  -9  -2  -1  -10.40    9.50
  -9  -2  -1   11.90    6.20
  -9  -2  -1    8.00    9.90
  -9  -2  -1   -7.10   12.10
  -9  -2  -1   14.80   15.70
  -9  -2  -1   20.50   11.20
   9   2   1   -0.30    8.60
   9   2   1    1.90   13.10
   9   2   1   -3.30    4.50
   9   2   1   -0.70    6.30
   9   2   1    1.90    6.80
   9   2   1   15.50    8.10
   9   2   1    7.50    6.60
   9   2   1   12.00   10.50
   9   2   1   -3.80   10.50
 -10  -2  -1   -3.40    6.60
 -10  -2  -1  -10.00    6.30
 -10  -2  -1    1.20    9.30
 -10  -2  -1   19.70   19.10
  10   2   1    1.40    6.50
  10   2   1  -14.90   10.90
  10   2   1    1.50    4.30
  10   2   1    3.70    6.30
   9  -3  -1    9.70    6.00
   9  -3  -1   10.70    5.10
   9  -3  -1    2.50    7.10
   9  -3  -1    3.50    3.90
  -9   3   1    3.20    8.70
  -9   3   1    6.80    6.90
  -9   3   1   10.30    6.20
   8  -3  -1    4.90    6.40
   8  -3  -1   18.90    9.10
   8  -3  -1    4.70    7.40
   8  -3  -1   21.60    8.10
   8  -3  -1   17.10    9.20
  -8   3   1    2.50   10.50
  -8   3   1   10.10    8.80
  -8   3   1   51.39   14.00
  -8   3   1    2.40    9.50
   7  -3  -1    0.50    8.80
   7  -3  -1   -7.00    8.00
   7  -3  -1   -2.10   18.50
   7  -3  -1    3.50    7.70
   7  -3  -1   -1.60   12.20
   7  -3  -1    3.90    7.90
   7  -3  -1   -5.50    7.30
  -7   3   1   14.20   13.40
  -7   3   1   14.70   17.60
  -7   3   1  -10.90   10.90
  -7   3   1   17.80   10.90
  -7   3   1    2.90   20.20
  -7   3   1   15.10   12.30
   6  -3  -1   17.40   15.60
   6  -3  -1    4.70    8.00
   6  -3  -1   -1.70    8.70
   6  -3  -1    3.40    9.70
   6  -3  -1    4.50    6.70
   6  -3  -1    9.10    6.70
   6  -3  -1    8.50    7.60
   6  -3  -1    4.60    7.70
  -6   3   1   13.70   13.60
  -6   3   1   -4.50   14.20
  -6   3   1  -12.30   15.20
  -6   3   1  -12.30   11.80
  -6   3   1   -7.40   14.20
  -6   3   1   20.10   30.50
  -6   3   1   -9.70    9.20
   5  -3  -1    0.60    8.10
   5  -3  -1   11.80    9.20
   5  -3  -1  -11.60    8.10
   5  -3  -1    0.70    8.80
   5  -3  -1    1.90   11.40
  -5   3   1    2.00   18.60
  -5   3   1  -27.30   13.10
  -5   3   1    4.10   14.00
   4  -3  -1    2.80    7.30
   4  -3  -1   -9.90    7.30
   4  -3  -1    3.90    8.00
   4  -3  -1    1.90    8.60
   4  -3  -1    7.80    7.80
   4  -3  -1    2.50    7.50
   4  -3  -1   -1.80   12.20
  -4   3   1   16.80   13.70
  -4   3   1   -7.10   10.30
  -4   3   1  -10.00   10.50
  -4   3   1   15.10    7.40
  -4   3   1   45.40   12.90
   3  -3  -1   98.99   12.00
   3  -3  -1   99.79   12.00
   3  -3  -1   98.29   16.60
   3  -3  -1   78.29   11.00
   3  -3  -1   75.19   17.60
   3  -3  -1   64.49    8.70
   3  -3  -1   79.29   14.00
  -3   3   1  101.89   13.80
  -3   3   1  124.29   16.60
  -3   3   1  126.49   23.30
  -3   3   1   93.09   12.30
   2  -3  -1  174.88   13.80
   2  -3  -1  190.68   15.70
   2  -3  -1  179.38   13.30
   2  -3  -1  195.18   14.20
   2  -3  -1  156.08   19.50
   2  -3  -1  205.78   19.40
  -2   3   1  182.78   19.90
  -2   3   1  178.28   15.30
  -2   3   1  167.68   17.20
   1  -3  -1  199.38   14.50
   1  -3  -1  189.38   18.60
   1  -3  -1  179.28   13.50
  -1   3   1  171.78   14.30
  -1   3   1  192.48   18.20
  -1   3   1  173.48   13.70
   0  -3  -1   45.40   10.80
   0  -3  -1   59.89    8.80
   0  -3  -1   59.29    7.50
   0   3   1   69.39   12.60
   0   3   1   64.09   10.50
   0   3   1   46.20    8.10
   0   3   1   63.59   12.20
  -1  -3  -1  479.95   27.40
  -1  -3  -1  523.65   31.70
   1   3   1  463.95   27.00
   1   3   1  470.25   29.90
   1   3   1  473.85   25.50
   1   3   1  481.05   28.80
  -2  -3  -1  833.42   48.80
  -2  -3  -1  808.12   43.80
   2   3   1  886.81   45.30
   2   3   1  843.72   38.90
   2   3   1  813.82   40.90
   2   3   1  872.21   45.60
   2   3   1  830.42   41.10
   2   3   1  902.11   47.50
  -3  -3  -1   21.50   10.50
  -3  -3  -1   30.60    6.20
  -3  -3  -1   39.90   12.10
   3   3   1   25.40    7.70
   3   3   1   21.00    6.80
   3   3   1   32.80   11.30
   3   3   1   26.90   10.40
   3   3   1   25.30    8.50
  -4  -3  -1   21.20    7.40
  -4  -3  -1   13.40   11.60
  -4  -3  -1   34.50    8.50
  -4  -3  -1   22.40   11.50
   4   3   1   30.20   10.80
   4   3   1   36.50   10.70
   4   3   1   42.90   12.70
   4   3   1   43.40   10.80
   4   3   1   17.80    8.50
   4   3   1   28.50    9.60
  -5  -3  -1    8.50    6.70
  -5  -3  -1   15.50   10.20
  -5  -3  -1  -10.90    6.70
  -5  -3  -1   -3.60    5.60
   5   3   1   -3.80    5.90
   5   3   1    4.90    8.70
   5   3   1    6.10    7.30
   5   3   1    1.20    4.70
   5   3   1   12.80    9.30
   5   3   1    7.00    7.20
   5   3   1   13.20   10.80
   5   3   1   -4.30    7.80
  -6  -3  -1   95.19   22.40
  -6  -3  -1   78.79   14.70
  -6  -3  -1   73.59   20.80
  -6  -3  -1   67.29   12.30
  -6  -3  -1   79.59   13.70
  -6  -3  -1   73.19   21.90
   6   3   1   83.89   13.90
   6   3   1   81.59   17.70
   6   3   1   68.79   15.70
   6   3   1  105.59   20.10
   6   3   1   49.50   19.40
   6   3   1   98.19   24.70
   6   3   1   44.80   12.70
   6   3   1   82.19   20.10
   6   3   1   73.79   14.40
   6   3   1   68.89   12.20
  -7  -3  -1  -19.60   13.70
  -7  -3  -1  -13.50   17.90
  -7  -3  -1   12.50   21.20
  -7  -3  -1    3.00    9.30
  -7  -3  -1    5.00    8.60
  -7  -3  -1   24.50    9.90
  -7  -3  -1  -18.20   17.90
  -7  -3  -1    4.50   13.30
  -7  -3  -1   10.00   16.20
   7   3   1   -0.10    6.90
   7   3   1   13.00   15.80
   7   3   1    8.00    8.50
   7   3   1    3.40    5.70
   7   3   1    4.40   10.20
   7   3   1    5.70    7.70
   7   3   1   12.00   15.60
   7   3   1   16.70   12.70
   7   3   1    1.50   10.10
   7   3   1    6.90    8.20
   7   3   1   11.50   10.00
   7   3   1   19.10   12.40
   7   3   1   -5.70    9.00
   7   3   1  -20.50   11.50
   7   3   1   22.80   21.90
   7   3   1   18.60   13.80
   7   3   1   -7.10    7.50
  -8  -3  -1   39.60   14.90
  -8  -3  -1   67.49   25.40
  -8  -3  -1   44.40   16.00
  -8  -3  -1   43.20   15.90
  -8  -3  -1   26.00   10.40
  -8  -3  -1   35.60   16.50
  -8  -3  -1   11.80   15.30
  -8  -3  -1   31.60   11.20
  -8  -3  -1   29.90   12.10
   8   3   1   42.50   13.60
   8   3   1   24.00   17.20
   8   3   1   40.60   10.80
   8   3   1   44.10   13.60
   8   3   1   25.60   14.40
   8   3   1   10.60   12.80
   8   3   1   35.50   12.10
   8   3   1   27.50   13.20
   8   3   1   35.20   10.40
   8   3   1   37.90   10.30
   8   3   1   41.70    9.30
   8   3   1   57.69   43.00
   8   3   1   27.50    9.40
   8   3   1   30.40   12.60
   8   3   1   49.90    9.70
  -9  -3  -1    5.80   11.50
  -9  -3  -1   10.70    9.10
  -9  -3  -1   21.40   12.20
  -9  -3  -1    4.10    5.90
  -9  -3  -1    7.20    8.10
  -9  -3  -1    8.20   14.50
   9   3   1   11.70    9.40
   9   3   1    0.20    7.60
   9   3   1    5.60    9.20
   9   3   1   14.00    9.20
   9   3   1   14.30    9.40
   9   3   1   18.50    7.30
   9   3   1   14.40    8.70
   9   3   1    3.40    5.00
   9   3   1   16.60    6.10
   9   3   1    5.20    5.60
   9   3   1   12.10   13.20
 -10  -3  -1    7.30    6.60
 -10  -3  -1    9.10   12.40
 -10  -3  -1    3.20    6.60
 -10  -3  -1   -4.00   10.80
  10   3   1    3.20    4.20
  10   3   1    5.90    6.60
  10   3   1    3.00    3.60
  10   3   1    7.20    4.30
   8  -4  -1   24.10    9.70
   8  -4  -1   23.30    7.90
   8  -4  -1   26.10   10.90
   8  -4  -1   23.30    7.50
   8  -4  -1   28.90    8.10
  -8   4   1    2.10    9.00
  -8   4   1   16.10   12.70
  -8   4   1    3.60   12.10
  -8   4   1   19.90    8.40
   7  -4  -1   46.80   13.70
   7  -4  -1   24.90   16.20
   7  -4  -1   63.59   10.80
   7  -4  -1   46.20   12.90
   7  -4  -1   74.59   12.70
   7  -4  -1   53.49   11.90
  -7   4   1   45.70   13.20
  -7   4   1   78.49   15.90
  -7   4   1   92.09   26.30
  -7   4   1   92.49   19.10
  -7   4   1   69.79   16.70
   6  -4  -1  401.86   27.40
   6  -4  -1  434.16   35.10
   6  -4  -1  419.76   30.60
   6  -4  -1  432.36   27.20
   6  -4  -1  359.06   22.20
   6  -4  -1  278.17   39.10
   6  -4  -1  365.66   26.60
   6  -4  -1  408.26   26.70
  -6   4   1  395.76   32.40
  -6   4   1  418.76   33.30
  -6   4   1  510.75   43.50
  -6   4   1  434.86   30.90
  -6   4   1  406.76   27.90
  -6   4   1  402.06   31.60
  -6   4   1  418.76   30.10
   5  -4  -1  558.14   32.10
   5  -4  -1  493.05   29.70
   5  -4  -1  537.95   38.80
   5  -4  -1  429.16   42.60
   5  -4  -1  539.95   31.00
   5  -4  -1  608.24   45.00
   5  -4  -1  529.55   30.00
   5  -4  -1  568.64   49.90
   5  -4  -1  522.75   34.90
  -5   4   1  470.75   42.60
  -5   4   1  498.25   37.00
  -5   4   1  576.54   36.00
  -5   4   1  506.75   32.80
  -5   4   1  538.75   42.30
  -5   4   1  619.44   45.80
  -5   4   1  570.54   55.29
  -5   4   1  484.75   31.40
  -5   4   1  546.75   38.80
  -5   4   1  524.15   38.50
   4  -4  -1  350.96   41.80
   4  -4  -1  413.36   30.30
   4  -4  -1  407.66   39.40
   4  -4  -1  419.56   26.80
   4  -4  -1  437.36   31.80
   4  -4  -1  417.66   28.70
  -4   4   1  399.46   34.80
  -4   4   1  381.36   34.00
  -4   4   1  488.95   44.90
  -4   4   1  340.87   31.60
  -4   4   1  478.75   36.70
  -4   4   1  429.16   26.80
  -4   4   1  453.75   31.80
   3  -4  -1   37.50   13.40
   3  -4  -1   25.40    8.90
   3  -4  -1   38.10    9.60
   3  -4  -1   21.60    7.50
   3  -4  -1   45.10   10.30
   3  -4  -1   15.00   13.90
  -3   4   1   41.70   14.70
  -3   4   1   26.70   10.30
  -3   4   1   35.10   11.70
  -3   4   1   25.90    8.70
  -3   4   1   22.30   13.40
   2  -4  -1 1094.29   65.39
   2  -4  -1 1144.89   63.29
   2  -4  -1 1159.48   56.99
   2  -4  -1 1116.09   52.59
   2  -4  -1 1118.39   50.79
  -2   4   1 1062.59   55.79
  -2   4   1 1160.88   59.99
  -2   4   1 1134.59   56.29
  -2   4   1 1097.29   55.99
  -2   4   1 1070.19   64.89
   1  -4  -1  653.73   36.30
   1  -4  -1  668.33   32.60
   1  -4  -1  699.53   36.20
   1  -4  -1  698.33   42.70
   1  -4  -1  708.53   45.40
  -1   4   1  716.63   40.70
  -1   4   1  697.73   37.10
  -1   4   1  676.13   44.00
  -1   4   1  738.73   43.60
   0  -4  -1   61.09    9.20
   0  -4  -1   76.09   14.10
   0  -4  -1   84.99   16.70
   0   4   1   64.29   13.90
   0   4   1   63.59   11.10
   0   4   1   60.89    8.90
   0   4   1   87.89   15.40
  -1  -4  -1   72.59   15.20
  -1  -4  -1   90.89   11.00
  -1  -4  -1   93.39   14.00
   1   4   1   88.39   10.80
   1   4   1   73.39   15.30
   1   4   1   87.09   11.80
   1   4   1   71.99   11.50
   1   4   1   87.69   10.30
   1   4   1   99.49   13.20
  -2  -4  -1  168.68   20.40
  -2  -4  -1  174.98   17.30
   2   4   1  160.08   14.40
   2   4   1  147.79   16.90
   2   4   1  143.69   13.80
   2   4   1  131.49   14.50
   2   4   1  146.39   16.20
   2   4   1  160.18   14.30
   2   4   1  155.28   18.40
  -3  -4  -1   30.80    5.80
  -3  -4  -1   37.60   11.40
  -3  -4  -1   37.10   13.60
  -3  -4  -1   17.50    5.30
  -3  -4  -1   33.80   12.80
   3   4   1   36.60   12.20
   3   4   1   34.70    8.60
   3   4   1   32.50    9.00
   3   4   1   27.80    9.80
   3   4   1   17.60    9.80
   3   4   1   31.20   10.50
  -4  -4  -1   -5.30    9.80
  -4  -4  -1   11.90    9.60
  -4  -4  -1    4.10    5.30
   4   4   1    8.90    7.00
   4   4   1   15.30   10.50
   4   4   1    7.70    6.20
   4   4   1   18.80   12.40
   4   4   1    2.90    7.80
   4   4   1   11.70    7.10
   4   4   1   13.70    7.10
  -5  -4  -1  105.69   35.00
  -5  -4  -1  158.18   23.40
  -5  -4  -1  139.79   21.30
  -5  -4  -1  124.19   14.00
  -5  -4  -1  133.19   15.30
   5   4   1  135.99   16.90
   5   4   1  119.59   13.50
   5   4   1  135.59   16.20
   5   4   1  127.59   16.50
   5   4   1  136.89   30.90
   5   4   1  127.19   14.00
   5   4   1  120.19   18.20
   5   4   1  123.69   24.90
   5   4   1  119.39   20.20
  -6  -4  -1   60.79   21.20
  -6  -4  -1   42.30   20.50
  -6  -4  -1   49.60   13.00
  -6  -4  -1   79.59   24.00
  -6  -4  -1   63.29   13.80
  -6  -4  -1   67.49   12.50
   6   4   1   62.49   13.20
   6   4   1   61.99   14.90
   6   4   1   48.10   10.80
   6   4   1   59.59   19.70
   6   4   1   41.90   16.50
   6   4   1   58.59   20.20
   6   4   1   56.69   13.20
   6   4   1   57.59   13.10
   6   4   1   60.79   15.30
   6   4   1   62.59   10.30
   6   4   1   40.40   18.80
   6   4   1   82.89   18.60
   6   4   1   71.59   12.70
   6   4   1   71.49   15.00
   6   4   1   72.79   15.80
   6   4   1   64.89   12.00
   6   4   1   73.99   17.10
  -7  -4  -1   39.60   19.70
  -7  -4  -1  -13.40   17.40
  -7  -4  -1   41.20   11.70
  -7  -4  -1    7.90   15.60
  -7  -4  -1   34.60   14.60
  -7  -4  -1   61.39   13.70
  -7  -4  -1   61.19   16.10
   7   4   1   30.80   10.20
   7   4   1   22.20   12.90
   7   4   1   33.80   10.80
   7   4   1   32.70   10.60
   7   4   1   31.80   13.50
   7   4   1   52.99   13.90
   7   4   1   52.99   11.30
   7   4   1   35.20    9.50
   7   4   1   48.40   12.70
   7   4   1   30.10   12.00
   7   4   1   23.00   14.90
   7   4   1   50.99   16.10
   7   4   1   38.20   20.80
   7   4   1   28.60   11.80
   7   4   1   21.90   13.80
   7   4   1   42.30    9.50
  -8  -4  -1   13.60    9.00
  -8  -4  -1   26.40   13.40
  -8  -4  -1   60.29   26.40
  -8  -4  -1   17.90   13.40
  -8  -4  -1   26.90   14.70
  -8  -4  -1    8.60   10.20
  -8  -4  -1   16.20    9.20
  -8  -4  -1   17.60   14.60
   8   4   1   12.80   14.50
   8   4   1   19.20    8.80
   8   4   1   15.30    7.60
   8   4   1   24.00   12.60
   8   4   1   39.60   15.60
   8   4   1    2.20    7.50
   8   4   1   18.30   12.50
   8   4   1   13.50    6.90
   8   4   1    9.10    9.10
   8   4   1   21.70    7.00
   8   4   1   11.00   10.10
   8   4   1   18.10   10.70
   8   4   1    2.70    9.80
   8   4   1   29.50    8.90
  -9  -4  -1   31.20   10.40
  -9  -4  -1   37.30   12.70
  -9  -4  -1   49.40   13.80
  -9  -4  -1   43.40   12.40
  -9  -4  -1   56.59   18.70
  -9  -4  -1   29.00    7.40
   9   4   1   29.10    9.00
   9   4   1   37.80    9.90
   9   4   1   32.90   14.00
   9   4   1   32.60    7.00
   9   4   1   29.80   11.20
   9   4   1   32.20   13.20
   9   4   1   32.80    9.40
   9   4   1   30.30    6.80
   9   4   1   21.30    8.70
   9   4   1   44.20    8.20
   9   4   1   36.40    8.20
 -10  -4  -1    2.20    4.90
  10   4   1    8.40    5.30
  10   4   1    8.90    3.40
  10   4   1   14.30    3.60
   8  -5  -1   40.90    8.80
   8  -5  -1   57.09    8.00
   8  -5  -1   75.39    9.70
  -8   5   1   34.30   15.00
  -8   5   1   66.79   10.00
  -8   5   1   74.79   13.30
   7  -5  -1   15.00    7.50
   7  -5  -1   -3.90    7.20
   7  -5  -1   13.50   10.60
   7  -5  -1  -11.40   12.20
   7  -5  -1    6.70    7.00
   7  -5  -1   25.30    9.20
  -7   5   1    6.90   10.40
  -7   5   1  -21.40    8.70
  -7   5   1    7.80   12.70
  -7   5   1    6.70    8.70
   6  -5  -1    8.10    8.60
   6  -5  -1   13.40    6.60
   6  -5  -1   23.20    9.60
   6  -5  -1   20.70    9.50
   6  -5  -1   16.10   22.80
   6  -5  -1   19.40    8.60
   6  -5  -1   35.80   21.70
   6  -5  -1    4.60   10.10
   6  -5  -1   16.20   10.90
  -6   5   1   19.10   15.10
  -6   5   1   22.50   12.90
  -6   5   1    7.90   13.60
  -6   5   1   19.10   10.50
  -6   5   1   27.90   16.30
  -6   5   1   48.40   17.40
  -6   5   1    7.90   31.60
  -6   5   1    3.70   13.70
  -6   5   1   15.60   12.70
   5  -5  -1  129.89   16.10
   5  -5  -1  152.58   18.70
   5  -5  -1  129.19   19.20
   5  -5  -1  117.49   29.70
   5  -5  -1  132.79   15.10
   5  -5  -1  140.89   17.00
   5  -5  -1  162.38   16.80
   5  -5  -1  111.59   15.60
   5  -5  -1  145.79   15.50
  -5   5   1  119.49   22.30
  -5   5   1   69.29   28.40
  -5   5   1   94.99   19.50
  -5   5   1  158.28   26.80
  -5   5   1  148.09   16.30
  -5   5   1  147.59   21.90
  -5   5   1  126.69   23.60
  -5   5   1  152.68   15.90
  -5   5   1  156.08   23.50
  -5   5   1  144.19   23.80
  -5   5   1  125.19   20.70
  -5   5   1  150.98   23.30
  -5   5   1  129.29   23.90
   4  -5  -1    2.70    6.90
   4  -5  -1    8.40    8.00
   4  -5  -1   11.60   10.20
   4  -5  -1    6.10    7.50
   4  -5  -1   12.10   16.60
  -4   5   1  -10.00   12.80
  -4   5   1    4.70    7.60
  -4   5   1  -19.20   14.60
  -4   5   1  -10.00   14.60
  -4   5   1  -31.30   15.20
  -4   5   1   -9.50   10.40
  -4   5   1   -3.10   10.50
   3  -5  -1  250.07   22.10
   3  -5  -1  277.87   30.80
   3  -5  -1  268.27   39.50
   3  -5  -1  298.17   20.70
   3  -5  -1  249.58   24.00
   3  -5  -1  285.67   23.20
  -3   5   1  284.37   27.00
  -3   5   1  289.47   23.00
  -3   5   1  274.37   26.10
  -3   5   1  268.07   25.20
  -3   5   1  277.57   21.30
  -3   5   1  308.27   35.90
   2  -5  -1  327.57   20.30
   2  -5  -1  304.57   32.70
   2  -5  -1  306.37   30.00
   2  -5  -1  301.87   21.80
   2  -5  -1  292.67   25.10
  -2   5   1  324.17   24.60
  -2   5   1  325.77   23.40
  -2   5   1  325.77   29.20
  -2   5   1  307.77   25.90
  -2   5   1  292.97   25.00
  -2   5   1  359.66   35.00
   1  -5  -1  381.56   21.40
   1  -5  -1  333.77   19.50
   1  -5  -1  280.37   22.90
   1  -5  -1  371.56   24.60
   1  -5  -1  364.36   31.40
  -1   5   1  408.46   34.20
  -1   5   1  317.77   24.20
  -1   5   1  398.26   24.10
  -1   5   1  401.56   26.30
  -1   5   1  409.16   30.40
  -1   5   1  389.36   31.80
  -1   5   1  412.16   27.80
   0  -5  -1    2.50    8.70
   0  -5  -1    5.00    6.60
   0  -5  -1   -8.20    5.90
   0  -5  -1    4.40    3.70
   0  -5  -1   -0.10    9.00
   0   5   1   10.10    6.50
   0   5   1    1.40   10.00
   0   5   1    2.20    8.50
   0   5   1    9.40   10.40
   0   5   1   -3.00    6.80
   0   5   1    5.00    8.50
   0   5   1   -3.30    6.30
  -1  -5  -1  281.37   23.10
  -1  -5  -1  233.58   25.70
  -1  -5  -1  296.07   28.60
   1   5   1  247.58   20.00
   1   5   1  292.67   26.70
   1   5   1  279.67   19.90
   1   5   1  272.57   21.00
   1   5   1  242.08   25.80
   1   5   1  266.87   19.70
   1   5   1  280.17   22.50
   1   5   1  285.27   25.20
  -2  -5  -1 1218.28   65.19
  -2  -5  -1 1230.58   73.09
   2   5   1 1210.68   61.29
   2   5   1 1002.70   67.19
   2   5   1 1330.07   70.79
   2   5   1 1171.98   55.99
   2   5   1 1197.58   58.99
   2   5   1 1177.38   60.39
   2   5   1 1296.17   59.79
  -3  -5  -1   55.29   18.50
  -3  -5  -1  101.29   19.70
  -3  -5  -1  131.89   27.30
  -3  -5  -1   70.39    7.50
   3   5   1   93.29   20.80
   3   5   1   81.69   16.70
   3   5   1  110.79   13.90
   3   5   1   78.09   11.50
   3   5   1   89.59   15.00
   3   5   1   77.29   12.10
   3   5   1   78.69   10.00
   3   5   1   54.59   15.70
  -4  -5  -1   14.30   13.70
  -4  -5  -1   15.90   14.00
  -4  -5  -1   36.50   13.20
  -4  -5  -1   34.70    7.90
  -4  -5  -1   19.30    8.20
   4   5   1   18.40    9.50
   4   5   1   25.80    7.50
   4   5   1   30.10   12.70
   4   5   1   27.70    9.30
   4   5   1   45.50   12.10
   4   5   1   55.59   14.80
   4   5   1   17.10   16.90
   4   5   1   23.50   11.70
   4   5   1   31.20    8.90
  -5  -5  -1   15.50    8.30
  -5  -5  -1    5.60    7.90
  -5  -5  -1    3.70   14.10
   5   5   1    5.50   10.70
   5   5   1   14.00    7.70
   5   5   1   -4.50    8.10
   5   5   1    3.00    6.50
   5   5   1    4.20   12.60
   5   5   1   12.50   11.50
   5   5   1    5.70    9.90
   5   5   1   13.40    8.90
   5   5   1   10.80    8.30
  -6  -5  -1  726.83   56.19
  -6  -5  -1  855.81   45.20
  -6  -5  -1  925.31   65.69
  -6  -5  -1  870.91   44.70
  -6  -5  -1  881.21   51.69
  -6  -5  -1  734.33   54.09
   6   5   1  860.51   45.90
   6   5   1  781.52   50.79
   6   5   1  847.62   49.90
   6   5   1  766.62   45.20
   6   5   1  784.12   63.79
   6   5   1  697.93   54.29
   6   5   1  791.42   41.20
   6   5   1  781.72   45.70
   6   5   1  881.81   45.50
   6   5   1  761.12   47.50
   6   5   1  802.82   43.60
   6   5   1  862.01   45.20
   6   5   1  822.12   43.50
   6   5   1  725.03   43.30
   6   5   1  801.52   42.20
   6   5   1  808.22   60.59
   6   5   1  759.12   40.90
  -7  -5  -1  132.09   33.20
  -7  -5  -1  131.99   19.10
  -7  -5  -1  119.59   20.40
  -7  -5  -1  147.99   17.50
  -7  -5  -1   64.99   21.70
  -7  -5  -1  137.19   16.10
  -7  -5  -1  179.28   24.90
   7   5   1  119.19   17.30
   7   5   1  149.29   20.60
   7   5   1  129.29   15.30
   7   5   1  127.29   32.10
   7   5   1  147.49   17.00
   7   5   1   69.39   18.30
   7   5   1  138.39   20.90
   7   5   1  126.59   12.90
   7   5   1  133.99   25.00
   7   5   1  128.79   17.00
   7   5   1  115.99   17.70
   7   5   1  124.29   17.90
   7   5   1  137.39   14.90
   7   5   1  123.39   19.80
   7   5   1  122.79   13.90
   7   5   1  135.39   13.70
  -8  -5  -1  -15.10   17.10
  -8  -5  -1    9.30    7.60
  -8  -5  -1    7.90   14.30
  -8  -5  -1    9.70    8.60
  -8  -5  -1    6.20    8.50
  -8  -5  -1   -3.10   12.30
   8   5   1   27.50   15.10
   8   5   1   10.20    5.90
   8   5   1   10.00   10.50
   8   5   1    5.80   17.00
   8   5   1   18.60    8.20
   8   5   1   10.10    9.20
   8   5   1    2.90   18.00
   8   5   1   15.70   17.70
   8   5   1   -8.70    9.00
   8   5   1    1.40   10.60
   8   5   1   -1.10    6.30
  -9  -5  -1   -3.20   10.70
  -9  -5  -1   -1.10    7.80
  -9  -5  -1    3.60    9.60
  -9  -5  -1    0.30    7.50
   9   5   1    7.00    4.50
   9   5   1    5.50    7.00
   9   5   1   -0.70    6.10
   9   5   1   -5.70    8.40
   9   5   1    3.60    4.20
   9   5   1    1.30    5.70
   9   5   1   -5.00    7.00
   9   5   1    3.80    7.10
   9   5   1   12.30    7.60
   9   5   1   10.60    7.10
   8  -6  -1   -0.10    3.10
  -8   6   1   -4.90    5.00
  -8   6   1   11.10    5.60
   7  -6  -1    2.60    8.20
   7  -6  -1    4.10    6.70
   7  -6  -1   12.70    6.10
   7  -6  -1   25.80    8.90
  -7   6   1    3.80   12.00
  -7   6   1   19.10    8.80
  -7   6   1    5.50   11.40
   6  -6  -1  144.59   22.70
   6  -6  -1  150.08   15.70
   6  -6  -1  192.98   17.60
   6  -6  -1  175.38   19.10
   6  -6  -1  156.28   21.80
   6  -6  -1  184.98   17.30
   6  -6  -1  200.98   24.90
   6  -6  -1  180.18   14.30
  -6   6   1  199.08   26.50
  -6   6   1  154.68   20.20
  -6   6   1  155.88   16.30
  -6   6   1  145.59   18.70
  -6   6   1  221.68   22.00
  -6   6   1  174.08   21.80
  -6   6   1  175.08   28.90
   5  -6  -1   23.70   19.20
   5  -6  -1   19.20   11.00
   5  -6  -1   10.10   10.30
   5  -6  -1   10.30    9.70
   5  -6  -1    2.10    8.50
   5  -6  -1   -9.80   17.90
   5  -6  -1   17.00   10.20
   5  -6  -1   15.00   10.70
   5  -6  -1    5.90   11.80
  -5   6   1   -7.80   23.60
  -5   6   1   11.40   12.00
  -5   6   1    2.80   14.00
  -5   6   1    9.80   11.40
  -5   6   1  -30.60   12.40
  -5   6   1   33.90   21.30
  -5   6   1   29.20   15.70
  -5   6   1   13.60   18.60
  -5   6   1   11.20   12.90
  -5   6   1   26.20   17.90
  -5   6   1  -11.80   11.30
  -5   6   1   10.10    8.40
   4  -6  -1    7.60    7.60
   4  -6  -1    0.60    7.50
   4  -6  -1    8.30   11.40
   4  -6  -1   -2.90    6.50
   4  -6  -1  -25.70    9.30
   4  -6  -1   11.50   12.30
   4  -6  -1   -3.40    9.50
   4  -6  -1    1.50   14.90
  -4   6   1   10.50   14.30
  -4   6   1   -4.70   10.30
  -4   6   1  -11.00   11.60
  -4   6   1  -34.10   19.00
  -4   6   1  -17.30   14.10
  -4   6   1   14.00   12.50
  -4   6   1    8.00   11.10
  -4   6   1    4.80   12.20
  -4   6   1  -23.10   14.20
  -4   6   1   15.90   13.90
  -4   6   1   -9.70    8.10
  -4   6   1   -4.40    9.20
  -4   6   1    9.60   13.80
  -4   6   1   -4.00   12.20
  -4   6   1    1.40   18.60
   3  -6  -1    8.90    8.90
   3  -6  -1   16.60    7.20
   3  -6  -1   10.80   13.60
   3  -6  -1   13.20    9.80
   3  -6  -1   13.00    8.70
   3  -6  -1   13.40    7.70
  -3   6   1   20.20    9.40
  -3   6   1   28.70   14.60
  -3   6   1   26.10   17.20
  -3   6   1   26.90   12.70
  -3   6   1    8.60   18.70
  -3   6   1   35.30   12.50
  -3   6   1   17.80    8.80
  -3   6   1    4.40   15.80
   2  -6  -1  265.07   21.00
   2  -6  -1  299.17   27.00
   2  -6  -1  356.46   35.70
   2  -6  -1  296.87   22.50
   2  -6  -1  298.47   20.10
   2  -6  -1  227.28   33.50
  -2   6   1  302.67   28.10
  -2   6   1  258.67   29.10
  -2   6   1  254.47   22.70
  -2   6   1  288.27   26.70
  -2   6   1  279.27   35.70
  -2   6   1  276.87   21.70
  -2   6   1  241.98   24.00
   1  -6  -1  435.86   38.30
   1  -6  -1  465.75   43.70
   1  -6  -1  404.36   24.40
   1  -6  -1  378.86   21.90
  -1   6   1  376.96   35.80
  -1   6   1  401.36   31.70
  -1   6   1  414.56   29.50
  -1   6   1  464.25   42.80
  -1   6   1  394.46   25.80
  -1   6   1  367.36   32.40
  -1   6   1  443.46   31.20
  -1   6   1  347.87   28.70
   0  -6  -1  645.84   31.90
   0  -6  -1  614.64   41.20
   0  -6  -1  670.43   48.30
   0  -6  -1  617.94   50.69
   0   6   1  623.04   43.60
   0   6   1  696.23   48.60
   0   6   1  666.03   40.20
   0   6   1  672.33   50.09
   0   6   1  655.73   39.90
   0   6   1  686.23   37.80
   0   6   1  690.83   40.60
  -1  -6  -1   41.50   13.10
  -1  -6  -1   34.80   14.80
  -1  -6  -1   20.20    4.00
  -1  -6  -1   20.80   16.20
   1   6   1   39.00   15.20
   1   6   1   16.00    9.10
   1   6   1   16.40   14.00
   1   6   1   34.40   10.50
   1   6   1   27.90   11.40
   1   6   1   16.40   12.30
   1   6   1   32.30   11.80
   1   6   1   28.30    9.80
  -2  -6  -1   26.20   16.30
  -2  -6  -1   34.70   12.10
  -2  -6  -1   10.10   14.40
  -2  -6  -1   22.00    3.70
   2   6   1   56.19   20.80
   2   6   1   58.19   13.60
   2   6   1   57.49   19.50
   2   6   1   50.89    9.80
   2   6   1   19.50    9.70
   2   6   1   47.50   14.10
   2   6   1   34.50   10.80
   2   6   1   51.69   13.10
   2   6   1   14.10   13.50
   2   6   1   48.80   15.70
  -3  -6  -1  108.99   30.10
  -3  -6  -1  145.79   26.50
  -3  -6  -1  112.69   10.00
  -3  -6  -1  122.19   29.20
   3   6   1  119.09   28.20
   3   6   1  112.49   13.40
   3   6   1  107.69   14.00
   3   6   1  112.19   14.10
   3   6   1  133.39   16.90
   3   6   1  119.69   26.00
  -4  -6  -1  132.09   13.80
  -4  -6  -1  139.59   27.30
  -4  -6  -1  126.79   13.00
   4   6   1  127.59   17.90
   4   6   1  152.28   23.00
   4   6   1  148.79   15.70
   4   6   1  142.69   17.50
   4   6   1  119.89   27.60
   4   6   1  114.89   17.30
   4   6   1  121.59   15.10
   4   6   1  130.89   15.80
  -5  -6  -1  127.29   15.20
  -5  -6  -1   76.49   26.00
  -5  -6  -1  146.29   17.30
   5   6   1   97.79   17.80
   5   6   1  124.79   15.20
   5   6   1  149.49   17.10
   5   6   1  112.69   19.50
   5   6   1  134.79   19.40
   5   6   1  134.29   19.50
   5   6   1  113.09   21.60
   5   6   1  121.29   20.80
   5   6   1  110.99   14.20
   5   6   1  157.58   20.80
   5   6   1  125.39   14.60
   5   6   1  114.09   14.50
   5   6   1  132.99   15.70
   5   6   1   95.29   16.40
  -6  -6  -1  150.68   19.60
  -6  -6  -1  151.98   16.80
  -6  -6  -1  135.19   17.20
   6   6   1  130.69   14.70
   6   6   1  157.08   18.90
   6   6   1  115.59   16.40
   6   6   1  134.99   14.30
   6   6   1  151.68   21.80
   6   6   1  115.69   15.50
   6   6   1  135.69   21.30
   6   6   1  133.09   16.00
   6   6   1  111.09   32.20
   6   6   1  162.38   18.70
   6   6   1  109.69   21.80
   6   6   1  101.39   17.20
   6   6   1  129.39   17.10
   6   6   1  119.89   13.20
   6   6   1  152.68   16.90
  -7  -6  -1   66.09   15.70
  -7  -6  -1   58.99   15.70
  -7  -6  -1   59.69   12.80
  -7  -6  -1   54.39   29.10
  -7  -6  -1   38.30   11.40
   7   6   1   73.89   20.10
   7   6   1   58.29   27.70
   7   6   1   80.29   14.00
   7   6   1   68.39   14.70
   7   6   1   66.19   11.20
   7   6   1   49.60   16.70
   7   6   1   75.79   12.10
   7   6   1   54.99   10.10
   7   6   1   74.69   15.70
   7   6   1   45.70   11.10
   7   6   1   59.49   13.20
   7   6   1   74.39   10.80
   7   6   1   46.70   11.50
   7   6   1   37.10   10.90
  -8  -6  -1   54.59   16.50
  -8  -6  -1   39.90   11.00
  -8  -6  -1   36.90    9.30
  -8  -6  -1   46.20   10.60
   8   6   1   38.60   14.30
   8   6   1   37.20    7.70
   8   6   1   55.49    8.60
   8   6   1   50.09   10.60
   8   6   1   44.80   10.10
   8   6   1   60.69   11.60
   8   6   1   42.00    9.20
   8   6   1   71.59   12.10
   8   6   1   44.00    9.90
   8   6   1   71.29   12.10
   8   6   1   49.70    8.50
  -9  -6  -1   56.99    9.10
  -9  -6  -1   39.90    9.10
   9   6   1   47.10    6.40
   9   6   1   70.49   10.20
   9   6   1   35.70    6.50
   9   6   1   30.70   10.00
   9   6   1   69.49   15.80
   9   6   1   46.40    9.10
   9   6   1   29.20    9.10
   7  -7  -1   15.60    6.80
   7  -7  -1    7.60    4.50
  -7   7   1   10.60    6.90
  -7   7   1   17.20    6.50
   6  -7  -1   30.00   10.90
   6  -7  -1   35.90    9.00
   6  -7  -1   43.30   15.40
   6  -7  -1   55.49    8.20
   6  -7  -1   37.70    8.90
  -6   7   1   50.99   11.80
  -6   7   1   38.50   16.70
  -6   7   1   37.70   11.00
  -6   7   1   69.59   21.30
  -6   7   1   19.70   10.60
  -6   7   1   48.80   11.50
  -6   7   1   52.29    9.90
   5  -7  -1   99.09   14.60
   5  -7  -1   91.39   13.40
   5  -7  -1  116.19   19.20
   5  -7  -1   83.19   17.40
   5  -7  -1   69.59   18.60
   5  -7  -1   84.79   20.20
   5  -7  -1   93.49   21.40
   5  -7  -1   57.29   20.80
   5  -7  -1  104.69   12.90
  -5   7   1  105.79   13.80
  -5   7   1   82.79   13.40
  -5   7   1   88.39   21.50
  -5   7   1   89.89   20.40
  -5   7   1  100.09   20.50
  -5   7   1   79.79   16.10
  -5   7   1  108.69   17.90
  -5   7   1  100.19   18.80
  -5   7   1   95.69   17.00
  -5   7   1   87.59   29.20
  -5   7   1  132.19   21.90
   4  -7  -1  159.68   20.70
   4  -7  -1  204.88   34.60
   4  -7  -1  141.49   16.70
   4  -7  -1  164.48   23.10
   4  -7  -1  172.78   19.10
   4  -7  -1  181.28   18.90
   4  -7  -1  148.79   23.00
   4  -7  -1  173.68   19.30
  -4   7   1  153.68   29.20
  -4   7   1  160.78   19.50
  -4   7   1  151.18   20.00
  -4   7   1  119.09   33.80
  -4   7   1  183.68   18.50
  -4   7   1  141.29   23.30
  -4   7   1  195.78   24.90
  -4   7   1  189.18   21.70
  -4   7   1  209.58   22.80
  -4   7   1  169.78   18.40
  -4   7   1  140.59   20.70
   3  -7  -1    9.50   13.90
   3  -7  -1   26.70   12.30
   3  -7  -1    5.80   11.80
   3  -7  -1   17.30    7.60
   3  -7  -1   20.10   10.90
   3  -7  -1   18.60    9.40
   3  -7  -1   13.80   26.00
  -3   7   1   -2.40   13.80
  -3   7   1   17.50   13.70
  -3   7   1   48.70   15.50
  -3   7   1    8.20   13.10
  -3   7   1   39.20   14.00
  -3   7   1   24.70   14.10
  -3   7   1   28.00   17.40
  -3   7   1   29.00   12.90
  -3   7   1   15.30   11.30
  -3   7   1   21.00   13.80
  -3   7   1    7.80   12.10
  -3   7   1   19.40   12.30
  -3   7   1   49.99   13.70
   2  -7  -1  -10.90    6.50
   2  -7  -1   12.70    7.50
   2  -7  -1    2.60   10.90
   2  -7  -1   -1.30    9.80
   2  -7  -1   10.30   14.70
  -2   7   1    1.60    7.90
  -2   7   1    7.40    8.90
  -2   7   1   -2.20   12.90
  -2   7   1    5.30    8.70
  -2   7   1    1.10   12.50
  -2   7   1   -6.90   13.00
  -2   7   1   -5.40   14.00
  -2   7   1   11.20   14.30
  -2   7   1   44.80   13.20
  -2   7   1  -12.20   19.20
  -2   7   1    0.80    9.20
  -2   7   1  -11.60   12.40
  -2   7   1    2.50   10.90
  -2   7   1   -1.10    9.10
  -2   7   1    0.90    7.60
   1  -7  -1  501.05   28.00
   1  -7  -1  502.95   46.70
  -1   7   1  548.55   52.09
  -1   7   1  513.85   31.70
  -1   7   1  498.55   37.80
  -1   7   1  506.55   34.00
  -1   7   1  479.35   37.50
  -1   7   1  512.35   42.50
  -1   7   1  511.45   37.10
   0  -7  -1  165.98   17.30
   0  -7  -1  191.38   25.80
   0  -7  -1  180.38   14.80
   0   7   1  173.38   21.00
   0   7   1  213.18   29.90
   0   7   1  151.78   23.40
   0   7   1  175.18   23.90
   0   7   1  196.68   19.80
   0   7   1  151.18   31.30
   0   7   1  224.08   19.10
   0   7   1  179.38   21.70
  -1  -7  -1  112.59   10.60
  -1  -7  -1  125.79   19.60
   1   7   1  119.59   17.60
   1   7   1  120.19   18.50
   1   7   1  138.39   19.20
   1   7   1  109.39   20.90
   1   7   1  154.98   23.40
   1   7   1  132.79   15.30
   1   7   1  130.99   27.70
   1   7   1  117.49   20.90
   1   7   1  109.79   16.60
   1   7   1  158.38   17.60
  -2  -7  -1  180.58   39.00
  -2  -7  -1  155.58   11.20
  -2  -7  -1  180.18   31.10
   2   7   1  155.08   16.60
   2   7   1  176.88   24.10
   2   7   1  162.18   21.70
   2   7   1  161.98   15.40
   2   7   1  150.58   18.40
   2   7   1  154.78   21.90
   2   7   1  160.08   16.90
   2   7   1  141.99   29.20
   2   7   1  184.48   27.20
   2   7   1  160.78   20.20
  -3  -7  -1   37.90   18.80
  -3  -7  -1   19.40    6.70
   3   7   1   31.90    8.50
   3   7   1   19.30   12.30
   3   7   1    2.60    8.40
   3   7   1   15.10   10.30
   3   7   1    2.70   11.30
   3   7   1   14.50   11.00
   3   7   1   12.30    8.20
   3   7   1    9.00   11.50
   3   7   1   10.00   11.90
   3   7   1   22.20   17.10
   3   7   1   19.20    9.70
  -4  -7  -1   39.60   22.00
  -4  -7  -1   56.59   12.80
  -4  -7  -1   58.19   10.60
   4   7   1   46.60   10.80
   4   7   1   64.29   14.90
   4   7   1   56.59   13.90
   4   7   1   53.39   14.30
   4   7   1   48.90   17.60
   4   7   1   61.99   12.50
   4   7   1   48.20   11.30
   4   7   1   53.89   12.60
   4   7   1   40.70   21.20
   4   7   1   47.90   12.40
   4   7   1   74.39   12.90
  -5  -7  -1   12.20    9.30
  -5  -7  -1   35.20   10.50
   5   7   1   29.40   11.20
   5   7   1   23.20   13.80
   5   7   1   29.10   15.90
   5   7   1   20.30    8.50
   5   7   1   19.50    9.90
   5   7   1   18.60   22.30
   5   7   1   15.40    9.50
   5   7   1   33.80   13.30
   5   7   1   29.50    8.70
   5   7   1   27.80   12.30
   5   7   1   -0.60    9.60
   5   7   1    6.00   13.50
   5   7   1   30.90   11.90
   5   7   1   17.70    8.60
  -6  -7  -1  367.86   34.30
  -6  -7  -1  374.06   27.60
  -6  -7  -1  430.06   27.30
  -6  -7  -1  385.96   26.60
   6   7   1  385.06   25.60
   6   7   1  345.27   26.70
   6   7   1  295.47   26.30
   6   7   1  392.36   28.90
   6   7   1  332.67   27.10
   6   7   1  367.06   25.30
   6   7   1  370.76   23.70
   6   7   1  403.86   24.70
   6   7   1  373.36   24.20
   6   7   1  329.07   34.00
   6   7   1  386.16   27.40
   6   7   1  362.56   33.30
   6   7   1  407.36   34.20
   6   7   1  390.16   26.70
  -7  -7  -1   34.40   17.20
  -7  -7  -1   35.20   10.30
  -7  -7  -1   37.30   12.90
  -7  -7  -1   -5.10   12.10
   7   7   1   47.20   10.50
   7   7   1   30.50    9.40
   7   7   1   33.90    7.80
   7   7   1   33.60   14.70
   7   7   1   27.10   16.10
   7   7   1   30.00   10.50
   7   7   1   39.90   15.80
   7   7   1   19.80    9.00
   7   7   1   33.30    7.20
   7   7   1   28.50   12.40
   7   7   1   45.40    9.00
   7   7   1   39.20   10.10
  -8  -7  -1    5.60    7.20
  -8  -7  -1    4.60    7.90
  -8  -7  -1  -12.70   15.70
  -8  -7  -1    0.20    5.40
  -8  -7  -1    2.50   15.40
   8   7   1    4.70    6.10
   8   7   1    6.70    6.80
   8   7   1   -3.00   13.50
   8   7   1    6.00    6.60
   8   7   1    4.40    5.20
   8   7   1    4.50    9.20
   8   7   1    8.80    4.90
   8   7   1   15.00   10.50
   8   7   1    7.20    4.30
   8   7   1   -7.80    6.00
   6  -8  -1    5.40    6.60
   6  -8  -1   -0.10    3.10
   6  -8  -1   -1.40    4.90
  -6   8   1   -9.30    5.90
  -6   8   1  -32.60   12.40
  -6   8   1   10.10    6.70
  -6   8   1   -6.10    4.20
  -6   8   1    2.80    6.50
   5  -8  -1   21.10   12.10
   5  -8  -1    9.40    9.30
   5  -8  -1    9.90    7.90
   5  -8  -1    7.80    6.30
   5  -8  -1    8.40   10.70
  -5   8   1   20.00   11.70
  -5   8   1   12.20    8.70
  -5   8   1    2.10    6.30
  -5   8   1   -2.00    8.90
  -5   8   1   -1.80   14.00
  -5   8   1   17.70   10.00
  -5   8   1   -4.00   11.30
  -5   8   1    2.80   11.80
  -5   8   1    7.20    9.30
   4  -8  -1   11.90    7.10
   4  -8  -1   17.60   13.80
   4  -8  -1    0.50    6.90
   4  -8  -1    2.30    8.90
   4  -8  -1    3.10    7.90
   4  -8  -1    5.20    7.90
   4  -8  -1  -31.50   12.20
   4  -8  -1   -5.50    8.70
  -4   8   1    5.20   10.60
  -4   8   1    3.80   10.00
  -4   8   1   10.00    8.40
  -4   8   1    9.50   10.60
  -4   8   1   16.40    9.90
  -4   8   1    5.80    9.90
  -4   8   1   29.40   14.40
  -4   8   1   11.30   12.30
  -4   8   1    2.60    8.90
  -4   8   1   -3.80   17.50
   3  -8  -1  -18.10   18.80
   3  -8  -1    0.70   13.20
   3  -8  -1    9.50   11.70
   3  -8  -1   -4.50   10.40
   3  -8  -1   -9.50    7.60
   3  -8  -1  -20.30   10.30
  -3   8   1   11.60   13.10
  -3   8   1    9.00   12.30
  -3   8   1   13.70   11.50
  -3   8   1  -17.50   10.80
  -3   8   1   -5.00   10.40
  -3   8   1  -16.60    9.60
  -3   8   1   -3.90   15.70
  -3   8   1    0.00   11.00
  -3   8   1    8.90   11.60
  -3   8   1   10.20    9.90
  -3   8   1    2.40    9.30
  -3   8   1  -15.00    9.40
   2  -8  -1   16.80   10.20
   2  -8  -1   12.30    9.80
   2  -8  -1    1.20   12.10
   2  -8  -1   -2.20   17.50
  -2   8   1   19.20   12.20
  -2   8   1   33.00   13.00
  -2   8   1    5.90   12.10
  -2   8   1   31.90   18.80
  -2   8   1   15.80   12.80
  -2   8   1  -16.70   12.20
  -2   8   1   15.30   13.10
  -2   8   1    6.60   12.70
  -2   8   1   -3.50   11.50
  -2   8   1   17.40   12.80
  -2   8   1   24.60   12.50
  -2   8   1    1.40   11.30
  -2   8   1   19.80   12.80
   1  -8  -1   25.80    8.70
   1  -8  -1    7.00    7.50
   1  -8  -1  -10.20   17.40
   1  -8  -1   21.70   12.80
   1  -8  -1   25.40   20.00
  -1   8   1   11.60   12.60
  -1   8   1  -29.90   15.40
  -1   8   1   18.70   10.70
  -1   8   1   40.50   13.20
  -1   8   1    0.90   11.70
  -1   8   1   12.00   11.70
  -1   8   1  -12.10   11.70
  -1   8   1  -13.70   11.30
  -1   8   1   25.10   12.90
  -1   8   1   45.40   14.70
  -1   8   1  -10.80   13.50
  -1   8   1    4.30   14.90
  -1   8   1   15.20   11.60
  -1   8   1   13.50   14.60
   0  -8  -1  117.49   18.50
   0  -8  -1   75.29   11.70
   0  -8  -1   41.90   22.80
   0   8   1   83.69   17.80
   0   8   1  102.99   34.40
   0   8   1  110.49   19.70
   0   8   1   96.79   18.30
   0   8   1   20.60   19.20
   0   8   1   57.19   15.60
   0   8   1  126.59   22.70
   0   8   1   81.29   14.90
   0   8   1  101.99   17.00
   0   8   1   90.69   17.10
   0   8   1   86.29   15.70
   0   8   1  111.99   21.50
   0   8   1  113.69   22.70
   0   8   1  109.69   17.10
   0   8   1   70.59   21.70
  -1  -8  -1    7.70    8.10
   1   8   1   22.10   30.60
   1   8   1   15.30   13.20
   1   8   1  -16.30   11.30
   1   8   1   -0.30   17.40
   1   8   1   14.60   17.80
   1   8   1   25.50   10.80
   1   8   1    7.90   10.70
   1   8   1   16.30   12.50
   1   8   1    7.30   10.80
   1   8   1   17.70   10.60
   1   8   1   -0.20   15.80
   1   8   1   -2.80   11.00
   1   8   1   16.90   14.20
   1   8   1   10.90   13.10
   1   8   1   16.70   16.30
  -2  -8  -1   26.50   18.10
  -2  -8  -1   -4.60   10.00
   2   8   1   27.10   15.50
   2   8   1    3.40   10.30
   2   8   1  -27.80   16.10
   2   8   1   -5.10    8.90
   2   8   1    0.50    9.10
   2   8   1    1.40   19.20
   2   8   1   -7.20   10.90
   2   8   1    3.40   14.30
   2   8   1   -2.70   12.20
   2   8   1   -5.70   16.00
   2   8   1  -16.40   12.90
   2   8   1   -7.40    8.60
   2   8   1    2.60   13.00
   2   8   1    7.80   10.00
   2   8   1   -4.10    8.70
  -3  -8  -1   58.79    9.70
  -3  -8  -1   62.09   18.00
   3   8   1   50.39   18.50
   3   8   1   43.40   18.00
   3   8   1   63.79   12.60
   3   8   1   44.60   10.40
   3   8   1   53.69   16.30
   3   8   1   36.10   13.10
   3   8   1   58.49   26.60
   3   8   1   28.00   11.50
   3   8   1   52.89   12.60
   3   8   1   74.19   16.20
   3   8   1   69.59   17.00
   3   8   1   52.79   11.50
  -4  -8  -1   28.60   10.10
  -4  -8  -1   53.49   17.40
   4   8   1   33.40   11.50
   4   8   1   37.50   12.10
   4   8   1   49.90   11.70
   4   8   1   30.90   12.40
   4   8   1   46.70   17.20
   4   8   1   49.50   10.40
   4   8   1   25.70   16.80
   4   8   1   19.30   13.00
   4   8   1   84.29   17.50
   4   8   1   42.30   18.50
   4   8   1   37.60    9.10
   4   8   1   38.80   10.10
   4   8   1   81.19   31.10
   4   8   1   33.30   14.60
  -5  -8  -1  142.19   15.40
  -5  -8  -1  147.69   15.20
   5   8   1  173.58   19.60
   5   8   1  164.48   18.10
   5   8   1  175.68   15.50
   5   8   1  160.18   17.60
   5   8   1  165.68   18.70
   5   8   1  165.08   20.90
   5   8   1  130.99   27.10
   5   8   1  144.29   15.00
   5   8   1  167.08   17.30
   5   8   1  133.39   16.90
   5   8   1  139.59   15.10
   5   8   1  153.08   23.30
  -6  -8  -1   13.60    9.50
  -6  -8  -1  -19.70   13.30
  -6  -8  -1   11.40    9.00
   6   8   1    0.10    8.10
   6   8   1   -3.30   13.20
   6   8   1   -4.20   13.90
   6   8   1    9.80   10.50
   6   8   1   -2.20    5.20
   6   8   1   -0.40   10.00
   6   8   1   10.30    9.10
   6   8   1    3.60    8.50
   6   8   1    4.10    6.90
   6   8   1   -2.40    5.00
   6   8   1   -1.40    4.60
  -7  -8  -1    6.70    6.80
   7   8   1    5.30    7.30
   7   8   1   12.50    7.10
   7   8   1   15.90   10.50
   7   8   1   11.30    7.20
   7   8   1   16.80    8.20
   7   8   1   15.00    4.70
   7   8   1   19.30   12.80
   7   8   1   14.60    5.70
   7   8   1   12.70    9.10
  -8  -8  -1   79.09    8.60
  -8  -8  -1   62.59   10.30
   8   8   1   61.89    6.20
   8   8   1   58.09    8.30
   8   8   1   53.09    8.00
   8   8   1   50.89   13.80
   8   8   1   63.19    6.60
   8   8   1   44.60    6.00
   5  -9  -1   20.90    7.10
   5  -9  -1   18.60    4.50
   5  -9  -1    7.20    5.20
   5  -9  -1   12.40    5.70
  -5   9   1   13.10    7.10
  -5   9   1    7.60    6.90
  -5   9   1   17.90   10.60
  -5   9   1   16.50    6.50
  -5   9   1   15.00    5.60
  -5   9   1   -4.60    6.10
  -5   9   1   15.20   11.80
   4  -9  -1   45.50    8.80
   4  -9  -1   41.00    8.10
   4  -9  -1   36.40    9.70
   4  -9  -1   46.00    9.70
   4  -9  -1   39.10   12.40
  -4   9   1   20.50    9.50
  -4   9   1   41.20   10.80
  -4   9   1   46.30   11.20
  -4   9   1   43.80   10.50
  -4   9   1   37.00    9.80
  -4   9   1   33.60   13.50
  -4   9   1   49.90   13.10
  -4   9   1   58.79   11.10
  -4   9   1   50.49   12.10
   3  -9  -1    5.20   15.30
   3  -9  -1    3.60   19.90
   3  -9  -1   10.20    8.00
   3  -9  -1   -4.70    8.10
   3  -9  -1   16.80   10.70
   3  -9  -1   14.50   15.10
  -3   9   1    2.70    8.80
  -3   9   1    8.50    8.80
  -3   9   1    1.80   31.90
  -3   9   1    7.50    8.20
  -3   9   1    1.30   13.30
  -3   9   1    6.60    8.70
  -3   9   1   12.90   10.90
  -3   9   1   -4.80    9.50
  -3   9   1   32.20   12.40
  -3   9   1   16.50   10.20
   2  -9  -1   -0.80    9.20
   2  -9  -1  -20.10    7.50
   2  -9  -1    5.30    9.70
   2  -9  -1    6.10    6.30
   2  -9  -1   19.50   15.90
  -2   9   1  -16.40   15.10
  -2   9   1   -3.40   10.80
  -2   9   1    9.10    9.40
  -2   9   1  -13.50    8.50
  -2   9   1   -2.20   11.10
  -2   9   1    9.60   11.80
  -2   9   1   -3.00    9.30
  -2   9   1    2.50   10.20
  -2   9   1   10.20    9.10
  -2   9   1   -2.80   14.50
  -2   9   1   -7.70   11.70
  -2   9   1    1.20   10.10
   1  -9  -1   13.40    9.50
   1  -9  -1  -17.70   12.50
   1  -9  -1    3.20   21.10
   1  -9  -1   16.90   10.20
   1  -9  -1    6.60    8.10
  -1   9   1   22.60   14.20
  -1   9   1    6.20   13.30
  -1   9   1    7.60   13.10
  -1   9   1    7.60   11.00
  -1   9   1   14.20   16.60
  -1   9   1    0.30   11.50
  -1   9   1    8.90   11.50
  -1   9   1   10.50   11.20
  -1   9   1   26.60   11.10
  -1   9   1   19.20   11.00
  -1   9   1   23.00   11.50
  -1   9   1    0.40   10.40
  -1   9   1   26.80   11.40
   0  -9  -1  154.48   16.30
   0  -9  -1  147.59   37.00
   0  -9  -1  111.49   24.20
   0   9   1  157.98   17.80
   0   9   1  180.78   50.39
   0   9   1  177.98   16.30
   0   9   1  223.98   31.50
   0   9   1  196.18   23.40
   0   9   1  106.39   24.00
   0   9   1  220.78   27.90
   0   9   1  157.98   19.30
   0   9   1  180.68   23.50
   0   9   1  209.98   20.60
   0   9   1  138.69   18.10
   0   9   1  180.68   18.20
  -1  -9  -1   14.70    8.20
  -1  -9  -1  -11.80   22.40
   1   9   1   25.90   24.50
   1   9   1    9.40   16.70
   1   9   1   18.90   12.00
   1   9   1   10.40   10.80
   1   9   1   29.70   24.00
   1   9   1   13.10   12.10
   1   9   1    7.00   11.20
   1   9   1   16.10   12.90
   1   9   1  -37.30   15.80
   1   9   1   16.10   11.70
   1   9   1  -30.80   31.40
   1   9   1   11.80   15.50
   1   9   1   17.00   10.80
   1   9   1    7.30   15.70
  -2  -9  -1   15.90   29.50
  -2  -9  -1   69.29   16.60
   2   9   1   60.49   14.70
   2   9   1  102.69   14.20
   2   9   1   71.99   12.20
   2   9   1   78.69   17.50
   2   9   1   69.49   31.70
   2   9   1  127.89   37.90
   2   9   1  102.69   19.80
   2   9   1   61.99   14.30
   2   9   1  120.49   17.70
   2   9   1   82.59   17.70
   2   9   1   81.89   16.90
   2   9   1   76.39   13.80
  -3  -9  -1  136.69   13.10
   3   9   1  128.89   27.00
   3   9   1   94.19   13.70
   3   9   1   96.79   16.20
   3   9   1  128.79   19.10
   3   9   1   84.49   13.00
   3   9   1  157.38   23.30
   3   9   1   91.79   16.20
   3   9   1  114.19   19.70
   3   9   1   93.19   12.80
   3   9   1  114.79   16.50
   3   9   1   81.89   20.00
  -4  -9  -1   -5.40   17.10
  -4  -9  -1   -8.00   20.20
  -4  -9  -1   -4.60    8.70
   4   9   1   -7.10   28.20
   4   9   1   -1.80    9.90
   4   9   1  -20.00   12.90
   4   9   1   14.20   11.50
   4   9   1   -2.90   10.20
   4   9   1    2.60    6.60
   4   9   1   -6.00   37.90
   4   9   1   13.50    9.40
   4   9   1   16.60    9.10
   4   9   1   15.70   15.40
  -5  -9  -1   -7.20    7.90
   5   9   1  -14.70    7.90
   5   9   1   26.80   16.70
   5   9   1   -6.10    8.90
   5   9   1   -1.30    6.10
   5   9   1    3.00    6.00
   5   9   1    1.20    4.70
   5   9   1   -4.10    8.80
   5   9   1   -5.50    7.60
   5   9   1    0.50   19.00
  -6  -9  -1   14.30    9.50
  -6  -9  -1   23.30    7.80
   6   9   1   21.80    8.00
   6   9   1   28.80    8.30
   6   9   1   13.70    5.50
   6   9   1   45.40   15.30
   6   9   1   12.90    5.80
   6   9   1   16.20    5.70
   6   9   1    4.60    8.70
   6   9   1   29.50   13.50
   7   9   1   59.29    6.60
   7   9   1   62.49    7.40
   7   9   1   61.09    6.40
   7   9   1   56.99    8.00
   4 -10  -1    4.70    3.60
   4 -10  -1   -6.20    4.00
   4 -10  -1   -1.30    6.00
   4 -10  -1    1.60    6.20
  -4  10   1   -8.30    7.70
  -4  10   1    2.20    5.30
  -4  10   1    4.20    8.10
  -4  10   1   -5.50    5.30
  -4  10   1    0.50    6.30
  -4  10   1   -5.50    8.70
  -4  10   1    7.90    5.30
   3 -10  -1   -0.70    5.60
   3 -10  -1   -4.30    6.20
   3 -10  -1   -5.00    6.70
  -3  10   1   -7.70    7.30
  -3  10   1    6.50    9.60
  -3  10   1    1.90    7.80
  -3  10   1   -1.50    7.30
  -3  10   1   -4.60   11.10
  -3  10   1    0.70    8.00
  -3  10   1   -4.20    6.00
  -3  10   1   -8.50    7.70
  -3  10   1    0.50    8.90
   2 -10  -1   11.00    7.30
   2 -10  -1   20.10    8.90
   2 -10  -1   34.60   12.00
  -2  10   1    8.60    8.70
  -2  10   1    8.60    7.00
  -2  10   1   19.70    8.00
  -2  10   1   15.60    8.20
  -2  10   1    1.30    7.30
  -2  10   1   17.60   11.20
  -2  10   1   22.30    9.20
  -2  10   1   -1.50   10.80
  -2  10   1    4.60   13.90
   1 -10  -1   45.20   10.70
   1 -10  -1   19.10    7.20
   1 -10  -1   25.80   12.20
  -1  10   1   69.59   13.30
  -1  10   1   36.10   13.90
  -1  10   1   23.50   13.90
  -1  10   1   27.80   10.00
  -1  10   1   41.50   11.60
  -1  10   1   45.20   10.30
  -1  10   1   34.20   11.40
  -1  10   1   44.30   10.20
  -1  10   1   52.59   13.90
   0 -10  -1   24.90   18.80
   0 -10  -1   21.00    8.20
   0 -10  -1   21.30   12.30
   0 -10  -1   32.60   10.50
   0  10   1   12.00   11.80
   0  10   1   13.80   14.00
   0  10   1   34.30   10.90
   0  10   1   46.20   11.90
   0  10   1   28.70   10.40
   0  10   1   17.20    9.80
   0  10   1   32.40   14.30
   0  10   1    5.10    8.10
   0  10   1   15.70    9.20
   0  10   1   10.80    9.50
  -1 -10  -1   41.90   24.00
  -1 -10  -1   25.50    8.50
  -1 -10  -1   19.60    9.30
   1  10   1   38.80   11.60
   1  10   1   35.80   15.00
   1  10   1   42.80   12.60
   1  10   1   18.30   12.30
   1  10   1   14.30   10.20
   1  10   1  -10.70   17.40
   1  10   1   29.10    9.40
   1  10   1   31.60    9.60
   1  10   1   27.20   10.10
   1  10   1   44.70   16.10
   1  10   1   26.00   10.40
  -2 -10  -1   16.30    8.80
   2  10   1   19.10    8.80
   2  10   1    6.40   10.30
   2  10   1   27.80   12.40
   2  10   1   -3.60   13.20
   2  10   1    8.30   10.40
   2  10   1   18.90   12.90
   2  10   1   -0.80    8.60
   2  10   1   -5.30    8.70
   3  10   1   14.90    7.50
   3  10   1    8.90    7.30
   3  10   1   -1.00   15.70
   3  10   1    4.00   13.00
   3  10   1    5.40   13.00
   3  10   1   12.70   10.70
   3  10   1    8.10    8.80
   4  10   1   27.60    6.90
   4  10   1   18.60    8.50
   4  10   1   16.20    6.10
   4  10   1   -1.50   10.10
   4  10   1   28.60   19.40
   4  10   1   24.50    7.20
   5  10   1   27.80    9.00
   5  10   1   15.50    8.40
   5  10   1   11.70    6.60
   6  10   1    3.50    4.80
   2 -11  -1    7.10    5.50
   2 -11  -1   -3.50    4.50
  -2  11   1    8.90    5.70
  -2  11   1   -2.60    4.50
  -2  11   1    0.70    5.90
  -2  11   1    2.60    4.70
  -2  11   1    8.90    5.80
  -2  11   1    7.90   13.50
  -1  11   1    8.30    6.50
  -1  11   1   12.20    9.70
  -1  11   1   -1.60    5.20
  -1  11   1   -3.40    6.10
  -1  11   1    0.90    5.70
  -1  11   1   11.30   10.40
  -1  11   1    4.20    8.20
   0 -11  -1   23.70    8.90
   0  11   1   31.30    8.00
   0  11   1   47.80   15.10
   0  11   1    8.40   11.10
   0  11   1   21.40    7.20
   0  11   1   53.39   10.70
   0  11   1   10.60    7.60
   1  11   1   -1.60   11.80
   1  11   1    2.40   13.30
   1  11   1   11.80   11.10
   1  11   1   24.40   13.30
   2  11   1   -4.60    8.50
   2  11   1    4.80    8.10
   2  11   1   -2.00    6.90
   0  10  -2   13.90   12.00
   0  10  -2  -16.40   11.80
  -1  10  -2   40.90   14.50
  -1  10  -2   32.20    9.10
  -1  10  -2   38.70   13.50
  -1  10  -2   32.90   19.20
  -1  10  -2   41.40   18.20
  -1  10  -2   52.09   10.90
  -2  10  -2   21.00   12.90
  -2  10  -2   -6.30    7.90
  -2  10  -2   11.50   13.20
  -2  10  -2    5.60    6.90
  -2  10  -2   23.10    9.80
  -2  10  -2   20.10    9.90
  -2  10  -2   19.80    8.30
   2 -10   2    7.50   10.40
   2 -10   2   35.60    8.60
  -3  10  -2    9.30   12.20
  -3  10  -2    3.70    7.20
  -3  10  -2    4.00    8.50
  -3  10  -2    6.70    7.00
  -3  10  -2    0.20    6.70
  -3  10  -2    0.90    5.60
   3 -10   2    9.30    5.50
   3 -10   2   12.70    8.50
  -4  10  -2  -11.20    5.80
  -4  10  -2   -8.70    5.50
  -4  10  -2   13.00    8.10
  -4  10  -2   -1.60    6.80
  -4  10  -2   -6.00    8.60
   4 -10   2   -7.70    5.30
   4 -10   2    4.40    4.40
   5   9  -2   12.20   10.60
   4   9  -2    0.90    8.70
   4   9  -2    7.40    8.10
   4   9  -2   15.20   12.80
   0   9  -2   -0.40   14.40
   0   9  -2   16.30   11.20
   0   9  -2   22.60   15.50
   0   9  -2   19.70   12.60
   0   9  -2   -6.10   16.10
   0   9  -2   14.60   12.50
  -1   9  -2   20.80   11.10
  -1   9  -2   43.30   13.90
  -1   9  -2   29.00   22.90
  -1   9  -2   21.80   13.60
  -1   9  -2   30.10   17.50
  -1   9  -2   35.00   14.80
  -1   9  -2   26.40   10.90
   1  -9   2   34.60   10.50
   1  -9   2   44.90    9.90
  -2   9  -2   -9.20   14.50
  -2   9  -2    7.10   10.00
  -2   9  -2   -3.90    9.00
  -2   9  -2    4.00   11.40
  -2   9  -2   13.40   12.40
  -2   9  -2    9.80   11.70
  -2   9  -2    2.50   10.20
  -2   9  -2  -12.20   11.40
   2  -9   2    0.70    8.60
   2  -9   2   -2.00    6.40
   2  -9   2   -0.20   13.60
  -3   9  -2   -8.80    9.00
  -3   9  -2  -10.00    9.60
  -3   9  -2    7.20    8.00
  -3   9  -2    8.60   10.90
  -3   9  -2   -5.60    9.20
  -3   9  -2   -3.60   19.10
  -3   9  -2  -16.20   10.60
  -3   9  -2  -31.10   15.60
  -3   9  -2    0.40    8.50
   3  -9   2   -7.70    7.70
   3  -9   2   -2.40    7.70
   3  -9   2    2.90    9.50
  -4   9  -2   -9.30   11.20
  -4   9  -2    1.60    8.20
  -4   9  -2   -6.80    7.70
  -4   9  -2    4.80    9.00
  -4   9  -2   -7.60    7.00
  -4   9  -2   -3.10    7.70
  -4   9  -2   12.10   10.60
  -4   9  -2    5.50    9.10
   4  -9   2   -8.40    8.10
   4  -9   2    1.90    7.40
   4  -9   2   -1.40    6.70
   4  -9   2   -1.90    5.50
  -5   9  -2   23.80    7.70
  -5   9  -2   14.50    7.60
  -5   9  -2   16.60    8.60
  -5   9  -2    7.80    7.30
  -5   9  -2   16.50    7.00
  -5   9  -2   16.50    7.40
  -5   9  -2   14.90    8.60
   5  -9   2   14.20    5.90
   5  -9   2   10.90    5.90
   5  -9   2   10.40    7.00
  -6   9  -2    3.80    4.80
  -6   9  -2   -1.60    7.50
  -6   9  -2    4.20    4.70
  -6   9  -2   -0.90    4.80
  -6   9  -2    1.50    4.80
   6  -9   2    6.00    3.50
   6   8  -2   -0.40    6.90
   6   8  -2    6.30    7.00
   6   8  -2   16.60    5.90
   6   8  -2   12.60    7.40
   6   8  -2    6.80    3.40
   5   8  -2   -3.90    6.80
   5   8  -2   -7.20   10.40
   5   8  -2    8.30    5.10
   5   8  -2    7.50   10.70
   5   8  -2    3.70    8.70
   5   8  -2    5.00   16.10
   5   8  -2   12.20    9.40
   5   8  -2    3.40    7.40
  -5  -8   2   -1.70   10.40
  -5  -8   2  -12.80    7.70
   4   8  -2   16.10   10.70
   4   8  -2    5.10    8.90
   4   8  -2   -2.40    9.30
   4   8  -2    9.40    6.50
   4   8  -2    2.40    8.90
   4   8  -2   23.60    9.00
   4   8  -2  -14.50   14.70
  -4  -8   2    8.90   10.30
   3   8  -2  -34.60   13.90
   3   8  -2    5.80   17.10
   3   8  -2  -16.00    9.20
   3   8  -2   14.20   15.50
   3   8  -2    3.60   10.60
   3   8  -2  -25.10   19.70
   3   8  -2    0.30   17.20
   3   8  -2  -19.70    9.30
  -3  -8   2   -7.90    8.50
   2   8  -2   71.49   16.90
   2   8  -2   77.29   19.00
   2   8  -2   50.59   20.40
   0   8  -2    0.90   12.90
   0   8  -2    6.10   17.10
   0   8  -2   11.20   22.00
   0   8  -2   -0.70   12.80
   0  -8   2   -0.90    6.20
  -1   8  -2  306.07   31.10
  -1   8  -2  336.47   30.10
  -1   8  -2  300.17   34.80
  -1   8  -2  316.27   34.40
  -1   8  -2  301.17   34.00
  -1   8  -2  339.47   30.40
  -1   8  -2  343.27   31.80
   1  -8   2  347.87   21.50
   1  -8   2  320.57   22.10
  -2   8  -2  219.18   24.10
  -2   8  -2  215.58   22.30
  -2   8  -2  222.88   25.50
  -2   8  -2  220.68   23.60
  -2   8  -2  280.07   25.10
  -2   8  -2  252.67   24.60
  -2   8  -2  202.88   27.00
  -2   8  -2  219.28   29.20
  -2   8  -2  243.08   23.30
   2  -8   2  193.48   24.90
   2  -8   2  231.78   17.90
   2  -8   2  252.07   24.30
  -3   8  -2   33.30   11.90
  -3   8  -2   32.90   17.40
  -3   8  -2   31.40   13.70
  -3   8  -2    4.90   13.40
  -3   8  -2   55.09   15.30
  -3   8  -2   22.30   13.30
  -3   8  -2   33.80   14.00
  -3   8  -2   32.20   13.50
  -3   8  -2   29.70   11.90
  -3   8  -2    7.20   10.30
  -3   8  -2   43.60   15.50
  -3   8  -2   19.90   11.30
   3  -8   2   36.90   11.40
   3  -8   2   23.00    8.90
   3  -8   2   30.50   21.40
   3  -8   2   12.80   17.30
  -4   8  -2    2.30   10.80
  -4   8  -2    0.30   14.60
  -4   8  -2  -24.90   13.40
  -4   8  -2   -8.60    9.10
  -4   8  -2   -7.60    9.80
  -4   8  -2    4.80   10.40
  -4   8  -2   -5.00   11.40
  -4   8  -2    2.00    9.90
  -4   8  -2   19.70   11.70
  -4   8  -2   11.40   13.80
  -4   8  -2   15.10   12.90
  -4   8  -2   49.90   26.10
  -4   8  -2    9.10   12.70
   4  -8   2   27.50   21.60
   4  -8   2    6.40   10.20
   4  -8   2   -2.70    7.70
   4  -8   2   -0.30    6.40
   4  -8   2   -1.60    9.20
   4  -8   2  -18.80   22.00
  -5   8  -2  134.09   16.30
  -5   8  -2   99.59   16.00
  -5   8  -2  105.99   15.00
  -5   8  -2  114.79   16.10
  -5   8  -2  134.49   19.10
  -5   8  -2  102.59   14.30
  -5   8  -2  107.19   20.40
  -5   8  -2  108.89   22.60
  -5   8  -2  150.58   17.80
  -5   8  -2  115.49   17.00
  -5   8  -2   65.19   25.70
   5  -8   2   63.79   15.50
   5  -8   2   96.19   15.20
   5  -8   2  138.29   13.60
   5  -8   2   64.39   16.60
   5  -8   2  135.59   13.70
  -6   8  -2   10.50    7.50
  -6   8  -2   34.20   10.80
  -6   8  -2   19.40    7.90
  -6   8  -2    9.80    9.90
  -6   8  -2    5.00   14.60
  -6   8  -2   -0.20    8.50
  -6   8  -2    5.20    7.40
  -6   8  -2    2.50   12.70
   6  -8   2   22.50    6.10
   6  -8   2   26.20    9.60
   6  -8   2    9.90    7.10
   6  -8   2   30.60   10.40
   6  -8   2   21.40    7.20
  -7   8  -2   -1.40    5.10
  -7   8  -2   -8.40    8.20
  -7   8  -2    1.90    5.80
  -7   8  -2   -4.10    4.30
  -7   8  -2    8.50    5.40
   7  -8   2    1.90    4.80
   7  -8   2    3.00    4.90
   7   7  -2    7.70    3.50
   7   7  -2    5.00    7.10
   7   7  -2    4.00    5.70
   7   7  -2    2.00    4.90
   7   7  -2    2.20    4.90
  -7  -7   2   -0.70    5.40
  -7  -7   2    7.50    5.40
   6   7  -2    0.80   10.30
   6   7  -2    0.10    6.60
   6   7  -2    2.80    4.40
   6   7  -2   -4.30    6.80
   6   7  -2    9.90    7.90
   6   7  -2    1.30    6.90
   6   7  -2    8.60    5.70
   6   7  -2    3.90   10.60
   6   7  -2    0.90    5.60
   6   7  -2    7.40    7.00
  -6  -7   2    9.70    9.20
  -6  -7   2    4.50   11.60
  -6  -7   2    7.10    8.60
   5   7  -2   18.90    8.70
   5   7  -2    7.20    7.10
   5   7  -2   13.50    9.30
   5   7  -2    1.90    7.10
   5   7  -2    3.80   10.50
   5   7  -2   10.10   12.40
   5   7  -2   20.40    8.80
   5   7  -2   20.40    6.80
   5   7  -2    3.80   14.50
   5   7  -2   14.00   15.70
   5   7  -2    1.50    9.10
   5   7  -2    1.70   12.10
  -5  -7   2   -1.70   12.90
  -5  -7   2   17.30   12.00
   4   7  -2   47.40   12.30
   4   7  -2   30.00   12.40
   4   7  -2   21.20   10.10
   4   7  -2   38.10   15.60
   4   7  -2   31.60   12.50
   4   7  -2   34.10    9.40
   4   7  -2   53.59   10.00
   4   7  -2   26.80   16.20
   4   7  -2   41.70   16.70
   4   7  -2   35.50   11.50
   4   7  -2   28.10    9.70
   4   7  -2   56.69   15.30
  -4  -7   2   49.90   12.20
  -4  -7   2   21.80   30.80
  -4  -7   2   44.80   11.30
   3   7  -2   26.90   10.70
   3   7  -2    5.30   11.20
   3   7  -2   17.40   10.50
   3   7  -2   64.39   32.00
   3   7  -2   27.40   13.80
   3   7  -2  -18.60   35.20
   3   7  -2   10.40   16.40
   3   7  -2    7.40   15.50
   3   7  -2   11.50   19.30
   3   7  -2   -7.80   17.90
  -3  -7   2   15.10    8.70
  -3  -7   2  -26.60   24.60
   2   7  -2   -2.80   18.00
   2   7  -2    8.80   11.40
   2   7  -2  -22.70   10.30
   2   7  -2  -16.80   17.10
   2   7  -2  -15.20   16.20
   2   7  -2   48.80   19.20
   2   7  -2  -11.70   14.60
   2   7  -2    5.00   15.20
   2   7  -2   13.90   11.30
   2   7  -2   25.70   17.00
   2   7  -2   -4.50   18.90
   2   7  -2   -8.20    9.00
  -2  -7   2  -46.80   24.90
   1   7  -2   -5.20   16.20
   1   7  -2   26.60   16.10
   1   7  -2   -3.20   14.60
   1   7  -2   -0.10   15.60
   1   7  -2  -23.60   14.20
   1   7  -2   -6.80   16.40
   1   7  -2   -9.40   27.40
   1   7  -2   -7.80   20.50
   1   7  -2    9.70   21.80
  -1  -7   2    2.40   25.60
   0   7  -2   87.49   17.90
   0   7  -2   73.09   20.30
   0   7  -2   63.49   18.20
   0   7  -2   40.70   16.60
   0   7  -2   45.30   17.40
   0   7  -2   71.69   16.60
   0   7  -2   63.29   17.50
   0   7  -2   53.59   23.10
   0   7  -2   49.30   23.50
   0   7  -2  123.39   31.40
   0   7  -2  109.29   23.60
   0   7  -2   58.69   18.90
   0   7  -2   35.80   21.60
   0   7  -2   50.39   15.90
   0  -7   2   47.30    6.50
   0  -7   2   58.69   25.50
  -1   7  -2   71.69   18.50
  -1   7  -2   48.10   15.00
  -1   7  -2   50.29   16.70
  -1   7  -2   72.59   18.90
  -1   7  -2   59.39   20.00
  -1   7  -2   40.10   19.30
  -1   7  -2   55.29   19.70
  -1   7  -2   78.69   17.40
  -1   7  -2   75.79   17.20
  -1   7  -2   78.39   28.50
  -1   7  -2   60.19   17.40
  -1   7  -2   64.09   16.50
  -1   7  -2   72.29   18.00
  -1   7  -2   52.29   16.10
  -1   7  -2   34.80   16.00
   1  -7   2   61.19   19.40
   1  -7   2   87.89   28.50
   1  -7   2   54.69    9.70
  -2   7  -2  326.57   28.30
  -2   7  -2  274.67   29.50
  -2   7  -2  311.77   28.70
  -2   7  -2  281.27   27.60
  -2   7  -2  284.67   32.20
  -2   7  -2  320.17   26.50
  -2   7  -2  302.77   29.30
  -2   7  -2  296.07   40.40
  -2   7  -2  311.77   26.20
  -2   7  -2  326.37   33.70
  -2   7  -2  316.47   26.00
  -2   7  -2  343.97   28.30
  -2   7  -2  304.27   28.10
  -2   7  -2  297.77   27.60
   2  -7   2  236.68   26.00
   2  -7   2  279.97   35.70
   2  -7   2  295.17   30.40
   2  -7   2  303.27   21.10
   2  -7   2  314.37   22.80
  -3   7  -2  114.69   19.90
  -3   7  -2   78.89   18.60
  -3   7  -2   99.39   17.20
  -3   7  -2   93.29   16.50
  -3   7  -2   95.99   19.30
  -3   7  -2  104.09   18.50
  -3   7  -2   99.09   17.60
  -3   7  -2  104.29   17.00
  -3   7  -2   86.49   22.10
  -3   7  -2   94.29   22.50
  -3   7  -2  121.59   20.80
  -3   7  -2  104.79   18.70
  -3   7  -2  128.49   21.30
  -3   7  -2   87.59   19.10
   3  -7   2   99.99   13.70
   3  -7   2  120.19   16.10
   3  -7   2   72.99   16.00
   3  -7   2   77.69   29.40
   3  -7   2  128.89   18.50
   3  -7   2   66.69   20.00
  -4   7  -2   37.10   14.70
  -4   7  -2   49.90   14.60
  -4   7  -2    8.00   13.20
  -4   7  -2   40.70   14.40
  -4   7  -2    2.80   20.00
  -4   7  -2   -0.10   18.20
  -4   7  -2   37.50   13.40
  -4   7  -2   12.60   13.10
  -4   7  -2   58.39   17.30
  -4   7  -2   29.90   16.30
  -4   7  -2   35.50   16.90
  -4   7  -2   25.50   12.30
  -4   7  -2   23.90   15.20
  -4   7  -2    0.20   13.20
   4  -7   2   26.20   24.30
   4  -7   2   36.30   17.80
   4  -7   2   32.00   10.80
   4  -7   2   25.50   14.90
   4  -7   2   16.00   11.60
   4  -7   2   20.30   10.90
   4  -7   2   30.10    9.80
  -5   7  -2   16.00   10.70
  -5   7  -2    4.90    9.70
  -5   7  -2   14.00   10.70
  -5   7  -2   11.80   12.20
  -5   7  -2   -1.00   10.40
  -5   7  -2    6.90   16.20
  -5   7  -2   -1.30   10.30
  -5   7  -2    8.10   11.80
  -5   7  -2   15.20   13.30
  -5   7  -2   23.10   11.80
  -5   7  -2   29.60   22.40
  -5   7  -2   25.60   14.30
  -5   7  -2    0.90   13.80
   5  -7   2    6.40   10.30
   5  -7   2    3.60    8.10
   5  -7   2    4.50   24.50
   5  -7   2  -15.80   12.20
   5  -7   2    6.60    7.90
   5  -7   2   13.10   12.20
   5  -7   2  -10.90   16.40
  -6   7  -2   55.29   12.50
  -6   7  -2   52.49   12.50
  -6   7  -2   62.39   13.30
  -6   7  -2   35.90   23.90
  -6   7  -2   66.79   17.50
  -6   7  -2   52.89   11.50
  -6   7  -2   27.70   14.40
  -6   7  -2   72.39   15.40
  -6   7  -2   22.90   21.20
  -6   7  -2   45.20   12.90
  -6   7  -2   68.99   14.70
  -6   7  -2   59.39   13.60
   6  -7   2   60.99   10.30
   6  -7   2   52.69   19.60
   6  -7   2   67.89   12.20
   6  -7   2   52.29   13.70
   6  -7   2   75.89   27.50
   6  -7   2   43.50   10.70
   6  -7   2   43.20   20.60
   6  -7   2   75.89   12.80
  -7   7  -2   -1.60    8.10
  -7   7  -2   -3.60    7.00
  -7   7  -2    4.60    8.10
  -7   7  -2   -7.10   11.70
  -7   7  -2    2.70    7.40
  -7   7  -2  -12.00   11.40
  -7   7  -2   12.10    8.30
  -7   7  -2    1.90    7.20
  -7   7  -2    5.30    8.40
   7  -7   2    2.40    9.50
   7  -7   2   -5.50    5.90
   7  -7   2    2.30    7.40
   7  -7   2  -15.80    8.70
   7  -7   2    5.70    4.00
  -8   7  -2   25.60    6.10
  -8   7  -2   20.70    5.40
  -8   7  -2   18.50    5.10
  -8   7  -2   40.80    7.40
   8  -7   2   36.90    7.10
   8  -7   2   16.00    5.00
   8  -7   2   16.80    4.80
   7   6  -2  100.69    9.10
   7   6  -2   89.29   11.50
   7   6  -2   78.59   11.80
   7   6  -2   75.19   10.70
   7   6  -2   91.49    9.00
   7   6  -2  105.69   11.90
   7   6  -2   57.79   14.10
  -7  -6   2   38.70   16.70
  -7  -6   2   91.79   12.70
  -7  -6   2   21.00   22.50
  -7  -6   2   80.89   11.40
  -7  -6   2   86.69   12.50
  -7  -6   2  121.59   19.80
   6   6  -2   39.00   10.20
   6   6  -2   19.60    9.70
   6   6  -2   44.10   17.60
   6   6  -2   31.10    7.10
   6   6  -2   21.00   15.40
   6   6  -2   25.50    9.10
   6   6  -2   18.00    6.90
   6   6  -2    4.00   11.60
   6   6  -2   10.70   12.70
   6   6  -2   36.00    7.80
   6   6  -2   32.80   13.70
   6   6  -2   24.90    8.40
   6   6  -2   20.80   10.80
  -6  -6   2   26.00   10.20
  -6  -6   2   12.60   11.70
  -6  -6   2   17.80   12.90
  -6  -6   2   31.80   14.00
  -6  -6   2  -20.50   15.00
   5   6  -2   -5.20   12.90
   5   6  -2   21.60   10.40
   5   6  -2   -7.10    6.00
   5   6  -2    8.50   12.80
   5   6  -2    2.20    7.90
   5   6  -2   20.00   13.30
   5   6  -2   10.80   10.70
   5   6  -2    8.00    7.30
   5   6  -2   -8.00   12.90
   5   6  -2   21.20   10.30
   5   6  -2   -5.40    5.70
   5   6  -2    8.50   10.50
   5   6  -2    1.80   11.40
  -5  -6   2   62.89   24.80
  -5  -6   2  -10.90    7.90
  -5  -6   2    5.80    9.80
  -5  -6   2    5.70   11.10
   4   6  -2  171.78   22.60
   4   6  -2  235.48   20.10
   4   6  -2  218.58   22.60
   4   6  -2  220.88   18.00
   4   6  -2  210.98   27.20
   4   6  -2  245.18   20.50
   4   6  -2  210.78   22.20
   4   6  -2  221.98   24.60
   4   6  -2  235.28   22.30
   4   6  -2  229.38   19.70
   4   6  -2  230.38   22.10
   4   6  -2  210.18   26.00
   4   6  -2  235.48   23.00
  -4  -6   2  211.28   19.60
  -4  -6   2  225.88   20.40
  -4  -6   2  242.48   31.50
   3   6  -2    0.50   12.00
   3   6  -2   15.40   13.40
   3   6  -2   21.90   14.30
   3   6  -2   11.60    9.70
   3   6  -2   17.60    8.80
   3   6  -2    3.30   14.30
   3   6  -2   14.90    8.50
   3   6  -2   11.50   14.70
   3   6  -2   17.40   16.80
   3   6  -2    3.10    9.40
   3   6  -2   24.70   13.00
   3   6  -2   61.79   19.90
   3   6  -2    8.50   10.50
  -3  -6   2    9.90    8.10
   2   6  -2   29.30   12.60
   2   6  -2   39.10   15.40
   2   6  -2   38.10   18.60
   2   6  -2   17.20   15.60
   2   6  -2   26.30   15.20
   2   6  -2   33.00   11.70
  -2  -6   2   57.19   20.50
   1   6  -2  196.98   22.40
   1   6  -2  184.88   22.10
   1   6  -2  144.79   23.70
   1   6  -2  141.49   20.90
   1   6  -2  164.68   16.90
   1   6  -2  155.78   21.80
   1   6  -2  156.18   23.30
   1   6  -2  131.09   24.80
   1   6  -2  128.39   19.30
   1   6  -2  120.79   27.30
  -1  -6   2  148.09   34.10
  -1  -6   2  149.88   29.50
   0   6  -2   33.50   14.20
   0   6  -2   20.30   13.30
   0   6  -2   32.90   15.00
   0   6  -2   52.89   17.00
   0   6  -2   42.50   17.70
   0   6  -2   60.59   17.40
   0   6  -2   66.99   16.40
   0   6  -2   39.70   18.50
   0   6  -2   36.30   17.80
   0   6  -2    8.40   14.90
   0  -6   2   13.90   21.40
   0  -6   2   48.30   19.60
   0  -6   2   55.39   17.40
  -1   6  -2   64.99   21.70
  -1   6  -2   75.99   15.10
  -1   6  -2  110.09   17.50
  -1   6  -2  105.99   18.00
  -1   6  -2   81.69   16.80
  -1   6  -2   75.69   13.50
  -1   6  -2   61.29   17.50
   1  -6   2   63.59   15.20
   1  -6   2   78.99   20.50
   1  -6   2   71.19   26.70
   1  -6   2   74.99    8.20
  -2   6  -2    5.70   11.20
  -2   6  -2    5.60    7.50
  -2   6  -2  -13.80   17.00
  -2   6  -2    2.00   11.00
  -2   6  -2   -6.20    8.30
  -2   6  -2    2.90    8.10
  -2   6  -2  -22.40   13.80
  -2   6  -2    9.20   12.20
  -2   6  -2   -2.60   12.40
   2  -6   2   -6.90    4.80
   2  -6   2   21.70   15.80
   2  -6   2  -22.00   10.80
   2  -6   2   16.40   21.10
  -3   6  -2   28.50   15.60
  -3   6  -2   14.70   10.60
  -3   6  -2   12.30   12.10
  -3   6  -2   18.30   13.00
  -3   6  -2   -6.90   10.60
  -3   6  -2   -5.70   11.00
  -3   6  -2    1.90   10.60
  -3   6  -2   18.20   12.60
   3  -6   2   14.10   15.70
   3  -6   2    2.10    5.40
   3  -6   2    3.50   12.20
   3  -6   2   16.80   11.20
   3  -6   2    2.30    6.40
   3  -6   2   24.60   12.80
  -4   6  -2   12.10   13.30
  -4   6  -2   14.70   15.10
  -4   6  -2    2.80   11.50
  -4   6  -2    9.10   22.50
  -4   6  -2   -5.30   13.60
  -4   6  -2  -22.30   11.40
  -4   6  -2    1.90   10.00
  -4   6  -2    3.70   12.40
  -4   6  -2   32.00   14.20
  -4   6  -2   11.50   10.50
  -4   6  -2  -10.50   12.10
  -4   6  -2    4.10   14.80
  -4   6  -2   -4.20   11.60
  -4   6  -2    4.90    8.70
   4  -6   2   17.80   10.90
   4  -6   2   -6.50   12.00
   4  -6   2    4.00    7.10
   4  -6   2   28.20   18.60
   4  -6   2   -0.90    8.30
   4  -6   2   -1.00    9.10
   4  -6   2   -8.10    8.90
  -5   6  -2   16.70   11.80
  -5   6  -2   51.99   14.20
  -5   6  -2   59.39   17.50
  -5   6  -2   66.59   16.00
  -5   6  -2   57.49   16.90
  -5   6  -2   38.80   15.10
  -5   6  -2   61.69   19.00
  -5   6  -2   63.49   23.00
  -5   6  -2   37.60   16.10
  -5   6  -2   68.79   18.10
  -5   6  -2   28.00   14.60
  -5   6  -2   21.00   16.30
  -5   6  -2   42.50   13.00
  -5   6  -2   47.60   13.90
   5  -6   2   75.19   17.70
   5  -6   2   23.80   14.40
   5  -6   2   41.90   22.70
   5  -6   2   24.60   10.90
   5  -6   2   35.10   16.80
   5  -6   2   61.39   12.30
   5  -6   2   35.70   14.50
   5  -6   2   49.50   11.90
  -6   6  -2   74.59   14.50
  -6   6  -2    5.00   18.90
  -6   6  -2   80.49   15.40
  -6   6  -2   58.59   13.80
  -6   6  -2   75.69   17.10
  -6   6  -2   91.09   21.70
  -6   6  -2   44.00   21.70
  -6   6  -2   63.19   15.30
  -6   6  -2   76.99   18.00
  -6   6  -2   67.79   16.40
  -6   6  -2   80.29   17.00
  -6   6  -2   89.89   18.30
   6  -6   2   61.49   14.10
   6  -6   2   49.30   13.20
   6  -6   2   44.80   17.20
   6  -6   2   31.20   16.20
   6  -6   2   63.09   13.40
   6  -6   2   31.00   24.50
   6  -6   2   43.50   11.70
   6  -6   2   72.79   16.70
   6  -6   2   57.59   11.40
  -7   6  -2   13.30    9.80
  -7   6  -2  -20.70   15.80
  -7   6  -2   -2.00   11.50
  -7   6  -2   15.30    9.10
  -7   6  -2    6.20   10.70
  -7   6  -2   33.40   11.80
  -7   6  -2   -0.10   10.10
  -7   6  -2    9.90    9.90
  -7   6  -2   13.20   10.20
   7  -6   2    8.90    7.90
   7  -6   2    5.40    7.40
   7  -6   2   20.70   17.10
   7  -6   2   10.90    9.70
   7  -6   2    7.10    5.10
  -8   6  -2   19.50    7.70
  -8   6  -2   20.00    7.50
  -8   6  -2   23.40   11.00
  -8   6  -2   50.59   11.10
  -8   6  -2   26.00    8.80
  -8   6  -2   24.00    8.30
   8  -6   2   27.20    8.80
   8  -6   2   27.20    7.20
   8  -6   2   52.59    9.90
   8  -6   2   34.80   16.10
   8  -6   2   15.80    8.30
   8   5  -2    7.90    5.30
   8   5  -2   11.20    5.90
   8   5  -2    9.50    6.40
   8   5  -2    6.50    3.70
   8   5  -2    5.90    5.10
   8   5  -2    8.80    3.90
   8   5  -2    3.70    9.30
  -8  -5   2   17.70    9.70
  -8  -5   2   -6.60    6.30
  -8  -5   2   11.30    4.80
   7   5  -2   -1.00    7.80
   7   5  -2    0.50    7.20
   7   5  -2    2.10    5.10
   7   5  -2   -5.20    8.80
   7   5  -2    5.90    6.90
   7   5  -2    3.20    6.90
   7   5  -2    4.80    4.60
   7   5  -2    7.50    6.60
   7   5  -2   -4.40   10.60
   7   5  -2    5.00    9.30
   7   5  -2   -1.50    4.80
  -7  -5   2    0.20    7.30
  -7  -5   2   20.20    9.40
  -7  -5   2   17.60    8.50
  -7  -5   2  -10.60   20.40
  -7  -5   2   -9.50    9.30
  -7  -5   2    2.30   12.20
   6   5  -2    4.70    6.40
   6   5  -2    6.80   12.00
   6   5  -2  -22.10   10.40
   6   5  -2    1.30    6.30
   6   5  -2    0.70    6.00
   6   5  -2    7.20    8.60
   6   5  -2   -6.00    9.70
   6   5  -2   13.00   10.20
   6   5  -2  -12.80    8.10
   6   5  -2    0.90   13.30
   6   5  -2    4.00    9.40
   6   5  -2    0.50   10.20
   6   5  -2    1.40    5.60
  -6  -5   2   -5.90    8.20
  -6  -5   2   37.40   22.20
  -6  -5   2   12.20    9.30
  -6  -5   2   12.90   12.20
  -6  -5   2   -8.70   21.80
   5   5  -2   29.80   13.50
   5   5  -2   50.39   15.80
   5   5  -2   34.30   15.80
   5   5  -2   29.40   10.60
   5   5  -2   53.89   10.90
   5   5  -2   46.00   14.70
   5   5  -2   45.70   10.70
   5   5  -2   49.10   10.60
   5   5  -2   34.10    9.20
   5   5  -2   29.60   16.40
   5   5  -2   24.80   14.20
   5   5  -2   33.50   12.70
   5   5  -2   47.10   16.60
  -5  -5   2   50.59   13.60
  -5  -5   2   39.70   14.80
  -5  -5   2   41.10   19.20
  -5  -5   2   17.50   10.40
   4   5  -2   29.70   12.80
   4   5  -2   49.20   10.90
   4   5  -2   27.70   12.10
   4   5  -2   56.19   11.10
   4   5  -2   68.29   20.20
   4   5  -2   77.29   20.80
   4   5  -2   76.69   17.80
   4   5  -2   61.79   18.40
   4   5  -2   68.89   13.60
   4   5  -2   33.70   16.00
   4   5  -2   31.70   11.40
   4   5  -2   45.00   22.30
   4   5  -2   97.89   31.70
   4   5  -2   52.29   12.10
  -4  -5   2   46.80   12.40
  -4  -5   2   34.20   11.50
  -4  -5   2   57.89   18.70
   3   5  -2   -0.30   12.20
   3   5  -2  -12.40   10.20
   3   5  -2    1.80    8.70
   3   5  -2  -42.60   11.60
   3   5  -2   -8.10    7.20
  -3  -5   2   -0.20    5.50
   2   5  -2   30.40   20.70
   2   5  -2   84.29   13.20
   2   5  -2   66.49   17.60
   2   5  -2   65.19   14.30
   2   5  -2   70.59   12.00
   2   5  -2   45.70   14.00
   2   5  -2   92.19   13.40
   2   5  -2   41.00   19.30
   2   5  -2   78.49   16.50
  -2  -5   2   52.89   20.90
  -2  -5   2   55.59    5.50
  -2  -5   2   60.89   19.40
  -2  -5   2   35.70   16.90
   1   5  -2   15.30   13.00
   1   5  -2   10.70   12.00
   1   5  -2    3.10   13.70
   1   5  -2   11.60    8.50
   1   5  -2   18.20   13.60
   1   5  -2    1.80   11.20
   1   5  -2   19.40   10.10
   1   5  -2   22.40   11.60
   1   5  -2    9.70   10.40
  -1  -5   2   21.50   15.50
  -1  -5   2   19.60   11.30
  -1  -5   2    5.90   11.20
   0   5  -2   35.40   10.70
   0   5  -2   44.50   13.70
   0   5  -2   44.10   12.40
   0   5  -2   34.50   11.40
   0   5  -2   23.10   13.60
   0   5  -2   19.00   13.70
   0   5  -2   35.60   15.10
   0   5  -2   50.39   16.70
   0   5  -2   48.40   13.40
   0  -5   2   58.49   17.80
   0  -5   2   55.19   16.20
   0  -5   2   21.80   12.90
  -1   5  -2   41.30   14.40
  -1   5  -2   34.60   12.60
  -1   5  -2   29.70   10.80
  -1   5  -2   39.80   13.70
  -1   5  -2   49.30   12.50
  -1   5  -2   42.20   12.10
   1  -5   2   27.60   12.10
   1  -5   2   30.50   11.60
   1  -5   2   25.30   14.70
  -2   5  -2   -0.90    6.40
  -2   5  -2    2.30    9.10
  -2   5  -2   -5.90    9.10
  -2   5  -2   18.40   13.90
  -2   5  -2    6.50   10.50
  -2   5  -2    0.30    9.50
  -2   5  -2    7.70    8.50
   2  -5   2    3.90    5.00
   2  -5   2   12.00    8.90
   2  -5   2    8.80   12.90
   2  -5   2    0.30   10.20
  -3   5  -2  204.38   27.60
  -3   5  -2  207.88   24.10
  -3   5  -2  220.18   19.90
  -3   5  -2  215.88   24.10
  -3   5  -2  232.78   22.90
  -3   5  -2  162.78   22.50
   3  -5   2  204.78   29.90
   3  -5   2  256.37   17.10
   3  -5   2  191.58   25.90
   3  -5   2  273.77   23.30
   3  -5   2  243.88   20.60
  -4   5  -2   17.20   13.80
  -4   5  -2   -4.40    9.40
  -4   5  -2    7.70   13.20
  -4   5  -2    5.60   12.50
  -4   5  -2   12.30   14.30
  -4   5  -2    1.30   10.90
  -4   5  -2    8.40   15.00
  -4   5  -2   11.70   16.00
   4  -5   2   -3.30   12.00
   4  -5   2    9.00    7.90
   4  -5   2   23.70   11.00
   4  -5   2    3.40   18.50
   4  -5   2  -11.20    9.30
   4  -5   2    6.30    6.30
  -5   5  -2   35.10   16.00
  -5   5  -2   43.60   16.10
  -5   5  -2    6.00   19.00
  -5   5  -2   34.00   17.00
  -5   5  -2   37.40   17.70
  -5   5  -2   18.10   20.30
  -5   5  -2   48.20   17.90
  -5   5  -2   12.90   10.50
  -5   5  -2   -7.60   11.10
  -5   5  -2   26.70   12.20
  -5   5  -2    5.30   14.10
  -5   5  -2    6.70   21.40
  -5   5  -2   46.50   16.60
  -5   5  -2   81.49   18.90
  -5   5  -2   22.20   15.40
  -5   5  -2   15.50   16.40
   5  -5   2   43.60   11.10
   5  -5   2   30.70   14.90
   5  -5   2   23.20   11.40
   5  -5   2   22.20   16.40
   5  -5   2   41.30   14.10
   5  -5   2   29.00   14.80
  -6   5  -2   39.40   16.90
  -6   5  -2   75.39   19.40
  -6   5  -2   67.39   17.90
  -6   5  -2   69.49   14.00
  -6   5  -2   67.29   15.60
  -6   5  -2   48.80   13.90
  -6   5  -2   43.90   15.80
  -6   5  -2   26.10   17.60
  -6   5  -2   53.09   17.80
  -6   5  -2   95.99   21.60
  -6   5  -2   74.79   22.70
  -6   5  -2   59.99   13.50
  -6   5  -2   53.39   18.30
  -6   5  -2   88.69   19.30
   6  -5   2   88.59   20.00
   6  -5   2   77.09   24.70
   6  -5   2   50.39   13.70
   6  -5   2   62.79   14.00
   6  -5   2  101.19   16.50
   6  -5   2   53.89   11.00
   6  -5   2   45.00   13.20
   6  -5   2   51.59   16.00
   6  -5   2   54.79   11.50
  -7   5  -2  249.08   27.00
  -7   5  -2  237.28   23.10
  -7   5  -2  186.48   36.10
  -7   5  -2  252.67   22.50
  -7   5  -2  239.68   22.00
  -7   5  -2  234.88   24.10
  -7   5  -2  210.68   25.50
  -7   5  -2  235.08   24.70
  -7   5  -2  179.58   21.90
  -7   5  -2  204.68   24.50
   7  -5   2  209.68   22.00
   7  -5   2  225.28   20.10
   7  -5   2  257.47   21.00
   7  -5   2  253.87   18.90
   7  -5   2  142.09   36.50
   7  -5   2  242.78   17.80
   7  -5   2  248.08   27.10
  -8   5  -2    8.90    8.60
  -8   5  -2  -15.00   10.00
  -8   5  -2    3.40    8.40
  -8   5  -2    4.00    8.10
  -8   5  -2   22.30   11.60
  -8   5  -2   11.20    8.10
   8  -5   2    0.90    6.00
   8  -5   2   23.60    8.60
   8  -5   2    8.80    9.20
   8  -5   2    2.70    4.40
   8  -5   2   11.70    8.80
  -9   5  -2   -9.00    9.40
  -9   5  -2    5.00    9.00
  -9   5  -2    0.80    5.40
  -9   5  -2   -1.40    7.60
   9  -5   2    9.10    6.70
   9  -5   2    2.70    5.40
   9  -5   2    6.80    7.30
   8   4  -2   33.80    6.10
   8   4  -2   15.90    6.60
   8   4  -2   52.79    9.40
   8   4  -2   13.10    6.50
   8   4  -2   21.90    7.40
   8   4  -2   17.90    4.70
   8   4  -2   19.40    5.20
   8   4  -2   27.30    8.00
   8   4  -2   22.10    8.30
  -8  -4   2   20.40   11.20
  -8  -4   2   16.60    6.70
  -8  -4   2   14.50   11.90
  -8  -4   2   14.20    8.50
  -8  -4   2   23.50    8.70
  -8  -4   2   23.50    6.60
   7   4  -2    3.50    5.40
   7   4  -2    1.50   10.90
   7   4  -2    2.60    5.90
   7   4  -2    1.10    7.80
   7   4  -2   -5.90    8.90
   7   4  -2    2.20    8.70
   7   4  -2    9.40   13.30
   7   4  -2   -4.70   10.10
   7   4  -2   -1.10    8.00
   7   4  -2    8.60    9.00
   7   4  -2    7.10    7.80
   7   4  -2   -3.60    5.40
   7   4  -2    1.60    5.30
  -7  -4   2   -9.10    7.50
  -7  -4   2  -42.40   20.40
  -7  -4   2    4.00   13.40
  -7  -4   2   48.40   15.40
  -7  -4   2  -14.30    7.60
  -7  -4   2    8.70   13.10
  -7  -4   2    8.90   11.00
  -7  -4   2    2.00   11.20
   6   4  -2  146.69   18.10
   6   4  -2  180.88   20.20
   6   4  -2  192.78   16.20
   6   4  -2  183.58   20.60
   6   4  -2  169.78   15.90
   6   4  -2  124.39   24.20
   6   4  -2  192.68   21.10
   6   4  -2  153.58   19.20
   6   4  -2  168.88   18.80
   6   4  -2  170.78   18.20
   6   4  -2  183.98   22.50
   6   4  -2  186.08   23.00
   6   4  -2  174.58   16.30
  -6  -4   2   84.89   28.50
  -6  -4   2  141.19   21.40
  -6  -4   2  177.18   18.70
  -6  -4   2  178.38   24.00
  -6  -4   2  172.28   27.20
   5   4  -2    0.80   11.80
   5   4  -2   32.20   10.70
   5   4  -2   17.00   13.70
   5   4  -2    7.40   10.40
   5   4  -2   16.20   10.50
   5   4  -2   30.40   13.60
   5   4  -2   11.90   13.60
   5   4  -2   34.40   15.40
   5   4  -2   21.60    9.50
   5   4  -2   24.00    8.90
   5   4  -2   12.10   13.90
   5   4  -2   20.70   20.40
   5   4  -2   18.90    7.80
   5   4  -2   18.10   15.10
  -5  -4   2   15.00   12.20
  -5  -4   2   24.70   11.00
  -5  -4   2   19.40   16.80
  -5  -4   2   -1.80    9.30
   4   4  -2  -13.00   16.60
   4   4  -2   17.30   10.60
   4   4  -2    3.60    9.00
   4   4  -2   -1.50    6.90
   4   4  -2   12.10   11.60
   4   4  -2   11.50   13.50
   4   4  -2   13.60   10.30
   4   4  -2    5.10   12.80
   4   4  -2    4.80   12.80
  -4  -4   2    7.20    8.30
  -4  -4   2   15.10    8.90
  -4  -4   2    0.50   14.40
   3   4  -2  -21.80    8.50
   3   4  -2    3.20    6.90
   3   4  -2   -2.50   11.30
   3   4  -2   -8.10   13.20
   3   4  -2   -0.50    5.20
   3   4  -2   13.30   10.70
   3   4  -2    9.40   12.30
   3   4  -2   -0.80    8.70
   3   4  -2   10.10   12.50
   3   4  -2    7.00   11.00
  -3  -4   2  -21.90   11.60
  -3  -4   2  -10.90    7.30
  -3  -4   2   -0.40    5.10
   2   4  -2   89.99   18.50
   2   4  -2   73.99   13.80
   2   4  -2   70.89   17.40
   2   4  -2  106.99   16.60
   2   4  -2  123.79   13.80
   2   4  -2  110.09   20.30
   2   4  -2   85.29   23.00
   2   4  -2   99.69   15.40
   2   4  -2   94.79   12.40
  -2  -4   2   96.39   18.70
   1   4  -2  605.24   46.90
   1   4  -2  478.65   38.80
   1   4  -2  639.84   39.50
   1   4  -2  539.25   32.80
   1   4  -2  563.94   34.60
   1   4  -2  580.44   35.20
  -1  -4   2  523.65   37.10
  -1  -4   2  629.34   40.90
   0   4  -2  500.85   37.60
   0   4  -2  508.85   37.30
   0   4  -2  579.24   34.20
   0   4  -2  480.75   31.60
   0   4  -2  570.24   34.40
   0   4  -2  564.54   34.50
   0   4  -2  527.75   29.50
   0   4  -2  524.15   29.60
   0  -4   2  522.25   34.80
  -1   4  -2  172.98   17.60
  -1   4  -2  212.28   16.50
  -1   4  -2  178.58   21.20
  -1   4  -2  239.78   21.30
  -1   4  -2  220.78   16.80
  -1   4  -2  196.48   19.20
  -1   4  -2  248.58   20.40
  -1   4  -2  196.98   18.80
   1  -4   2  218.78   20.00
   1  -4   2  251.87   22.10
  -2   4  -2  211.28   17.50
  -2   4  -2  183.98   17.40
  -2   4  -2  237.18   20.90
  -2   4  -2  197.68   18.70
  -2   4  -2  187.58   22.30
   2  -4   2  209.78   17.60
   2  -4   2  200.38   22.10
   2  -4   2  219.68   21.20
  -3   4  -2   41.80   13.50
  -3   4  -2   62.99   13.90
  -3   4  -2   65.49   18.50
  -3   4  -2   62.69   16.90
  -3   4  -2   49.60   12.30
   3  -4   2   45.00   13.90
   3  -4   2   35.50   14.50
   3  -4   2   46.90    8.10
   3  -4   2   37.90   12.00
   3  -4   2   43.80    7.30
  -4   4  -2    0.40    8.90
  -4   4  -2   -7.30   12.30
  -4   4  -2    9.50    9.40
  -4   4  -2  -10.30    7.10
  -4   4  -2  -14.00   11.30
  -4   4  -2   -4.10    9.30
  -4   4  -2   -1.50   11.50
   4  -4   2    3.60    9.20
   4  -4   2   -5.60    5.50
   4  -4   2    3.80    8.10
   4  -4   2  -38.60    9.80
   4  -4   2   14.20   11.30
   4  -4   2    2.50    5.30
  -5   4  -2   32.70   16.20
  -5   4  -2   44.80   14.60
  -5   4  -2   70.69   15.50
  -5   4  -2   46.00   16.00
  -5   4  -2   39.60   16.10
  -5   4  -2   53.39   20.40
  -5   4  -2   44.20   19.20
  -5   4  -2   46.10   13.00
   5  -4   2   46.50   10.90
   5  -4   2   55.79   13.30
   5  -4   2   22.90   10.70
   5  -4   2   60.49   11.30
   5  -4   2   38.40   23.00
   5  -4   2   37.40   18.10
   5  -4   2   61.19   14.60
   5  -4   2   79.99   18.00
  -6   4  -2   29.00   15.60
  -6   4  -2   31.60   11.30
  -6   4  -2   46.90   17.00
  -6   4  -2   11.50   15.10
  -6   4  -2    9.40   15.60
  -6   4  -2   17.20   13.10
  -6   4  -2   30.90   17.50
  -6   4  -2   -7.50   14.20
  -6   4  -2    1.90   12.50
  -6   4  -2    8.10   13.30
  -6   4  -2   22.10   13.80
  -6   4  -2   16.30   22.60
  -6   4  -2   30.30   20.40
  -6   4  -2    4.70   16.20
  -6   4  -2   33.70   15.20
   6  -4   2   23.00   12.30
   6  -4   2   12.40   12.30
   6  -4   2   17.90    8.20
   6  -4   2   25.50   11.50
   6  -4   2   14.40   10.90
   6  -4   2   -0.20    8.90
   6  -4   2    7.80   10.40
   6  -4   2    6.30    8.00
  -7   4  -2   25.80   15.60
  -7   4  -2   40.70   19.20
  -7   4  -2   32.20   10.70
  -7   4  -2   31.10   13.80
  -7   4  -2   42.40   27.20
  -7   4  -2   21.00   14.90
  -7   4  -2   19.80   19.60
  -7   4  -2    7.20   15.50
   7  -4   2   31.80   13.20
   7  -4   2   49.10   22.60
   7  -4   2   15.20    9.60
   7  -4   2   29.50    9.60
   7  -4   2   13.80    9.90
  -8   4  -2   93.59   18.00
  -8   4  -2   64.19   24.50
  -8   4  -2   62.79   12.80
  -8   4  -2   43.90   14.00
  -8   4  -2   84.99   17.40
  -8   4  -2   71.99   14.60
  -8   4  -2   97.59   15.90
   8  -4   2   89.79   21.90
   8  -4   2   61.19   12.30
   8  -4   2   90.89   17.70
   8  -4   2   88.89   16.10
   8  -4   2   95.99   13.40
  -9   4  -2    2.10    7.30
  -9   4  -2   -0.80    6.50
  -9   4  -2   -7.50    8.50
  -9   4  -2   -4.20   11.90
   9  -4   2   -6.20    9.60
   9  -4   2    1.10    7.60
   9  -4   2    3.70    5.50
   9  -4   2    5.90    7.20
   9  -4   2   -4.30    9.40
   8   3  -2   57.39    8.50
   8   3  -2   15.70    9.50
   8   3  -2   37.50    9.00
   8   3  -2   58.29   11.00
   8   3  -2   35.70    8.70
   8   3  -2   65.39   10.70
   8   3  -2   33.10    9.30
   8   3  -2   53.79    8.10
   8   3  -2   40.70    9.60
  -8  -3   2   38.80   11.40
  -8  -3   2   41.90   13.10
  -8  -3   2   32.30   14.50
  -8  -3   2   33.90   10.50
  -8  -3   2   69.59   10.40
  -8  -3   2   36.50   13.20
   7   3  -2  135.89   18.00
   7   3  -2  143.79   13.90
   7   3  -2  131.89   16.90
   7   3  -2  143.39   20.40
   7   3  -2  176.18   21.50
   7   3  -2  141.99   14.20
   7   3  -2  108.49   14.70
   7   3  -2  133.69   17.30
   7   3  -2  153.78   16.90
   7   3  -2  100.89   21.60
   7   3  -2  152.38   17.00
   7   3  -2  143.89   18.30
   7   3  -2  144.19   15.00
  -7  -3   2   69.39   20.00
  -7  -3   2  126.59   16.30
  -7  -3   2  149.59   22.60
  -7  -3   2  130.79   18.20
  -7  -3   2  182.98   23.60
  -7  -3   2  162.88   33.70
  -7  -3   2  116.69   20.10
  -7  -3   2  122.79   15.50
   6   3  -2  269.77   27.50
   6   3  -2  237.18   24.00
   6   3  -2  259.27   20.00
   6   3  -2  241.88   22.60
   6   3  -2  268.37   24.40
   6   3  -2  239.68   21.90
   6   3  -2  255.87   26.20
   6   3  -2  245.28   22.70
   6   3  -2  255.87   23.30
   6   3  -2  263.57   24.20
   6   3  -2  239.88   19.30
   6   3  -2  256.87   20.20
   6   3  -2  232.38   26.30
  -6  -3   2  220.48   26.50
  -6  -3   2  234.38   22.40
  -6  -3   2  176.88   30.90
  -6  -3   2  248.38   22.20
  -6  -3   2  183.68   24.20
   5   3  -2   82.89   19.90
   5   3  -2   97.59   19.20
   5   3  -2   82.89   16.80
   5   3  -2   89.29   13.60
   5   3  -2   65.69   16.80
   5   3  -2  119.99   18.70
   5   3  -2   83.39   25.50
   5   3  -2   76.79   16.40
   5   3  -2   83.79   23.10
   5   3  -2   91.49   23.70
   5   3  -2  105.19   20.30
   5   3  -2   78.59   19.10
   5   3  -2   70.19   18.60
   5   3  -2   95.89   15.00
   5   3  -2   89.39   14.20
   5   3  -2   87.59   15.30
   5   3  -2   75.29   12.80
  -5  -3   2   83.79   17.90
  -5  -3   2   81.09   14.80
  -5  -3   2   94.49   16.90
  -5  -3   2   70.99   20.20
   4   3  -2   36.40   12.40
   4   3  -2   28.90   17.30
   4   3  -2   64.39   15.00
   4   3  -2   26.30   11.40
   4   3  -2   49.20   17.70
   4   3  -2   54.19   10.70
   4   3  -2   60.29   16.20
   4   3  -2   59.69   17.40
   4   3  -2   34.10   11.70
   4   3  -2   28.70   15.60
   4   3  -2   21.90   11.80
   4   3  -2   51.59   20.90
  -4  -3   2   78.19   16.70
  -4  -3   2   64.59   19.40
  -4  -3   2   50.09   11.10
  -4  -3   2   41.10   11.60
   3   3  -2   17.50   12.40
   3   3  -2   27.60   11.90
   3   3  -2   26.70    9.70
   3   3  -2   21.10   11.30
   3   3  -2   27.70   10.40
   3   3  -2   33.20   11.60
   3   3  -2   27.90    8.90
   3   3  -2   24.60    9.20
   3   3  -2   14.60   10.70
  -3  -3   2   19.00   11.40
  -3  -3   2   18.80    7.90
  -3  -3   2   28.20    8.20
   2   3  -2   53.49   13.50
   2   3  -2   39.50   10.70
   2   3  -2   71.19   11.20
   2   3  -2   49.10   16.10
   2   3  -2   71.39   14.70
   2   3  -2   59.19   13.80
   2   3  -2   58.79    9.30
  -2  -3   2   53.29    6.80
  -2  -3   2   74.29   14.60
   1   3  -2  469.85   36.20
   1   3  -2  483.95   27.50
   1   3  -2  533.35   32.70
   1   3  -2  461.75   28.00
   1   3  -2  452.35   27.80
   1   3  -2  437.56   28.00
   1   3  -2  462.95   29.70
  -1  -3   2  475.35   32.30
   0   3  -2  221.08   20.00
   0   3  -2  192.78   16.60
   0   3  -2  183.28   14.40
   0   3  -2  223.68   17.20
   0   3  -2  176.78   19.10
   0   3  -2  182.28   16.20
   0   3  -2  260.07   18.80
   0  -3   2  240.88   21.10
   0  -3   2  194.28   16.60
  -1   3  -2  553.54   32.80
  -1   3  -2  588.04   33.70
  -1   3  -2  646.24   33.10
  -1   3  -2  552.24   31.20
  -1   3  -2  537.05   36.50
  -1   3  -2  499.05   28.50
   1  -3   2  547.85   31.90
   1  -3   2  563.24   31.60
  -2   3  -2   11.30    7.40
  -2   3  -2   -0.30    2.60
  -2   3  -2   16.30    9.10
  -2   3  -2    9.10    6.40
   2  -3   2    6.70    4.40
   2  -3   2    5.20    3.80
   2  -3   2    2.10    5.60
   2  -3   2    2.20    6.20
   2  -3   2    7.30    7.20
  -3   3  -2 1591.24   78.39
  -3   3  -2 1532.15   74.29
  -3   3  -2 1755.02   85.79
  -3   3  -2 1673.83   78.69
   3  -3   2 1713.73   72.59
   3  -3   2 1549.54   80.09
   3  -3   2 1639.74   69.89
   3  -3   2 1660.73   74.39
   3  -3   2 1686.93   83.59
  -4   3  -2   -7.70    8.90
  -4   3  -2   -6.80    5.50
  -4   3  -2   -1.90    6.20
  -4   3  -2    0.40    6.10
   4  -3   2    1.20    6.80
   4  -3   2    5.40    7.60
   4  -3   2   11.20    6.00
   4  -3   2   16.70   10.30
   4  -3   2   -1.10    8.60
   4  -3   2   -6.90    5.10
  -5   3  -2  107.39   19.70
  -5   3  -2  117.79   17.40
  -5   3  -2  126.39   20.10
  -5   3  -2  111.99   24.30
  -5   3  -2  115.39   19.30
  -5   3  -2  105.69   14.60
   5  -3   2   93.49   24.20
   5  -3   2  115.79   15.60
   5  -3   2   87.09   13.40
   5  -3   2  102.39   23.70
   5  -3   2  110.59   13.60
   5  -3   2  112.89   16.70
   5  -3   2  114.49   16.10
   5  -3   2   96.99   18.30
  -6   3  -2  -17.90   12.60
  -6   3  -2    6.40   20.60
  -6   3  -2   19.40   13.20
  -6   3  -2  -16.80   15.10
  -6   3  -2  -16.70   13.30
  -6   3  -2   37.70   16.90
   6  -3   2   14.10   10.10
   6  -3   2   14.10    9.20
   6  -3   2   -4.60   10.40
   6  -3   2    4.90   11.80
   6  -3   2   -1.90    7.40
   6  -3   2    6.80   10.60
   6  -3   2    9.00    9.80
  -7   3  -2 1016.90   65.99
  -7   3  -2  891.11   51.29
  -7   3  -2  924.51   53.79
  -7   3  -2  964.60   52.29
  -7   3  -2  904.81   50.89
  -7   3  -2  982.60   56.09
  -7   3  -2  967.20   51.59
  -7   3  -2  918.91   50.89
  -7   3  -2  922.81   51.19
   7  -3   2  889.51   45.30
   7  -3   2  949.90   70.89
   7  -3   2  894.81   57.19
   7  -3   2  935.61   49.40
   7  -3   2  925.01   53.09
   7  -3   2  897.91   43.70
   7  -3   2  939.21   49.40
  -8   3  -2   42.20   14.00
  -8   3  -2   32.60   12.50
  -8   3  -2   23.00   13.20
  -8   3  -2   62.79   17.80
  -8   3  -2   27.80   12.80
  -8   3  -2   26.80   12.00
  -8   3  -2   14.30   21.80
  -8   3  -2   37.60   13.70
  -8   3  -2   35.40   14.30
   8  -3   2   40.00   10.60
   8  -3   2   31.00   11.20
   8  -3   2   43.10   23.30
   8  -3   2   36.90   12.20
   8  -3   2   33.90   10.60
   8  -3   2   25.50   11.00
   8  -3   2    9.60   13.70
  -9   3  -2    6.60    8.60
  -9   3  -2  -13.00    8.00
  -9   3  -2   -5.00    8.20
  -9   3  -2    4.80   16.30
  -9   3  -2   10.50   11.10
   9  -3   2   -3.80    6.70
   9  -3   2    1.90    8.80
   9  -3   2    0.80    9.00
   9  -3   2   -3.00    5.70
 -10   3  -2   -8.40    8.80
 -10   3  -2    5.60    7.70
 -10   3  -2   -7.10    4.50
  10  -3   2   10.40    5.80
  10  -3   2    2.70    4.10
   9   2  -2   15.80    3.70
   9   2  -2    7.20    4.90
  -9  -2   2   24.60    7.70
  -9  -2   2   10.10    6.10
  -9  -2   2   -5.40    5.00
   8   2  -2   34.80    7.20
   8   2  -2   43.00    7.90
   8   2  -2   59.69   11.10
   8   2  -2   41.40   10.00
   8   2  -2   18.50    8.90
   8   2  -2   21.60   10.30
   8   2  -2   47.80    8.00
  -8  -2   2   26.40    9.80
  -8  -2   2   40.40   13.60
  -8  -2   2   27.90   12.50
  -8  -2   2   25.50    6.60
  -8  -2   2   27.60   16.30
  -8  -2   2   30.60   11.40
   7   2  -2    1.90   11.60
   7   2  -2    1.00   10.50
   7   2  -2   31.10   12.20
   7   2  -2   24.40   14.60
   7   2  -2   11.20    8.10
   7   2  -2    2.00    7.50
   7   2  -2   19.60   11.30
   7   2  -2   -3.10    6.10
   7   2  -2    6.00    7.70
   7   2  -2   -6.30    9.40
   7   2  -2    6.80   11.60
   7   2  -2  -17.60   14.70
   7   2  -2   -0.60   11.80
   7   2  -2    8.30   11.10
  -7  -2   2    6.10    7.90
  -7  -2   2    2.10   13.70
  -7  -2   2    4.20   11.20
  -7  -2   2   -7.30    9.50
  -7  -2   2   -8.30   12.40
  -7  -2   2   35.10   20.30
  -7  -2   2   -9.70    8.30
  -7  -2   2   -2.70   20.00
   6   2  -2  249.58   23.80
   6   2  -2  238.98   19.10
   6   2  -2  207.38   20.10
   6   2  -2  223.78   24.30
   6   2  -2  218.18   21.40
   6   2  -2  267.67   26.70
   6   2  -2  267.07   28.20
   6   2  -2  234.08   23.60
   6   2  -2  237.38   24.40
   6   2  -2  234.48   24.10
   6   2  -2  268.97   20.10
   6   2  -2  224.48   20.00
   6   2  -2  229.28   24.70
   6   2  -2  257.97   24.30
   6   2  -2  246.88   21.90
   6   2  -2  230.68   22.60
   6   2  -2  228.58   22.60
  -6  -2   2  234.68   28.70
  -6  -2   2  199.18   27.20
  -6  -2   2  225.78   21.30
  -6  -2   2  235.98   32.80
  -6  -2   2  259.37   25.20
  -6  -2   2  241.28   22.90
   5   2  -2  208.98   19.70
   5   2  -2  212.88   18.50
   5   2  -2  266.67   31.90
   5   2  -2  216.08   21.30
   5   2  -2  228.58   22.10
   5   2  -2  187.08   27.80
   5   2  -2  219.18   24.60
   5   2  -2  219.58   21.80
   5   2  -2  239.48   20.60
   5   2  -2  204.48   19.50
  -5  -2   2  229.58   23.00
  -5  -2   2  213.58   20.60
  -5  -2   2  251.27   30.40
  -5  -2   2  176.48   19.30
   4   2  -2  774.92   45.90
   4   2  -2  808.82   45.90
   4   2  -2  753.02   42.10
   4   2  -2  728.33   42.70
   4   2  -2  781.92   63.39
   4   2  -2  758.72   48.30
   4   2  -2  861.51   55.89
   4   2  -2  781.72   45.00
   4   2  -2  781.22   40.80
   4   2  -2  773.62   61.59
   4   2  -2  723.73   39.70
  -4  -2   2  766.12   50.69
  -4  -2   2  795.82   51.39
  -4  -2   2  779.32   44.40
   3   2  -2   89.29   13.70
   3   2  -2   89.49   12.50
   3   2  -2  105.19   12.10
   3   2  -2   95.29   17.10
   3   2  -2   70.19   20.00
   3   2  -2   87.69   18.20
   3   2  -2   91.09   13.50
  -3  -2   2  114.49   16.30
  -3  -2   2   95.79   11.10
  -3  -2   2   87.09   11.70
  -3  -2   2   98.69   19.00
   2   2  -2  247.78   18.40
   2   2  -2  245.18   22.20
   2   2  -2  289.17   20.30
   2   2  -2  229.08   17.80
   2   2  -2  241.28   20.40
   2   2  -2  247.48   25.80
  -2  -2   2  225.78   20.10
  -2  -2   2  242.88   15.50
   1   2  -2   83.79    9.40
   1   2  -2   90.19   11.20
   1   2  -2   82.39   10.90
   1   2  -2   84.89   13.90
   1   2  -2   85.19    9.10
   1   2  -2   89.89    9.40
  -1  -2   2  101.49   12.00
   0   2  -2 1715.03   74.29
   0   2  -2 1639.44   69.99
   0   2  -2 1549.05   74.49
   0   2  -2 1565.74   70.19
   0  -2   2 1571.04   66.99
   0  -2   2 1544.55   73.19
   0  -2   2 1434.46   66.29
  -1   2  -2  777.72   37.10
  -1   2  -2  871.81   42.30
  -1   2  -2  796.42   38.00
  -1   2  -2  638.04   36.40
  -1   2  -2  728.83   34.20
   1  -2   2  645.84   34.00
   1  -2   2  697.13   35.30
   1  -2   2  713.63   34.70
  -2   2  -2  871.21   45.50
  -2   2  -2  889.01   41.00
  -2   2  -2  946.51   49.70
  -2   2  -2  890.01   45.90
   2  -2   2  975.20   46.00
   2  -2   2  912.41   40.40
   2  -2   2  968.70   46.60
  -3   2  -2  -14.00    7.70
  -3   2  -2    0.10    5.00
  -3   2  -2    3.10    6.60
   3  -2   2   -2.50    4.10
   3  -2   2    6.20    4.90
   3  -2   2   10.90    6.20
   3  -2   2    5.50    5.00
  -4   2  -2   16.00    9.00
  -4   2  -2    7.10    7.90
  -4   2  -2   22.70   11.70
   4  -2   2   12.80    6.50
   4  -2   2   -1.20    5.10
   4  -2   2   17.00    7.80
   4  -2   2   11.50    6.20
   4  -2   2    1.00    6.40
   4  -2   2   15.10    7.70
  -5   2  -2   84.99   14.10
  -5   2  -2   96.79   19.40
  -5   2  -2  100.69   18.10
  -5   2  -2   86.69   18.90
   5  -2   2   80.59   12.90
   5  -2   2   89.69   13.10
   5  -2   2   75.89   11.40
   5  -2   2   82.89   19.50
   5  -2   2   50.99   16.30
   5  -2   2   69.89   12.00
  -6   2  -2   62.39   19.40
  -6   2  -2   70.99   16.70
  -6   2  -2   59.69   22.10
  -6   2  -2   67.19   17.30
   6  -2   2   81.19   16.80
   6  -2   2   61.89   15.90
   6  -2   2   59.79   12.80
   6  -2   2   39.40   15.40
   6  -2   2   58.59   12.80
   6  -2   2   55.29   11.10
   6  -2   2   37.90   20.20
  -7   2  -2   12.20   13.40
  -7   2  -2   25.90   14.30
  -7   2  -2   32.10   11.70
  -7   2  -2   27.30   14.20
  -7   2  -2   15.80   18.20
  -7   2  -2   10.40   13.10
  -7   2  -2   20.00   15.30
   7  -2   2   19.20   10.80
   7  -2   2   29.10   11.20
   7  -2   2   39.90   11.70
   7  -2   2   16.70    6.60
   7  -2   2   30.70   14.00
   7  -2   2   22.20   15.30
  -8   2  -2    2.40   11.50
  -8   2  -2   -9.70   10.90
  -8   2  -2    0.90   12.60
  -8   2  -2   -7.50   12.00
  -8   2  -2  -30.40   15.70
  -8   2  -2   10.20   11.30
  -8   2  -2    4.40   11.70
  -8   2  -2    3.80   13.20
   8  -2   2   -4.80   16.90
   8  -2   2    7.20    8.40
   8  -2   2    5.00    9.80
   8  -2   2    0.10    8.10
   8  -2   2    1.70    9.80
   8  -2   2    1.30   10.60
   8  -2   2    3.20    9.10
   8  -2   2    0.50   11.00
  -9   2  -2   31.50   24.90
  -9   2  -2    0.20    9.20
  -9   2  -2    1.40   24.90
  -9   2  -2   -3.00    9.00
  -9   2  -2    3.40    8.50
  -9   2  -2    3.60   10.30
   9  -2   2   18.20   14.90
   9  -2   2   -3.00    7.90
   9  -2   2   -0.40    6.90
   9  -2   2   17.30    9.10
   9  -2   2   -6.20    8.10
 -10   2  -2    3.80    7.60
 -10   2  -2    1.60    5.50
 -10   2  -2   -6.60    7.40
 -10   2  -2    8.30    6.50
  10  -2   2   -5.20    5.30
  10  -2   2   -4.40    4.40
   9   1  -2   16.10    4.00
   9   1  -2   15.40    5.20
  -9  -1   2    7.30    9.90
  -9  -1   2   16.40    8.00
  -9  -1   2   15.70    6.60
  -9  -1   2   23.10    6.40
   8   1  -2   27.90    7.10
   8   1  -2   30.30    7.20
   8   1  -2   27.80    9.30
   8   1  -2   23.40    9.50
   8   1  -2   39.80    9.90
   8   1  -2   42.10    7.90
   8   1  -2   28.30    8.90
  -8  -1   2   31.80   10.00
  -8  -1   2   24.90    6.40
  -8  -1   2   30.10   12.40
  -8  -1   2   30.00   10.40
  -8  -1   2    8.60   13.60
   7   1  -2   87.49   12.50
   7   1  -2   93.39   18.90
   7   1  -2   74.59   15.10
   7   1  -2   97.49   12.10
   7   1  -2   97.09   16.00
   7   1  -2   98.49   16.30
   7   1  -2   17.10   20.80
   7   1  -2   89.29   15.70
   7   1  -2  100.09   13.00
   7   1  -2   88.79   19.00
   7   1  -2   81.79   14.60
   7   1  -2   93.39   14.60
   7   1  -2   63.69   16.10
   7   1  -2  108.59   22.30
  -7  -1   2   80.99   14.60
  -7  -1   2   35.10   24.60
  -7  -1   2   52.59   16.10
  -7  -1   2   56.59   17.10
  -7  -1   2  105.29   15.10
  -7  -1   2   96.49   16.70
  -7  -1   2  126.89   23.50
   6   1  -2  271.57   20.20
   6   1  -2  304.87   23.80
   6   1  -2  260.07   22.70
   6   1  -2  256.47   21.50
   6   1  -2  240.18   36.30
   6   1  -2  251.67   19.90
   6   1  -2  272.77   36.30
   6   1  -2  285.97   24.70
   6   1  -2  227.18   27.30
   6   1  -2  268.77   20.10
   6   1  -2  272.07   23.60
   6   1  -2  262.77   25.00
   6   1  -2  293.77   25.70
   6   1  -2  301.77   24.30
   6   1  -2  239.18   25.50
   6   1  -2  302.37   28.80
   6   1  -2  252.87   24.90
   6   1  -2  265.97   23.50
   6   1  -2  291.17   27.20
  -6  -1   2  262.97   30.20
  -6  -1   2  207.28   23.10
  -6  -1   2  263.47   33.60
  -6  -1   2  235.78   22.10
  -6  -1   2  265.27   30.90
  -6  -1   2  293.87   24.70
   5   1  -2  399.56   44.50
   5   1  -2  440.36   29.50
   5   1  -2  407.26   39.20
   5   1  -2  438.06   33.60
   5   1  -2  462.95   33.50
   5   1  -2  486.15   32.90
   5   1  -2  471.65   33.20
   5   1  -2  445.26   31.30
   5   1  -2  386.36   48.60
   5   1  -2  409.26   28.70
   5   1  -2  431.96   31.70
   5   1  -2  456.15   38.30
  -5  -1   2  481.25   39.60
  -5  -1   2  412.86   28.50
  -5  -1   2  440.46   30.30
  -5  -1   2  426.86   34.30
   4   1  -2  619.04   52.49
   4   1  -2  619.94   33.90
   4   1  -2  628.34   37.30
   4   1  -2  598.64   44.60
   4   1  -2  600.74   46.00
   4   1  -2  616.04   36.50
   4   1  -2  620.84   34.50
   4   1  -2  680.83   43.60
   4   1  -2  693.03   39.20
  -4  -1   2  576.44   42.70
  -4  -1   2  653.53   35.80
  -4  -1   2  589.54   37.80
   3   1  -2  739.53   42.20
   3   1  -2  702.13   45.00
   3   1  -2  670.33   42.50
   3   1  -2  746.33   43.10
   3   1  -2  693.53   37.00
   3   1  -2  714.63   44.00
  -3  -1   2  730.13   44.10
  -3  -1   2  635.34   42.30
  -3  -1   2  718.73   38.80
  -3  -1   2  732.23   36.50
   2   1  -2   17.10    9.50
   2   1  -2   13.00    6.50
   2   1  -2   13.20    5.40
   2   1  -2   15.60    7.60
   2   1  -2   12.20    5.60
   2   1  -2    5.30    4.90
  -2  -1   2   10.50    6.30
  -2  -1   2   14.80    5.90
   1   1  -2  835.82   40.60
   1   1  -2  914.71   40.60
   1   1  -2  867.11   43.00
   1   1  -2  882.41   44.80
   1   1  -2  925.61   49.50
  -1  -1   2  887.91   41.10
  -1  -1   2  893.31   39.10
  -1  -1   2  875.81   44.90
   0   1  -2  418.66   25.30
   0   1  -2  382.86   21.70
   0  -1   2  357.06   15.90
   0  -1   2  365.96   23.20
   0  -1   2  375.76   16.00
  -1   1  -2  610.94   28.10
  -1   1  -2  577.94   26.80
  -1   1  -2  574.54   32.00
  -1   1  -2  608.54   31.90
   1  -1   2  621.74   32.80
   1  -1   2  582.74   31.90
   1  -1   2  596.64   26.80
  -2   1  -2    4.60    4.80
  -2   1  -2   -1.20    2.80
  -2   1  -2    4.80    2.70
   2  -1   2    0.50    2.90
   2  -1   2    1.90    3.50
   2  -1   2    1.70    3.90
  -3   1  -2  202.48   16.90
  -3   1  -2  182.78   11.50
  -3   1  -2  202.28   15.20
  -3   1  -2  222.78   15.40
   3  -1   2  194.88   14.10
   3  -1   2  197.58   14.20
   3  -1   2  250.97   19.80
   3  -1   2  210.28   17.60
  -4   1  -2  914.61   45.20
  -4   1  -2  965.10   54.19
  -4   1  -2  787.72   39.40
  -4   1  -2  896.71   48.50
  -4   1  -2  861.51   44.90
   4  -1   2  970.50   51.79
   4  -1   2  905.71   44.60
   4  -1   2  889.11   52.99
   4  -1   2  874.21   43.70
  -5   1  -2  468.05   31.10
  -5   1  -2  492.25   32.30
  -5   1  -2  544.55   35.30
  -5   1  -2  499.85   35.40
  -5   1  -2  545.65   35.80
   5  -1   2  502.25   41.40
   5  -1   2  486.15   31.80
   5  -1   2  533.95   32.40
   5  -1   2  532.95   30.40
   5  -1   2  556.84   40.10
  -6   1  -2  132.29   25.50
  -6   1  -2  146.89   21.20
  -6   1  -2   96.29   18.50
   6  -1   2  117.49   14.40
   6  -1   2  123.09   16.50
   6  -1   2  123.49   15.10
   6  -1   2  112.49   25.10
  -7   1  -2   31.60   16.90
  -7   1  -2   46.60   13.50
  -7   1  -2   49.30   15.00
  -7   1  -2   30.60   16.40
  -7   1  -2   25.30   15.20
  -7   1  -2   47.60   16.40
   7  -1   2   27.30   11.00
   7  -1   2   64.29   16.30
   7  -1   2   16.30   16.10
   7  -1   2   46.90   15.00
   7  -1   2   47.10   14.30
   7  -1   2   56.89   19.70
   7  -1   2   44.30   12.90
   7  -1   2   27.80   17.90
  -8   1  -2   -5.90   12.70
  -8   1  -2   16.80   12.50
  -8   1  -2   25.00   18.50
  -8   1  -2   -1.50   12.70
  -8   1  -2   18.80   13.70
  -8   1  -2   11.60   13.00
   8  -1   2   16.00   18.20
   8  -1   2    2.80    8.70
   8  -1   2   14.40    9.50
   8  -1   2   10.90    9.30
   8  -1   2   16.90   14.50
   8  -1   2   10.70   10.50
   8  -1   2   18.90    9.70
  -9   1  -2   75.19   17.00
  -9   1  -2    6.30   23.10
  -9   1  -2   26.30   12.60
  -9   1  -2   52.79   15.60
  -9   1  -2   37.00   17.90
   9  -1   2   42.20    9.20
   9  -1   2   32.50   14.20
   9  -1   2   37.20    9.90
   9  -1   2   34.60   10.90
   9  -1   2   46.30   10.90
   9  -1   2   30.90   15.20
 -10   1  -2    7.10    8.70
 -10   1  -2   -4.70    6.60
 -10   1  -2   -5.40   13.90
 -10   1  -2    3.60    6.90
 -10   1  -2   30.50   21.30
  10  -1   2   -2.30    5.70
  10  -1   2   13.10    8.80
  10  -1   2   -5.40    7.80
   9   0  -2    3.00    3.60
   9   0  -2    4.20    3.60
  -9   0   2   -8.50    6.40
  -9   0   2   18.30   15.70
  -9   0   2   12.30    5.70
  -9   0   2   -0.60    5.10
   8   0  -2   19.40    6.60
   8   0  -2   23.80    7.20
   8   0  -2   26.80    7.60
   8   0  -2   20.10   16.80
   8   0  -2   35.30   10.40
   8   0  -2   24.60    9.40
   8   0  -2   29.20    9.80
  -8   0   2   27.10   14.90
  -8   0   2   28.10   10.70
  -8   0   2   18.20   10.20
  -8   0   2   33.90   13.50
  -8   0   2    8.10    8.70
   7   0  -2  -48.80   25.30
   7   0  -2   39.00    9.30
   7   0  -2   36.60   13.10
   7   0  -2   12.50   15.20
   7   0  -2   27.10    9.00
   7   0  -2   10.40    9.60
   7   0  -2   44.60   13.20
   7   0  -2   27.20   10.80
   7   0  -2   24.00    9.70
   7   0  -2   31.20   12.00
   7   0  -2   22.00    8.50
  -7   0   2   34.80   24.10
  -7   0   2   54.49   20.20
  -7   0   2   34.20    9.20
  -7   0   2   26.80   15.30
  -7   0   2   28.00   13.80
  -7   0   2   35.50   13.40
  -7   0   2   48.70   17.60
   6   0  -2   86.39   15.70
   6   0  -2   73.09   12.20
   6   0  -2   57.89   13.50
   6   0  -2   48.40   14.30
   6   0  -2   61.99   15.80
   6   0  -2   73.29   18.70
   6   0  -2   81.59   15.30
   6   0  -2   71.89   15.00
   6   0  -2   64.09   15.60
   6   0  -2   48.30   16.20
   6   0  -2   87.29   29.50
   6   0  -2   51.09   15.00
   6   0  -2   67.49   12.30
   6   0  -2   61.29   22.20
   6   0  -2   69.99   13.30
   6   0  -2   56.19   16.70
  -6   0   2   60.49   15.90
  -6   0   2   45.60   22.70
  -6   0   2   32.80   12.70
  -6   0   2   51.39   21.20
  -6   0   2   43.80   11.70
  -6   0   2   73.09   19.20
  -6   0   2   40.30   16.90
  -6   0   2   44.00   11.60
   5   0  -2   72.09   16.30
   5   0  -2   76.19   17.20
   5   0  -2   17.20   27.90
   5   0  -2   82.59   11.40
   5   0  -2   70.19   13.80
   5   0  -2   63.79   14.70
   5   0  -2   68.89   20.40
   5   0  -2   67.99   19.00
   5   0  -2   84.59   23.40
   5   0  -2   70.09   16.50
   5   0  -2   73.39   15.60
   5   0  -2   76.49   12.50
  -5   0   2  102.29   14.80
  -5   0   2   43.00   16.20
  -5   0   2   54.69   15.40
  -5   0   2   33.20   23.40
  -5   0   2   79.49   19.90
  -5   0   2   71.79   13.80
   4   0  -2  129.89   15.10
   4   0  -2  113.49   13.30
   4   0  -2  124.19   26.60
   4   0  -2  124.19   14.80
   4   0  -2  112.99   12.20
   4   0  -2  147.59   29.90
   4   0  -2  143.69   15.40
   4   0  -2  103.79   17.10
   4   0  -2  112.79   21.00
  -4   0   2  116.39   15.10
  -4   0   2  104.09   20.90
  -4   0   2  112.89   16.40
  -4   0   2  110.99   17.10
   3   0  -2  274.47   20.20
   3   0  -2  272.27   19.60
   3   0  -2  303.27   26.00
   3   0  -2  261.37   22.90
   3   0  -2  300.97   29.30
   3   0  -2  298.17   24.90
  -3   0   2  313.87   21.90
  -3   0   2  271.67   25.10
  -3   0   2  297.57   24.10
  -3   0   2  258.37   19.20
   2   0  -2  336.37   27.50
   2   0  -2  348.47   23.50
   2   0  -2  342.07   20.80
   2   0  -2  373.46   25.60
   2   0  -2  357.46   23.90
   2   0  -2  371.66   25.00
  -2   0   2  373.86   22.40
  -2   0   2  331.37   24.70
  -2   0   2  353.56   25.40
   1   0  -2 5420.16  212.78
   1   0  -2 5505.25  220.68
   1   0  -2 5308.87  213.18
   1   0  -2 5242.78  215.48
  -1   0   2 5250.67  213.18
  -1   0   2 5257.87  217.08
   0   0  -2  151.48   13.50
   0   0  -2  149.49    8.40
   0   0  -2  143.39   11.80
   0   0  -2  163.78    8.60
   0   0   2  162.58   13.10
  -1   0  -2 3980.60  156.08
  -1   0  -2 4124.59  166.88
   1   0   2 3898.51  159.98
   1   0   2 3969.50  155.88
   1   0   2 3807.92  162.88
  -2   0  -2 5040.30  201.28
  -2   0  -2 5234.38  204.88
  -2   0  -2 5041.30  202.08
  -2   0  -2 5412.66  211.78
   2   0   2 4884.41  202.98
   2   0   2 5059.39  202.58
   2   0   2 4859.01  204.78
   2   0   2 4912.31  201.58
  -3   0  -2 1491.15   65.99
  -3   0  -2 1575.54   71.19
  -3   0  -2 1456.55   72.09
  -3   0  -2 1541.65   67.59
   3   0   2 1543.45   71.19
   3   0   2 1605.44   73.09
  -4   0  -2  427.06   27.10
  -4   0  -2  414.76   28.30
  -4   0  -2  417.56   24.40
  -4   0  -2  333.77   22.90
  -4   0  -2  372.76   23.10
   4   0   2  412.76   29.00
   4   0   2  401.26   24.40
   4   0   2  398.56   30.20
  -5   0  -2  183.38   17.50
  -5   0  -2  227.58   18.60
  -5   0  -2  215.68   20.80
  -5   0  -2  196.18   17.80
  -5   0  -2  213.78   22.70
   5   0   2  181.38   23.60
   5   0   2  204.58   17.90
   5   0   2  204.08   16.30
   5   0   2  186.28   15.60
   5   0   2  198.08   22.20
  -6   0  -2   88.09   15.00
  -6   0  -2   61.29   17.80
  -6   0  -2  103.89   18.80
  -6   0  -2   72.49   15.00
  -6   0  -2   76.69   18.00
   6   0   2   85.19   22.90
   6   0   2   82.09   10.80
   6   0   2   50.89   14.00
   6   0   2   89.19   22.10
   6   0   2   72.39   10.60
   6   0   2   87.99   13.10
  -7   0  -2   28.40   14.50
  -7   0  -2   -6.10   13.00
  -7   0  -2    1.10    8.40
  -7   0  -2   32.20   17.60
  -7   0  -2   14.80   15.00
  -7   0  -2   -6.00   11.20
  -7   0  -2   11.10   10.80
   7   0   2   10.70   10.30
   7   0   2   -6.40    6.90
   7   0   2  -13.70   10.50
   7   0   2   11.30    9.10
   7   0   2    5.40    9.10
   7   0   2    5.90    9.90
  -8   0  -2   14.00   14.50
  -8   0  -2    3.70    7.10
  -8   0  -2    6.10   14.80
  -8   0  -2   16.20   13.90
  -8   0  -2  -13.50   16.00
  -8   0  -2  -35.30   12.90
  -8   0  -2    0.80   14.50
   8   0   2   -1.30    5.80
   8   0   2   -0.10   13.00
   8   0   2    7.10   11.60
   8   0   2   -0.50    6.70
   8   0   2    8.30    7.50
   8   0   2  -13.40   17.00
   8   0   2   -3.30   10.50
   8   0   2    3.70    6.60
   8   0   2   21.80   17.60
   8   0   2   -1.10    9.30
  -9   0  -2    3.70   10.80
  -9   0  -2   22.10   23.00
  -9   0  -2    4.60   12.30
  -9   0  -2   42.00   14.10
  -9   0  -2   -1.60   12.70
  -9   0  -2    6.90   11.70
   9   0   2   -1.50    7.50
   9   0   2    1.70   11.10
   9   0   2   -4.60    8.50
   9   0   2    2.60    7.30
   9   0   2   -4.40    7.00
   9   0   2   -2.40    8.30
 -10   0  -2   -8.10   10.50
 -10   0  -2    0.80    9.20
 -10   0  -2  -19.10    7.10
 -10   0  -2   15.80   13.20
 -10   0  -2    3.30   10.20
  10   0   2    2.00    5.10
  10   0   2   -3.10    5.30
  10   0   2    4.50    8.60
  10   0   2   -4.60   13.90
  10   0   2    0.90    7.30
   9  -1  -2    8.70    4.10
   9  -1  -2    8.20    3.70
  -9   1   2   10.70    7.30
  -9   1   2    2.80    8.40
  -9   1   2   -3.50    8.70
   8  -1  -2   -3.40    5.20
   8  -1  -2    6.10    6.90
   8  -1  -2    9.90   10.00
   8  -1  -2   -8.90    8.30
  -8   1   2   -4.20   15.70
  -8   1   2   -0.90   11.50
  -8   1   2   -2.80    8.80
  -8   1   2   -0.30    8.20
   7  -1  -2   46.10   13.90
   7  -1  -2   10.80   12.30
   7  -1  -2   52.59   18.50
   7  -1  -2   82.29   28.90
   7  -1  -2   46.80   13.70
   7  -1  -2   36.60   13.70
   7  -1  -2   48.50   10.50
   7  -1  -2   47.90   12.60
   7  -1  -2   22.50   10.60
   7  -1  -2   38.60   10.40
   7  -1  -2   42.70   10.30
  -7   1   2   46.30   18.60
  -7   1   2    6.00   17.90
  -7   1   2   62.49   15.90
  -7   1   2   51.19   16.10
  -7   1   2   24.90   13.90
  -7   1   2   35.60   13.00
  -7   1   2   34.70   15.80
   6  -1  -2   10.20   11.10
   6  -1  -2   -8.80   10.40
   6  -1  -2    7.40    9.20
   6  -1  -2   11.30    7.70
   6  -1  -2  -25.80   14.40
   6  -1  -2   15.60    9.60
   6  -1  -2   -2.00   17.70
   6  -1  -2    5.80   11.40
   6  -1  -2    4.30    9.50
   6  -1  -2   10.20   13.40
   6  -1  -2    4.70    9.30
   6  -1  -2    3.80   12.50
   6  -1  -2   -5.90    9.30
  -6   1   2    5.00   16.20
  -6   1   2   15.60   12.70
  -6   1   2   17.00   15.80
  -6   1   2   14.70   15.80
  -6   1   2   -2.00   16.70
  -6   1   2   19.60   15.10
  -6   1   2    5.00    8.30
   5  -1  -2   23.00   12.10
   5  -1  -2   -4.70    7.60
   5  -1  -2   -7.30   12.00
   5  -1  -2   15.30    9.80
   5  -1  -2  -10.80    8.00
   5  -1  -2    4.60   12.60
   5  -1  -2    1.90    7.00
   5  -1  -2  -13.10   17.10
   5  -1  -2    8.00   11.00
   5  -1  -2   -8.60   14.30
  -5   1   2    0.40   14.50
  -5   1   2   21.50   24.10
  -5   1   2    4.00   17.40
  -5   1   2  -10.30    9.30
  -5   1   2   -2.40   14.30
  -5   1   2    2.90   15.30
   4  -1  -2  526.45   45.40
   4  -1  -2  565.34   40.10
   4  -1  -2  564.34   32.50
   4  -1  -2  521.65   30.60
   4  -1  -2  606.54   34.10
   4  -1  -2  574.14   34.90
   4  -1  -2  542.55   40.60
   4  -1  -2  490.45   43.20
   4  -1  -2  573.14   34.80
  -4   1   2  610.04   41.10
  -4   1   2  483.45   35.60
  -4   1   2  543.95   42.90
   3  -1  -2   -5.00    6.80
   3  -1  -2    1.60    6.50
   3  -1  -2    3.80    7.20
   3  -1  -2   -1.20    4.10
   3  -1  -2   -0.20    6.60
   3  -1  -2   -0.90    6.20
  -3   1   2    4.60    9.50
  -3   1   2    4.60    7.00
  -3   1   2    4.80    9.40
  -3   1   2    2.10    8.30
   2  -1  -2   42.90   10.80
   2  -1  -2   32.40    8.10
   2  -1  -2   41.30    9.40
   2  -1  -2   41.10    8.70
   2  -1  -2   38.70    9.90
   2  -1  -2   31.70   10.30
  -2   1   2   34.30    8.80
  -2   1   2   33.30    9.80
  -2   1   2   51.09   13.20
   1  -1  -2  216.18   17.40
   1  -1  -2  148.49   13.10
   1  -1  -2  165.78   13.80
   1  -1  -2  182.68   14.50
  -1   1   2  171.18   16.10
   0  -1  -2 1294.97   57.99
   0  -1  -2 1281.17   57.19
   0  -1  -2 1304.27   56.89
   0  -1  -2 1328.77   61.09
   0   1   2 1302.97   59.39
  -1  -1  -2   11.50    6.00
  -1  -1  -2   19.50    6.00
  -1  -1  -2   13.90    4.70
   1   1   2   17.50    4.80
   1   1   2    9.60    4.20
  -2  -1  -2  502.05   26.20
  -2  -1  -2  490.25   29.30
   2   1   2  483.75   23.10
   2   1   2  490.75   27.30
   2   1   2  464.35   26.10
  -3  -1  -2   52.39   11.40
  -3  -1  -2   48.90    9.00
  -3  -1  -2   39.80    8.40
   3   1   2   34.60    3.80
   3   1   2   42.10    8.60
   3   1   2   49.50   10.60
   3   1   2   49.60    8.70
   3   1   2   41.30    9.60
  -4  -1  -2   66.09    9.10
  -4  -1  -2   76.59   12.40
  -4  -1  -2   67.49   10.10
  -4  -1  -2   91.89   16.30
   4   1   2   66.29    8.40
   4   1   2   77.89   12.10
   4   1   2   73.89   15.40
   4   1   2   61.89    8.70
   4   1   2   64.49   12.60
  -5  -1  -2    6.80    6.40
  -5  -1  -2   -3.20    5.70
  -5  -1  -2    8.70   10.10
  -5  -1  -2   -5.30    5.90
  -5  -1  -2   -1.30   10.20
   5   1   2   -1.50    5.90
   5   1   2   -3.40    5.40
   5   1   2   -2.50    4.70
   5   1   2   -5.70    5.80
   5   1   2    7.40    6.40
   5   1   2    3.00    6.10
  -6  -1  -2    7.10   11.00
  -6  -1  -2   18.50    9.80
  -6  -1  -2    7.90    8.40
  -6  -1  -2   18.70    9.20
  -6  -1  -2   -4.50    8.30
  -6  -1  -2   30.30   11.00
  -6  -1  -2   15.80   11.60
  -6  -1  -2  -19.10   14.90
   6   1   2   15.30    7.90
   6   1   2    9.60    8.90
   6   1   2    7.50    7.90
   6   1   2    3.00    7.00
   6   1   2   10.20    9.80
   6   1   2    7.80   10.40
   6   1   2    2.60    7.30
   6   1   2   16.20   12.40
  -7  -1  -2  127.29   19.60
  -7  -1  -2  164.28   21.30
  -7  -1  -2  125.99   23.50
  -7  -1  -2  121.19   18.00
  -7  -1  -2  154.08   17.10
  -7  -1  -2  121.49   26.80
  -7  -1  -2  173.58   19.00
   7   1   2  113.49   20.30
   7   1   2  157.78   18.10
   7   1   2  140.49   20.80
   7   1   2  152.58   16.30
   7   1   2  132.39   19.80
   7   1   2  154.28   18.10
   7   1   2  159.38   17.40
   7   1   2  151.38   18.70
  -8  -1  -2  -35.40   14.60
  -8  -1  -2   -6.50    7.20
  -8  -1  -2    4.80   13.50
  -8  -1  -2   11.40   13.40
  -8  -1  -2   -7.80   13.00
  -8  -1  -2   -4.40   15.80
  -8  -1  -2   24.40   10.50
  -8  -1  -2    3.80   12.70
   8   1   2  -16.30    9.00
   8   1   2   21.90   12.50
   8   1   2    4.10    7.60
   8   1   2    5.80   16.60
   8   1   2    7.30    8.20
   8   1   2   -5.70   13.10
   8   1   2  -10.40    8.50
   8   1   2   -4.50    7.10
   8   1   2    3.40    9.70
  -9  -1  -2   10.30   14.10
  -9  -1  -2   -2.90   10.40
  -9  -1  -2   -9.30   21.00
  -9  -1  -2   12.60   13.00
  -9  -1  -2  -15.40   16.40
   9   1   2   -5.20   17.00
   9   1   2   19.70   10.80
   9   1   2   14.50    7.60
   9   1   2    8.60    7.20
   9   1   2   15.30    7.60
   9   1   2   -1.00    7.30
   9   1   2   11.30   11.30
 -10  -1  -2   25.70   14.40
 -10  -1  -2   34.50    9.60
 -10  -1  -2   33.00   13.80
 -10  -1  -2   27.60   14.20
  10   1   2   24.70    6.80
  10   1   2   24.40    7.50
  10   1   2   27.50   10.00
  10   1   2   26.40    7.20
  10   1   2   18.60    6.00
   9  -2  -2   15.10    3.80
  -9   2   2   18.40    5.80
   8  -2  -2   -6.20    5.00
   8  -2  -2  -11.80    8.30
   8  -2  -2   -2.80    5.80
   8  -2  -2  -11.60   11.80
  -8   2   2   -3.70   12.20
  -8   2   2    3.50   10.10
  -8   2   2    6.90   10.80
  -8   2   2   -5.80    7.50
   7  -2  -2   -6.40    9.90
   7  -2  -2    1.30    7.50
   7  -2  -2    3.50    8.60
   7  -2  -2   -2.60    6.50
   7  -2  -2    5.60   10.10
   7  -2  -2   12.10   13.90
   7  -2  -2    5.10   11.90
  -7   2   2   -3.10   15.00
  -7   2   2  -16.60   10.90
  -7   2   2  -15.40   17.40
  -7   2   2    4.90    9.60
  -7   2   2    1.60   12.10
  -7   2   2   11.70   13.00
   6  -2  -2  337.37   24.90
   6  -2  -2  359.96   24.00
   6  -2  -2  330.47   26.80
   6  -2  -2  351.76   26.20
   6  -2  -2  324.37   25.80
   6  -2  -2  336.47   25.20
   6  -2  -2  323.67   24.60
   6  -2  -2  288.27   29.90
   6  -2  -2  353.36   24.60
   6  -2  -2  299.77   37.40
   6  -2  -2  325.17   26.10
  -6   2   2  362.76   28.00
  -6   2   2  296.47   30.60
  -6   2   2  325.17   30.90
  -6   2   2  375.16   37.70
  -6   2   2  322.77   29.80
  -6   2   2  300.07   30.50
  -6   2   2  336.37   29.80
   5  -2  -2  484.05   30.20
   5  -2  -2  501.85   35.80
   5  -2  -2  481.35   32.60
   5  -2  -2  501.75   43.90
   5  -2  -2  533.75   30.70
  -5   2   2  480.65   47.90
  -5   2   2  458.75   37.20
  -5   2   2  469.05   38.20
  -5   2   2  522.75   41.50
   4  -2  -2   62.89   15.20
   4  -2  -2   66.79   13.20
   4  -2  -2   12.90   10.50
   4  -2  -2   55.49   14.00
   4  -2  -2    8.60   15.20
   4  -2  -2   19.00   11.80
   4  -2  -2   36.40   14.60
   4  -2  -2   53.59   10.60
  -4   2   2   41.80   15.50
  -4   2   2   36.00   15.00
  -4   2   2   62.39   19.80
   3  -2  -2   28.90    9.90
   3  -2  -2   56.39   18.00
   3  -2  -2   36.50   12.60
   3  -2  -2   58.99   12.00
   3  -2  -2   36.30   13.80
   3  -2  -2   69.09   12.00
   3  -2  -2   61.89   11.20
  -3   2   2   64.19   17.30
  -3   2   2   55.19   14.90
  -3   2   2   42.90   13.00
   2  -2  -2  615.94   37.30
   2  -2  -2  522.05   43.90
   2  -2  -2  601.64   30.40
   2  -2  -2  553.44   31.70
   2  -2  -2  697.63   40.50
   2  -2  -2  601.74   37.10
   2  -2  -2  607.94   32.30
  -2   2   2  589.94   34.70
  -2   2   2  634.54   34.80
  -2   2   2  559.54   39.00
   1  -2  -2 3055.19  124.69
   1  -2  -2 2998.10  123.19
   1  -2  -2 2840.12  120.39
   1  -2  -2 2826.12  123.49
  -1   2   2 2568.64  117.69
  -1   2   2 2958.30  128.09
  -1   2   2 2888.81  121.09
   0  -2  -2 2614.44  114.49
   0  -2  -2 2801.02  116.79
   0  -2  -2 2797.52  118.39
   0   2   2 2660.03  114.89
   0   2   2 2796.82  117.79
  -1  -2  -2 6059.89  235.08
  -1  -2  -2 5192.48  237.68
   1   2   2 5980.70  235.58
   1   2   2 5895.11  234.18
   1   2   2 6023.30  234.18
  -2  -2  -2   52.69   11.40
  -2  -2  -2   58.39    9.90
   2   2   2   68.39    9.50
   2   2   2   55.69    6.10
   2   2   2   56.89    8.20
  -3  -2  -2  771.72   40.20
  -3  -2  -2  697.43   33.90
  -3  -2  -2  745.73   44.70
   3   2   2  721.13   40.70
   3   2   2  735.13   42.50
   3   2   2  671.63   35.40
  -4  -2  -2   90.89   12.70
  -4  -2  -2   97.99   10.30
  -4  -2  -2   75.99   13.00
  -4  -2  -2   93.79   19.20
   4   2   2   78.69   10.70
   4   2   2   88.59   12.50
   4   2   2  107.79   13.70
   4   2   2   84.09   10.10
   4   2   2   92.19   17.50
  -5  -2  -2  337.27   23.80
  -5  -2  -2  364.36   27.60
  -5  -2  -2  349.27   34.70
  -5  -2  -2  348.07   28.20
  -5  -2  -2  331.27   22.60
   5   2   2  349.37   32.50
   5   2   2  341.47   29.50
   5   2   2  338.37   22.70
   5   2   2  390.26   25.50
   5   2   2  388.26   29.70
   5   2   2  292.67   23.20
   5   2   2  363.26   29.50
  -6  -2  -2  259.67   27.00
  -6  -2  -2  270.27   22.90
  -6  -2  -2  256.67   19.80
  -6  -2  -2  179.88   22.20
  -6  -2  -2  241.68   26.30
  -6  -2  -2  254.77   20.20
  -6  -2  -2  215.68   23.30
  -6  -2  -2  247.78   33.70
   6   2   2  278.07   21.20
   6   2   2  195.78   21.20
   6   2   2  182.88   16.50
   6   2   2  240.68   27.20
   6   2   2  256.77   22.40
   6   2   2  275.17   38.30
   6   2   2  228.48   22.20
   6   2   2  250.07   19.00
   6   2   2  232.08   21.70
   6   2   2  234.88   27.20
  -7  -2  -2   18.50   13.10
  -7  -2  -2   21.70   10.70
  -7  -2  -2   10.00   13.50
  -7  -2  -2   30.60   12.00
  -7  -2  -2    9.20   19.20
  -7  -2  -2   27.60   13.40
  -7  -2  -2   -3.50   15.80
  -7  -2  -2    8.70   15.20
   7   2   2   29.50    8.90
   7   2   2   37.60   18.30
   7   2   2   31.40   10.10
   7   2   2    3.90   10.60
   7   2   2   52.69   15.50
   7   2   2   34.30   13.70
   7   2   2   24.90    9.80
   7   2   2   21.30   11.20
   7   2   2   39.90   10.10
   7   2   2   25.70   15.40
   7   2   2   42.30   11.00
   7   2   2   15.80   11.70
   7   2   2   24.10   10.20
  -8  -2  -2    0.60    8.30
  -8  -2  -2  -15.90   16.90
  -8  -2  -2   15.00   12.70
  -8  -2  -2    5.40   18.50
  -8  -2  -2  -13.60   21.50
  -8  -2  -2    4.00   10.80
  -8  -2  -2  -15.40   14.30
  -8  -2  -2    4.60   14.40
  -8  -2  -2   47.90   17.60
  -8  -2  -2    0.30   14.70
  -8  -2  -2    3.60    8.40
   8   2   2    0.70   13.70
   8   2   2   20.90    9.20
   8   2   2   10.70   17.90
   8   2   2   13.30    9.20
   8   2   2    7.90    9.70
   8   2   2   -2.10    8.50
   8   2   2   10.10    7.80
   8   2   2   -0.30    6.60
   8   2   2   -1.00    8.20
   8   2   2    5.00   13.70
   8   2   2   17.70    9.80
   8   2   2    8.90   17.90
   8   2   2    6.00   12.70
   8   2   2   -0.40   11.20
  -9  -2  -2   47.60   14.10
  -9  -2  -2   29.10   16.80
  -9  -2  -2   31.80   13.80
  -9  -2  -2   24.70    7.70
  -9  -2  -2   18.10   14.60
  -9  -2  -2   26.90   13.70
  -9  -2  -2   26.40   14.60
  -9  -2  -2   61.79   24.60
   9   2   2   28.10   11.70
   9   2   2   42.10   13.90
   9   2   2   25.00   10.10
   9   2   2   27.00    8.70
   9   2   2   25.10    9.40
   9   2   2   28.70   10.00
   9   2   2   41.40   15.80
   9   2   2   16.00   12.50
   9   2   2   23.80    9.00
 -10  -2  -2   -8.50    8.00
 -10  -2  -2    5.70   11.40
 -10  -2  -2    7.80    7.80
 -10  -2  -2    2.80   11.50
  10   2   2   -0.20    4.50
  10   2   2    2.50    4.90
  10   2   2   10.90    8.50
  10   2   2   19.00    9.60
  10   2   2    9.00    8.10
   8  -3  -2   -0.10    5.70
   8  -3  -2   -0.40    5.80
   8  -3  -2   -5.00    4.70
   8  -3  -2   -0.80    7.20
  -8   3   2   -9.80    7.70
  -8   3   2   -4.30    9.50
  -8   3   2  -16.30   12.60
  -8   3   2   -5.80    9.60
   7  -3  -2   47.00   10.30
   7  -3  -2   45.10   14.80
   7  -3  -2   62.69   19.20
   7  -3  -2   42.90   12.00
   7  -3  -2   51.89   10.40
  -7   3   2   63.59   17.20
  -7   3   2   46.90   18.50
  -7   3   2   40.60   28.00
  -7   3   2   37.60   21.40
  -7   3   2   53.59   13.00
   6  -3  -2   88.19   19.40
   6  -3  -2   71.19   12.60
   6  -3  -2   50.89   13.00
   6  -3  -2   58.79   13.50
   6  -3  -2   59.99   13.20
   6  -3  -2   66.09   15.00
   6  -3  -2   55.59   24.00
  -6   3   2   92.29   26.50
  -6   3   2   90.59   19.60
  -6   3   2   83.59   18.40
  -6   3   2   57.99   17.30
  -6   3   2   84.49   16.50
   5  -3  -2    7.00    9.80
   5  -3  -2   18.10   11.60
   5  -3  -2   21.20   15.60
   5  -3  -2   13.00   10.90
   5  -3  -2    6.80    9.90
   5  -3  -2   20.20    9.30
   5  -3  -2   11.00    7.60
   5  -3  -2    2.60    9.10
  -5   3   2   33.40   11.60
  -5   3   2    8.00   16.20
  -5   3   2    7.60   14.90
  -5   3   2   16.80   14.80
  -5   3   2   45.00   26.60
  -5   3   2   22.70   14.30
  -5   3   2   10.70   15.90
   4  -3  -2   14.50   12.40
   4  -3  -2   48.40   13.20
   4  -3  -2   22.20   16.30
   4  -3  -2   28.80   18.20
   4  -3  -2   24.70   10.40
   4  -3  -2   47.30   16.80
   4  -3  -2   45.10   13.50
   4  -3  -2   39.90   11.50
   4  -3  -2   17.10    8.60
  -4   3   2   30.90   14.30
  -4   3   2   46.90   14.20
  -4   3   2   54.99   20.60
  -4   3   2   71.09   19.50
  -4   3   2   45.10   16.00
  -4   3   2   55.99   13.00
   3  -3  -2    3.40    7.80
   3  -3  -2   -0.10   11.90
   3  -3  -2   -6.10    8.30
   3  -3  -2    9.50   10.40
   3  -3  -2   11.40    7.80
   3  -3  -2    6.80    6.30
   3  -3  -2   12.50    9.80
   3  -3  -2   -0.90    6.20
  -3   3   2    0.50    7.50
  -3   3   2    1.60    7.50
  -3   3   2  -12.40    9.70
  -3   3   2    4.60   11.10
  -3   3   2    0.50    9.70
   2  -3  -2   85.59   11.50
   2  -3  -2   74.59   10.10
   2  -3  -2   93.59   10.90
   2  -3  -2   77.29   10.40
   2  -3  -2   85.39   14.30
   2  -3  -2   86.89   12.70
   2  -3  -2  104.89   19.70
  -2   3   2   85.89   13.60
  -2   3   2   68.09   17.20
  -2   3   2   86.59   12.00
  -2   3   2   80.89   13.50
  -2   3   2   64.29   10.70
   1  -3  -2   50.09   12.90
   1  -3  -2   33.60    9.10
   1  -3  -2   43.80    8.10
   1  -3  -2   41.70    9.20
   1  -3  -2   27.40   10.60
  -1   3   2   44.30   13.00
  -1   3   2   46.60   10.80
  -1   3   2   32.90   11.80
  -1   3   2   38.80    8.60
   0  -3  -2  696.53   41.10
   0  -3  -2  682.63   37.40
   0  -3  -2  703.53   40.70
   0   3   2  692.63   34.80
   0   3   2  728.93   40.80
   0   3   2  682.93   39.10
  -1  -3  -2  821.22   45.90
  -1  -3  -2  807.92   41.80
  -1  -3  -2  775.92   34.60
  -1  -3  -2  761.02   43.80
   1   3   2  843.92   41.90
   1   3   2  743.43   39.60
   1   3   2  872.01   41.20
   1   3   2  724.03   41.30
   1   3   2  724.03   37.30
   1   3   2  850.31   44.90
  -2  -3  -2   10.40    7.30
  -2  -3  -2   12.80    6.20
  -2  -3  -2   16.00    4.50
   2   3   2   11.20    5.60
   2   3   2   14.10    7.80
   2   3   2   13.00    6.40
   2   3   2   17.50    6.40
  -3  -3  -2  317.87   18.70
  -3  -3  -2  309.37   24.10
  -3  -3  -2  329.57   29.20
   3   3   2  344.57   21.90
   3   3   2  346.77   27.80
   3   3   2  348.97   26.30
   3   3   2  353.16   25.80
   3   3   2  341.17   22.00
  -4  -3  -2   12.50    9.60
  -4  -3  -2   23.50   13.30
  -4  -3  -2    2.70    5.40
  -4  -3  -2   -1.60    4.40
  -4  -3  -2    7.60    5.40
   4   3   2    5.10    4.50
   4   3   2    5.20    7.60
   4   3   2   -0.80    6.80
   4   3   2    6.00    5.60
   4   3   2    0.80    3.80
   4   3   2    0.00    4.10
  -5  -3  -2   93.19   18.40
  -5  -3  -2   68.59   19.50
  -5  -3  -2   65.39   10.60
  -5  -3  -2   63.69   10.00
  -5  -3  -2   68.59   17.60
   5   3   2   82.69   11.40
   5   3   2   72.89   19.00
   5   3   2   63.29   14.10
   5   3   2   83.99   18.70
   5   3   2   51.29    8.90
   5   3   2   72.29   11.70
   5   3   2   88.89   15.20
   5   3   2   55.89   16.60
  -6  -3  -2    9.10    8.70
  -6  -3  -2   -3.70   14.00
  -6  -3  -2    6.60    7.50
  -6  -3  -2   13.30    8.70
  -6  -3  -2   -5.70   10.80
  -6  -3  -2   27.00   15.00
  -6  -3  -2   45.90   21.00
  -6  -3  -2   22.70   16.10
   6   3   2    4.20   11.40
   6   3   2    3.50    8.60
   6   3   2    5.90    6.00
   6   3   2   12.00    9.20
   6   3   2   14.80    7.10
   6   3   2   20.40   13.40
   6   3   2    2.30   15.70
   6   3   2    3.80    9.80
   6   3   2   12.10    7.80
   6   3   2    5.30    5.80
  -7  -3  -2   47.30   20.50
  -7  -3  -2   -0.40    8.10
  -7  -3  -2    8.20   15.10
  -7  -3  -2   31.90   18.50
  -7  -3  -2    8.60    7.90
  -7  -3  -2   -6.70   26.10
  -7  -3  -2   16.60   15.00
  -7  -3  -2   -2.70    9.40
  -7  -3  -2   -4.40   18.10
   7   3   2    9.10    9.20
   7   3   2    3.10   11.10
   7   3   2    3.30   12.30
   7   3   2   28.50   14.80
   7   3   2  -14.10    6.10
   7   3   2    0.20    7.80
   7   3   2   -3.90    7.30
   7   3   2   41.30   18.20
   7   3   2   12.10   12.00
   7   3   2   33.40   15.30
   7   3   2    9.40    9.00
   7   3   2   11.30   10.20
   7   3   2    6.40    8.20
   7   3   2    0.60    8.60
  -8  -3  -2   28.30   13.70
  -8  -3  -2   33.80   24.10
  -8  -3  -2   60.79   18.60
  -8  -3  -2   15.10   12.40
  -8  -3  -2   43.20   15.30
  -8  -3  -2   41.70   12.00
  -8  -3  -2   46.90   14.60
   8   3   2   48.30   12.60
   8   3   2   30.20   16.00
   8   3   2   34.20    8.80
   8   3   2   26.20   21.70
   8   3   2   40.50    9.70
   8   3   2   50.19   11.40
   8   3   2   56.59   14.00
   8   3   2   25.50   14.10
   8   3   2   20.00   13.30
   8   3   2   33.40   11.60
   8   3   2   28.60   21.20
   8   3   2   22.50   11.80
   8   3   2   41.90   10.10
   8   3   2   36.70   14.10
  -9  -3  -2   -9.60    9.60
  -9  -3  -2   -4.20   13.00
  -9  -3  -2  -22.70   11.70
  -9  -3  -2    9.70   12.40
  -9  -3  -2   29.20   28.70
  -9  -3  -2    3.60   18.60
   9   3   2    1.10    8.00
   9   3   2    2.50    7.40
   9   3   2   -2.00    4.90
   9   3   2    5.00   13.10
   9   3   2    2.60   11.60
   9   3   2    0.70    5.30
   9   3   2    7.10   15.60
   9   3   2    6.80    7.90
   9   3   2   13.20    8.90
   9   3   2    1.40    9.20
   9   3   2  -16.20   13.20
 -10  -3  -2   13.70   12.20
 -10  -3  -2   -0.40    7.90
 -10  -3  -2    5.60   10.20
 -10  -3  -2   24.70   13.40
  10   3   2   14.90    7.60
  10   3   2    7.20    4.80
  10   3   2    2.60    4.40
  10   3   2    1.70    4.80
  10   3   2    3.90    6.00
   8  -4  -2   -4.50    7.00
   8  -4  -2    5.90    5.20
   8  -4  -2   19.70    6.10
   8  -4  -2   15.00    9.10
  -8   4   2   11.80    6.80
  -8   4   2   11.30    8.20
  -8   4   2   -2.90    7.50
   7  -4  -2   -3.10    5.50
   7  -4  -2    3.80   16.20
   7  -4  -2   -5.50    6.80
   7  -4  -2   -5.60    6.60
   7  -4  -2   16.30    8.80
   7  -4  -2   18.20    9.80
  -7   4   2   -2.80    8.70
  -7   4   2  -14.00   10.00
  -7   4   2   -0.30   12.50
  -7   4   2   18.80   10.30
   6  -4  -2   31.10   10.90
   6  -4  -2   18.90    9.40
   6  -4  -2   11.40    8.60
   6  -4  -2   14.00    8.90
   6  -4  -2   16.40   13.30
   6  -4  -2    3.40   18.80
  -6   4   2   17.00   12.00
  -6   4   2   18.60    9.80
  -6   4   2   -1.20   13.90
  -6   4   2   28.00   14.70
  -6   4   2   22.10   13.10
   5  -4  -2   92.39   24.50
   5  -4  -2  111.79   14.30
   5  -4  -2  108.19   21.90
   5  -4  -2  114.39   14.60
   5  -4  -2   88.49   13.30
   5  -4  -2  108.49   15.80
   5  -4  -2   99.69   14.30
  -5   4   2   90.59   15.80
  -5   4   2   96.19   22.30
  -5   4   2   92.69   18.80
  -5   4   2  100.99   21.30
  -5   4   2   94.79   35.50
  -5   4   2   99.19   17.70
  -5   4   2   86.09   25.00
   4  -4  -2    5.30    6.70
   4  -4  -2   19.90   10.20
   4  -4  -2    0.00    6.10
   4  -4  -2   18.50    9.80
   4  -4  -2    1.30    6.90
   4  -4  -2   -1.50   11.80
   4  -4  -2   20.50   15.40
  -4   4   2   18.70   16.40
  -4   4   2    5.30   17.90
  -4   4   2  -10.50   13.30
  -4   4   2    0.80   14.40
  -4   4   2   20.10    8.70
  -4   4   2   16.80   17.40
  -4   4   2   13.50   15.90
   3  -4  -2  314.17   20.30
   3  -4  -2  310.47   23.20
   3  -4  -2  290.57   24.10
   3  -4  -2  281.57   20.60
   3  -4  -2  275.27   29.50
   3  -4  -2  306.87   35.90
   3  -4  -2  294.67   24.70
  -3   4   2  275.97   26.00
  -3   4   2  290.77   20.90
  -3   4   2  303.17   28.80
  -3   4   2  302.57   22.40
  -3   4   2  310.57   27.10
  -3   4   2  298.97   34.20
   2  -4  -2  540.65   31.70
   2  -4  -2  443.46   31.80
   2  -4  -2  576.14   40.70
   2  -4  -2  579.14   34.70
   2  -4  -2  548.05   29.00
   2  -4  -2  498.95   41.00
   2  -4  -2  500.45   32.30
  -2   4   2  528.45   33.20
  -2   4   2  615.84   45.00
  -2   4   2  563.34   34.30
  -2   4   2  544.15   33.90
  -2   4   2  529.65   36.70
  -2   4   2  561.14   31.60
   1  -4  -2  468.85   31.60
   1  -4  -2  511.65   27.50
   1  -4  -2  485.55   25.30
   1  -4  -2  485.85   30.30
   1  -4  -2  507.85   37.90
   1  -4  -2  547.25   36.40
  -1   4   2  542.45   30.50
  -1   4   2  472.25   27.60
  -1   4   2  514.75   36.10
  -1   4   2  483.45   37.60
  -1   4   2  481.15   30.70
  -1   4   2  519.75   33.70
   0  -4  -2   93.19   17.40
   0  -4  -2   89.89    9.20
   0  -4  -2   80.19   10.00
   0  -4  -2  110.19   15.60
   0  -4  -2   78.09   11.80
   0   4   2  111.89   14.60
   0   4   2  102.89   19.70
   0   4   2   94.79   13.90
   0   4   2   91.49   11.90
  -1  -4  -2  992.50   48.00
  -1  -4  -2 1027.40   53.89
  -1  -4  -2 1061.89   59.39
  -1  -4  -2 1021.20   44.70
  -1  -4  -2 1080.09   59.59
   1   4   2 1085.19   58.79
   1   4   2 1007.90   49.60
   1   4   2 1012.80   48.70
   1   4   2 1051.69   52.39
   1   4   2 1053.49   56.39
  -2  -4  -2    1.70    4.60
  -2  -4  -2    9.60    9.20
  -2  -4  -2    5.90    3.60
   2   4   2    4.10    5.50
   2   4   2    0.20    6.00
   2   4   2   15.10    7.40
   2   4   2    4.60    5.10
   2   4   2    1.90    7.50
   2   4   2    4.90    5.90
  -3  -4  -2  121.39   25.00
  -3  -4  -2   79.09   15.50
  -3  -4  -2   73.79    8.20
   3   4   2   83.69   14.10
   3   4   2   80.79   16.90
   3   4   2   82.39   13.10
   3   4   2   68.59    9.00
  -4  -4  -2   45.50    9.80
  -4  -4  -2   43.60    9.20
  -4  -4  -2   43.60   12.90
  -4  -4  -2   72.89   16.60
  -4  -4  -2   35.00   15.00
   4   4   2   42.80   11.20
   4   4   2   56.69   15.40
   4   4   2   56.99   10.60
   4   4   2   52.09   10.20
   4   4   2   61.59   16.30
   4   4   2   60.89   13.60
   4   4   2   48.90   15.70
  -5  -4  -2   41.90   10.00
  -5  -4  -2   31.90   14.60
  -5  -4  -2   36.60    8.80
   5   4   2   24.30   10.80
   5   4   2   17.30   12.50
   5   4   2   27.50   11.10
   5   4   2   17.50   10.00
   5   4   2   38.10   15.00
   5   4   2   39.40    9.90
   5   4   2   36.10   11.70
   5   4   2   37.90   18.80
   5   4   2   24.10    9.30
  -6  -4  -2  667.83   45.90
  -6  -4  -2  720.53   40.30
  -6  -4  -2  729.23   48.30
  -6  -4  -2  690.63   40.60
  -6  -4  -2  770.82   43.80
  -6  -4  -2  692.93   52.79
   6   4   2  774.02   42.90
   6   4   2  785.22   46.60
   6   4   2  715.23   53.99
   6   4   2  740.43   40.10
   6   4   2  719.13   39.80
   6   4   2  755.02   42.30
   6   4   2  700.53   55.79
   6   4   2  722.63   44.70
   6   4   2  689.43   45.50
  -7  -4  -2   39.50   19.40
  -7  -4  -2   -4.60    6.00
  -7  -4  -2   24.90   19.10
  -7  -4  -2    2.50   13.60
  -7  -4  -2   21.50   11.10
  -7  -4  -2   25.00   22.00
  -7  -4  -2   -3.80   13.40
  -7  -4  -2   -7.20    7.90
   7   4   2   10.90   15.30
   7   4   2   -3.90    6.60
   7   4   2   -7.40   10.90
   7   4   2    7.90    8.80
   7   4   2   -2.40   11.90
   7   4   2   -3.50    8.50
   7   4   2  -17.80   12.80
   7   4   2    3.20    8.70
   7   4   2    0.20   10.40
   7   4   2   -2.10    7.60
   7   4   2   -4.40    6.30
   7   4   2  -11.50    6.00
   7   4   2  -12.60    7.30
   7   4   2   12.40   10.00
   7   4   2   -8.20   10.60
  -8  -4  -2   18.90   16.10
  -8  -4  -2   12.60   28.30
  -8  -4  -2   47.10   11.70
  -8  -4  -2   37.40   15.00
  -8  -4  -2   41.80   10.80
  -8  -4  -2   28.50   11.60
  -8  -4  -2   21.50   16.80
  -8  -4  -2   29.00   15.60
   8   4   2   45.10   26.10
   8   4   2   28.20   10.10
   8   4   2   21.10   10.30
   8   4   2   38.50   10.70
   8   4   2   28.10    8.30
   8   4   2   32.60   13.00
   8   4   2   37.70    9.20
   8   4   2   63.79   14.80
   8   4   2   55.19   10.60
   8   4   2   40.00   17.00
   8   4   2   35.30   10.60
   8   4   2   33.70   11.50
   8   4   2   37.90   13.30
  -9  -4  -2    4.40    9.30
  -9  -4  -2    9.00    7.50
  -9  -4  -2    3.00    6.10
  -9  -4  -2   -3.30   13.40
  -9  -4  -2   10.70   11.10
  -9  -4  -2   -7.50   13.80
   9   4   2   12.20    9.10
   9   4   2    6.00    9.00
   9   4   2    3.90    4.80
   9   4   2    0.30    7.70
   9   4   2   11.20    8.60
   9   4   2    1.30    8.30
   9   4   2   21.50    7.80
   9   4   2   11.20    5.20
   9   4   2   13.70    6.50
   9   4   2   12.00   10.70
   9   4   2    7.50    6.00
 -10  -4  -2   26.80    6.10
 -10  -4  -2   30.50   10.90
 -10  -4  -2   11.30   19.00
  10   4   2   21.20    7.20
  10   4   2   49.30   13.40
  10   4   2   34.20    6.10
  10   4   2   33.60    8.20
   8  -5  -2    1.50    4.00
   8  -5  -2    2.50    5.20
  -8   5   2   -0.50    5.30
  -8   5   2   -5.00    4.60
   7  -5  -2    3.00    7.10
   7  -5  -2   11.30    6.30
   7  -5  -2   -3.20    7.90
   7  -5  -2    5.90    6.10
   7  -5  -2    4.70    9.00
  -7   5   2   -5.00    7.90
  -7   5   2   14.60   10.30
  -7   5   2    4.10   14.40
  -7   5   2    2.80    7.50
   6  -5  -2  110.89   17.50
   6  -5  -2  144.99   15.50
   6  -5  -2  136.99   15.80
   6  -5  -2  115.69   14.90
   6  -5  -2  117.89   13.50
  -6   5   2  149.39   17.80
  -6   5   2  151.58   15.80
  -6   5   2  136.39   18.60
  -6   5   2  120.99   24.10
  -6   5   2  132.09   29.50
   5  -5  -2   61.39   13.30
   5  -5  -2   64.49   15.40
   5  -5  -2   79.59   14.40
   5  -5  -2   68.79   19.00
   5  -5  -2   54.49   10.70
   5  -5  -2  110.89   13.50
   5  -5  -2   78.99   25.40
   5  -5  -2   72.89   13.20
  -5   5   2   60.49   19.30
  -5   5   2   55.69   16.10
  -5   5   2   72.39   19.10
  -5   5   2   50.19   21.40
  -5   5   2   84.89   28.00
  -5   5   2   79.59   28.10
  -5   5   2  123.69   21.70
  -5   5   2   80.19   12.90
  -5   5   2   85.09   18.70
  -5   5   2   74.29   22.10
  -5   5   2   64.99   16.20
  -5   5   2   71.79   11.60
   4  -5  -2    9.10   11.80
   4  -5  -2  -10.60    9.20
   4  -5  -2   18.20    9.50
   4  -5  -2   -2.20    6.40
   4  -5  -2   -5.50   13.20
   4  -5  -2   -8.80    8.60
   4  -5  -2   -8.10   11.10
   4  -5  -2   -0.20    9.70
  -4   5   2    8.50   16.70
  -4   5   2   27.90   15.80
  -4   5   2  -23.00   14.50
  -4   5   2   25.60   19.60
  -4   5   2  -10.70   20.60
  -4   5   2    8.10   10.40
  -4   5   2   13.10   15.30
  -4   5   2   24.40   17.60
  -4   5   2   -7.90   13.90
  -4   5   2   -7.50   14.70
  -4   5   2    6.70    9.90
  -4   5   2  -23.90   16.40
  -4   5   2    5.40    9.70
  -4   5   2  -12.10   11.40
   3  -5  -2  207.18   28.10
   3  -5  -2  205.88   21.60
   3  -5  -2  184.58   16.80
   3  -5  -2  186.58   20.30
   3  -5  -2  197.28   19.40
   3  -5  -2  188.78   17.10
   3  -5  -2  145.39   40.60
  -3   5   2  211.48   25.40
  -3   5   2  172.18   21.70
  -3   5   2  193.58   18.40
  -3   5   2  196.28   25.10
  -3   5   2  211.98   30.00
  -3   5   2  160.28   23.10
  -3   5   2  176.88   18.90
   2  -5  -2   16.50    7.20
   2  -5  -2    7.20    7.00
   2  -5  -2    6.20   10.10
   2  -5  -2   36.00   17.20
   2  -5  -2   14.30    9.00
   2  -5  -2   22.70   10.80
  -2   5   2    6.40    9.60
  -2   5   2   -2.80    8.30
  -2   5   2   19.40   10.30
  -2   5   2   15.60    9.70
  -2   5   2   20.30   14.60
  -2   5   2    6.80    9.10
  -2   5   2   22.10   11.10
   1  -5  -2  300.17   24.80
   1  -5  -2  362.66   28.80
   1  -5  -2  372.16   35.60
   1  -5  -2  384.96   23.40
   1  -5  -2  376.56   32.70
   1  -5  -2  378.26   21.10
  -1   5   2  329.47   25.50
  -1   5   2  359.06   29.10
  -1   5   2  443.56   37.50
  -1   5   2  363.66   26.10
  -1   5   2  324.77   23.80
  -1   5   2  388.26   33.60
   0  -5  -2  239.48   25.30
   0  -5  -2  226.48   17.50
   0  -5  -2  238.98   16.40
   0  -5  -2  222.78   27.80
   0  -5  -2  247.08   15.60
   0  -5  -2  260.77   22.90
   0   5   2  266.47   18.90
   0   5   2  254.67   20.20
   0   5   2  247.48   20.20
   0   5   2  220.38   25.00
   0   5   2  245.58   25.40
   0   5   2  247.18   22.30
  -1  -5  -2  145.59   17.80
  -1  -5  -2  132.99   14.00
  -1  -5  -2  148.89   22.50
  -1  -5  -2  154.88   21.40
   1   5   2  123.19   13.00
   1   5   2  139.89   18.40
   1   5   2  155.48   16.70
   1   5   2  160.78   17.70
   1   5   2  148.59   14.70
   1   5   2  146.49   14.20
   1   5   2  151.18   18.40
  -2  -5  -2   23.20   12.70
  -2  -5  -2   44.60   15.20
  -2  -5  -2   18.70    9.70
   2   5   2   33.00   11.90
   2   5   2   17.80   10.60
   2   5   2   41.50   10.00
   2   5   2   31.40   11.50
   2   5   2   27.80   14.50
   2   5   2   44.20   11.00
   2   5   2   22.30   11.40
   2   5   2   35.60   10.20
  -3  -5  -2    9.00    4.80
  -3  -5  -2    8.40    7.40
  -3  -5  -2  -14.30    9.50
   3   5   2   -3.20    5.00
   3   5   2   -4.80    5.80
   3   5   2    6.10   10.30
   3   5   2    5.90    5.30
   3   5   2   11.50   10.70
   3   5   2    6.70    5.60
   3   5   2   -4.60    8.10
  -4  -5  -2  175.78   14.30
  -4  -5  -2  167.68   26.90
  -4  -5  -2  127.49   13.20
  -4  -5  -2  171.08   22.80
   4   5   2  151.48   15.60
   4   5   2  174.58   17.90
   4   5   2  150.38   14.50
   4   5   2  176.58   25.10
   4   5   2  170.48   16.50
   4   5   2  152.58   17.80
   4   5   2  180.58   18.40
   4   5   2  171.18   23.00
  -5  -5  -2  176.88   16.90
  -5  -5  -2  161.48   15.30
  -5  -5  -2  185.88   21.10
  -5  -5  -2  167.18   24.80
   5   5   2  174.98   19.60
   5   5   2  209.98   17.60
   5   5   2  134.39   20.40
   5   5   2  156.88   19.40
   5   5   2  149.59   15.10
   5   5   2  191.18   18.70
   5   5   2  183.08   40.50
   5   5   2  165.98   17.20
  -6  -5  -2   48.80   16.20
  -6  -5  -2   43.70   16.90
  -6  -5  -2   70.69   14.90
  -6  -5  -2   76.59   23.10
   6   5   2   27.00   11.90
   6   5   2   50.69   12.40
   6   5   2   40.00   13.50
   6   5   2   39.00   16.90
   6   5   2   55.29   11.80
   6   5   2   17.10   17.40
   6   5   2   69.69   20.00
   6   5   2   54.99   13.00
   6   5   2   35.40   14.60
  -7  -5  -2   18.00   10.20
  -7  -5  -2   16.50    9.50
  -7  -5  -2   34.10   16.40
  -7  -5  -2   25.30   10.10
  -7  -5  -2   15.20   14.30
   7   5   2    9.60   13.30
   7   5   2   -5.70   10.10
   7   5   2   18.00    7.10
   7   5   2   12.40   11.10
   7   5   2   18.50    9.60
   7   5   2    5.10   11.40
   7   5   2    1.70    9.80
   7   5   2   29.90   10.40
   7   5   2   22.60    8.90
   7   5   2   20.70    8.20
   7   5   2   15.70   10.00
   7   5   2    9.10   12.10
   7   5   2    0.60   16.60
   7   5   2    6.80    7.40
   7   5   2    3.90   12.30
  -8  -5  -2   -6.50   10.30
  -8  -5  -2    2.30   14.80
  -8  -5  -2   21.00   10.50
  -8  -5  -2   -1.60    9.60
  -8  -5  -2   24.80    9.10
   8   5   2   18.70   14.50
   8   5   2   17.40   10.10
   8   5   2    6.00    8.20
   8   5   2    9.00    6.10
   8   5   2   19.80    8.00
   8   5   2   -1.60   11.50
   8   5   2   24.70   14.60
   8   5   2    3.40    5.70
   8   5   2   13.30   10.20
   8   5   2   13.50   13.90
   8   5   2    7.60    9.30
   8   5   2    1.40    8.70
   8   5   2    8.50    6.50
  -9  -5  -2   -2.00   10.30
  -9  -5  -2   10.20    9.90
  -9  -5  -2   -4.70   13.20
  -9  -5  -2   -3.50    6.40
  -9  -5  -2   -0.60    5.40
   9   5   2    7.70    5.30
   9   5   2    6.60    8.40
   9   5   2   -3.70    5.30
   9   5   2    5.30    8.20
   9   5   2   11.50    8.00
   9   5   2    8.00    7.50
   9   5   2    1.10    4.80
   9   5   2    0.00   17.40
   9   5   2   -7.70    8.40
   9   5   2    6.30    4.80
 -10  -5  -2   11.30    6.00
 -10  -5  -2   29.50    5.90
  10   5   2   22.50    7.90
  10   5   2   18.30    5.20
  10   5   2   23.90    5.90
  10   5   2   16.70    4.50
  10   5   2   11.40    4.60
   7  -6  -2   -3.20    6.70
   7  -6  -2    1.20    7.80
   7  -6  -2   11.30    5.40
   7  -6  -2   17.30    9.20
  -7   6   2    7.70    6.90
  -7   6   2    5.60    7.30
   6  -6  -2   17.10    7.70
   6  -6  -2   28.30    9.10
   6  -6  -2   10.40    7.30
   6  -6  -2   24.90   14.70
   6  -6  -2   34.50    7.20
   6  -6  -2   50.59   19.40
   6  -6  -2   20.10    7.80
  -6   6   2    9.10   12.00
  -6   6   2   25.70   10.50
  -6   6   2   28.10   10.40
  -6   6   2   14.10    7.50
   5  -6  -2   98.39   30.70
   5  -6  -2  131.79   18.80
   5  -6  -2  122.09   14.00
   5  -6  -2  107.39   15.10
   5  -6  -2   96.89   13.30
   5  -6  -2  126.29   16.50
   5  -6  -2  116.69   24.60
   5  -6  -2  139.79   14.50
  -5   6   2  127.29   17.80
  -5   6   2  111.99   22.60
  -5   6   2  140.09   16.20
  -5   6   2  102.29   17.90
  -5   6   2  118.19   16.80
  -5   6   2  141.69   16.20
  -5   6   2  123.39   25.10
  -5   6   2   97.49   31.40
  -5   6   2  191.28   26.40
  -5   6   2  131.89   22.90
   4  -6  -2  213.58   18.50
   4  -6  -2  254.77   21.90
   4  -6  -2  195.78   22.00
   4  -6  -2  213.78   19.70
   4  -6  -2  210.78   19.30
   4  -6  -2  211.18   19.70
   4  -6  -2  217.58   25.50
   4  -6  -2  199.58   33.40
   4  -6  -2  177.88   25.80
  -4   6   2  233.68   24.00
  -4   6   2  183.38   22.90
  -4   6   2  228.48   19.40
  -4   6   2  241.18   21.70
  -4   6   2  220.58   20.80
  -4   6   2  254.27   24.40
  -4   6   2  221.58   31.50
  -4   6   2  237.88   22.80
  -4   6   2  216.48   24.30
  -4   6   2  222.68   25.80
  -4   6   2  211.98   27.30
  -4   6   2  237.18   19.40
  -4   6   2  200.58   24.50
   3  -6  -2   -5.30    8.90
   3  -6  -2    7.00    8.30
   3  -6  -2   -5.30    7.80
   3  -6  -2   -2.30   10.80
   3  -6  -2   -4.50    5.80
   3  -6  -2    0.60    9.80
   3  -6  -2   11.30   10.80
  -3   6   2   23.90   16.10
  -3   6   2   14.80   10.40
  -3   6   2   -6.00   11.30
  -3   6   2   -5.40    9.50
  -3   6   2   16.10   13.60
  -3   6   2   36.50   23.70
  -3   6   2    1.30   11.60
  -3   6   2   -3.00   15.10
  -3   6   2   -6.00   14.40
  -3   6   2   -1.40    9.80
  -3   6   2   -8.70   10.00
  -3   6   2   -2.90   10.10
  -3   6   2    0.80   12.60
   2  -6  -2   32.40   10.00
   2  -6  -2   14.00    9.20
   2  -6  -2   23.00    9.50
   2  -6  -2   21.20    8.20
   2  -6  -2   17.50   14.90
  -2   6   2   25.20    9.10
  -2   6   2   23.50    9.40
  -2   6   2   18.40   19.00
  -2   6   2   25.10   11.30
  -2   6   2   10.00   10.70
  -2   6   2    2.10   12.90
  -2   6   2    9.00   13.60
   1  -6  -2   25.70   14.80
   1  -6  -2   14.50    6.40
   1  -6  -2   17.70   10.60
   1  -6  -2   13.70   11.10
  -1   6   2   30.40   10.10
  -1   6   2   25.80   10.00
  -1   6   2   21.10   10.50
  -1   6   2   32.80   12.70
  -1   6   2   -8.50    7.80
  -1   6   2    5.40    9.40
  -1   6   2   43.70   18.70
  -1   6   2   12.60    9.80
   0  -6  -2   32.00    7.90
   0  -6  -2   42.30   19.20
   0  -6  -2    4.50    9.70
   0  -6  -2   46.00   17.90
   0  -6  -2   17.10    6.60
   0   6   2   17.40   13.10
   0   6   2   18.80    8.80
   0   6   2   -0.40   11.80
   0   6   2    4.40    8.60
   0   6   2   22.50    8.00
   0   6   2   19.50   12.70
   0   6   2    8.70   10.90
   0   6   2   20.40    8.00
   0   6   2    6.20   10.90
  -1  -6  -2  181.88   26.50
  -1  -6  -2  194.88   18.30
  -1  -6  -2  214.28   28.30
  -1  -6  -2  132.29   16.70
  -1  -6  -2  199.18   23.20
  -1  -6  -2  175.78   13.60
   1   6   2  168.68   16.30
   1   6   2  174.38   17.20
   1   6   2  157.08   19.40
   1   6   2  176.28   20.20
   1   6   2  197.38   24.00
   1   6   2  185.98   19.60
   1   6   2  166.28   14.70
   1   6   2  174.78   23.50
  -2  -6  -2  215.38   25.30
  -2  -6  -2  227.08   15.30
  -2  -6  -2  229.68   29.90
  -2  -6  -2  252.67   21.20
  -2  -6  -2  201.18   29.10
   2   6   2  220.68   20.40
   2   6   2  160.08   32.80
   2   6   2  244.28   21.00
   2   6   2  235.98   18.20
   2   6   2  244.08   18.10
   2   6   2  239.58   25.30
   2   6   2  254.67   28.90
   2   6   2  246.68   21.30
   2   6   2  269.17   25.00
   2   6   2  233.48   19.20
  -3  -6  -2   61.89   23.60
  -3  -6  -2   52.99   16.20
  -3  -6  -2   54.49    9.30
  -3  -6  -2   51.09   21.40
  -3  -6  -2   25.10    6.90
   3   6   2   22.20   17.40
   3   6   2   46.10   11.50
   3   6   2   42.80    9.60
   3   6   2   41.20   12.80
   3   6   2   38.80   13.40
   3   6   2   31.30   10.90
   3   6   2    0.70   14.10
   3   6   2   41.90   15.90
   3   6   2   18.10   10.80
  -4  -6  -2   55.89   10.10
  -4  -6  -2   57.59    9.60
  -4  -6  -2   74.09   20.50
   4   6   2   46.60   14.20
   4   6   2   53.29   13.10
   4   6   2   47.70   14.00
   4   6   2   69.19   14.50
   4   6   2   62.89   10.60
   4   6   2   55.79   19.50
   4   6   2   70.49   12.00
  -5  -6  -2  112.39   14.50
  -5  -6  -2  155.98   25.70
  -5  -6  -2  135.59   15.40
  -5  -6  -2  174.18   32.20
   5   6   2  170.58   21.80
   5   6   2  147.09   18.40
   5   6   2  165.98   23.30
   5   6   2  145.49   19.80
   5   6   2  142.59   15.80
   5   6   2  162.78   27.00
   5   6   2  153.68   15.60
   5   6   2  155.28   20.00
   5   6   2  116.09   14.90
   5   6   2  131.49   20.00
   5   6   2  131.19   16.00
   5   6   2  156.78   16.50
   5   6   2  122.99   13.20
  -6  -6  -2  404.86   27.40
  -6  -6  -2  386.46   28.70
  -6  -6  -2  410.96   34.30
  -6  -6  -2  387.86   27.70
   6   6   2  371.96   28.10
   6   6   2  379.76   29.50
   6   6   2  353.86   32.80
   6   6   2  446.46   34.60
   6   6   2  408.16   26.00
   6   6   2  410.66   28.10
   6   6   2  374.76   25.70
   6   6   2  382.86   42.30
   6   6   2  376.16   29.50
   6   6   2  386.06   30.80
   6   6   2  390.96   31.20
   6   6   2  393.86   29.50
   6   6   2  408.76   29.40
   6   6   2  391.66   25.20
   6   6   2  420.06   27.70
  -7  -6  -2    8.10   15.90
  -7  -6  -2  -25.00   12.70
  -7  -6  -2   -8.30    6.60
  -7  -6  -2   -5.00    8.00
   7   6   2    8.00    8.40
   7   6   2    1.00    6.30
   7   6   2    1.10    5.40
   7   6   2    7.20    9.70
   7   6   2  -27.70   23.70
   7   6   2   -6.70    7.80
   7   6   2  -14.50   13.70
   7   6   2    8.00   10.90
   7   6   2    5.20    7.60
   7   6   2   15.10   12.80
   7   6   2    2.30    8.30
   7   6   2    4.90    8.10
   7   6   2   -6.20    5.90
  -8  -6  -2  -13.10   15.00
  -8  -6  -2   -9.50   10.90
  -8  -6  -2    3.30    8.20
  -8  -6  -2   18.30   12.60
  -8  -6  -2    7.80   20.50
  -8  -6  -2   -0.60    6.80
   8   6   2   -5.90    8.20
   8   6   2    4.90    8.90
   8   6   2   -2.80    4.70
   8   6   2    2.00   10.10
   8   6   2    3.80    6.90
   8   6   2    5.40    6.80
   8   6   2    2.30   13.30
   8   6   2   13.90    8.90
   8   6   2   -0.50   15.60
   8   6   2  -14.70   10.90
   8   6   2    1.30    4.70
   8   6   2   -0.20    5.10
   8   6   2    4.30    6.90
  -9  -6  -2    9.60   13.70
  -9  -6  -2   15.50    5.80
  -9  -6  -2    0.10   10.10
  -9  -6  -2   10.40    7.20
   9   6   2    8.00    5.60
   9   6   2    8.70    4.80
   9   6   2   11.20    4.90
   9   6   2    6.60    6.80
   9   6   2    5.00    6.60
   9   6   2    6.10    4.10
   9   6   2   12.20    7.00
   9   6   2    1.00    7.70
   9   6   2   11.70    7.00
   7  -7  -2    3.60    3.60
  -7   7   2    6.10    5.20
   6  -7  -2   68.49   19.30
   6  -7  -2   54.89    8.90
   6  -7  -2   84.29   11.10
   6  -7  -2   79.39   11.30
  -6   7   2   68.99   10.30
  -6   7   2   51.39   13.80
  -6   7   2   88.89   17.20
  -6   7   2   56.79   11.30
   5  -7  -2    2.80    7.70
   5  -7  -2   15.10   10.40
   5  -7  -2    5.70    7.80
   5  -7  -2   -2.10    6.60
   5  -7  -2   -4.70    6.40
   5  -7  -2  -21.30   13.10
  -5   7   2   -1.60   19.20
  -5   7   2    2.90   12.50
  -5   7   2   17.70   15.10
  -5   7   2   10.30   13.20
  -5   7   2   -6.60   10.80
  -5   7   2  -20.80   13.10
  -5   7   2   -7.80   12.00
  -5   7   2   -5.40   27.30
  -5   7   2   -0.80    9.40
  -5   7   2   -7.70    9.30
   4  -7  -2  122.39   15.80
   4  -7  -2  140.29   14.90
   4  -7  -2  138.69   15.60
   4  -7  -2   69.89   21.10
   4  -7  -2  143.59   16.00
   4  -7  -2  172.38   17.50
   4  -7  -2  124.59   17.80
   4  -7  -2  255.17   55.89
   4  -7  -2  138.09   14.70
  -4   7   2  148.89   23.80
  -4   7   2  158.78   16.90
  -4   7   2  144.59   19.60
  -4   7   2  165.48   19.00
  -4   7   2  139.39   21.70
  -4   7   2  164.08   21.30
  -4   7   2  111.99   15.70
  -4   7   2  120.29   20.10
  -4   7   2  132.49   18.90
  -4   7   2  130.09   14.80
  -4   7   2  127.39   22.30
   3  -7  -2  105.99   18.10
   3  -7  -2   38.90   10.70
   3  -7  -2   79.89   12.80
   3  -7  -2   52.39   12.00
   3  -7  -2   55.39   15.10
   3  -7  -2   23.60   19.80
   3  -7  -2   61.29   18.50
  -3   7   2   88.19   16.50
  -3   7   2   72.49   13.10
  -3   7   2   48.40   13.90
  -3   7   2   78.19   15.30
  -3   7   2   72.99   24.00
  -3   7   2   62.79   16.80
  -3   7   2   53.19   12.20
  -3   7   2   38.40   15.00
  -3   7   2   73.49   18.30
  -3   7   2   54.79   16.00
  -3   7   2   75.39   16.90
  -3   7   2   39.70   13.50
  -3   7   2   32.70   15.80
   2  -7  -2  448.46   28.60
   2  -7  -2  421.76   35.80
   2  -7  -2  367.06   42.60
   2  -7  -2  414.96   31.60
   2  -7  -2  435.16   27.30
  -2   7   2  385.26   39.00
  -2   7   2  404.86   47.20
  -2   7   2  465.45   36.10
  -2   7   2  401.36   31.70
  -2   7   2  423.76   30.70
  -2   7   2  357.96   34.20
  -2   7   2  463.05   30.70
  -2   7   2  463.25   28.00
  -2   7   2  406.86   30.80
  -2   7   2  417.56   29.20
  -2   7   2  459.05   29.80
  -2   7   2  441.96   32.90
  -2   7   2  424.16   35.50
  -2   7   2  382.06   29.80
  -2   7   2  436.26   32.40
   1  -7  -2   63.29   23.40
   1  -7  -2   84.39   13.80
   1  -7  -2   82.99   13.60
   1  -7  -2   92.49   11.70
   1  -7  -2   59.09   15.50
  -1   7   2   61.99   16.40
  -1   7   2   63.79   13.90
  -1   7   2   82.39   18.10
  -1   7   2   92.69   22.60
  -1   7   2   77.59   11.60
  -1   7   2   40.40   24.90
  -1   7   2   84.29   14.90
  -1   7   2   51.09   14.70
  -1   7   2   74.79   12.20
  -1   7   2   80.09   13.50
  -1   7   2   54.09   17.80
  -1   7   2   79.59   16.30
   0  -7  -2  252.87   18.20
   0  -7  -2  298.37   21.10
   0  -7  -2  276.47   33.10
   0   7   2  288.67   26.40
   0   7   2  251.07   24.50
   0   7   2  217.28   32.70
   0   7   2  304.47   24.30
   0   7   2  296.17   31.00
   0   7   2  236.58   32.20
   0   7   2  263.37   25.60
   0   7   2  259.87   21.60
  -1  -7  -2  102.49   12.80
  -1  -7  -2  125.39   19.20
  -1  -7  -2  115.59   27.20
  -1  -7  -2   96.59   12.40
   1   7   2  123.49   18.60
   1   7   2   94.79   20.10
   1   7   2   87.79   13.20
   1   7   2   79.19   25.60
   1   7   2  102.69   26.30
   1   7   2   86.39   14.60
   1   7   2  109.39   12.90
   1   7   2   92.69   15.00
   1   7   2  122.99   25.60
  -2  -7  -2   87.79   41.00
  -2  -7  -2   84.59   10.60
  -2  -7  -2   89.59   19.10
  -2  -7  -2  111.39   34.30
   2   7   2   81.89   13.90
   2   7   2  127.89   18.40
   2   7   2  101.39   13.80
   2   7   2   65.19   16.50
   2   7   2   72.39   18.00
   2   7   2   85.09   16.50
   2   7   2   75.59   13.70
   2   7   2   60.89   22.00
   2   7   2  121.29   23.80
   2   7   2   89.09   17.50
  -3  -7  -2    4.40    5.90
  -3  -7  -2   21.90   11.70
  -3  -7  -2    2.10   14.20
  -3  -7  -2    1.90    6.70
   3   7   2   11.80   11.60
   3   7   2    3.40   10.80
   3   7   2    2.90    8.90
   3   7   2    7.10   10.50
   3   7   2    3.00   12.60
   3   7   2    4.50    9.90
   3   7   2    0.80    8.90
   3   7   2    8.70   13.20
   3   7   2   -0.90   15.60
   3   7   2    8.30    8.00
   3   7   2   -2.00   10.40
  -4  -7  -2    1.00    6.00
  -4  -7  -2   -7.40    6.70
  -4  -7  -2    5.30   13.10
   4   7   2   -1.00   11.90
   4   7   2   -3.10    8.60
   4   7   2   15.60   15.10
   4   7   2   -4.60   17.00
   4   7   2    5.20    9.60
   4   7   2   -5.10   10.10
   4   7   2  -12.90   15.50
   4   7   2   13.20    7.80
   4   7   2  -11.30    9.60
   4   7   2    2.50    9.40
   4   7   2   -7.80    6.50
   4   7   2  -14.40    7.30
   4   7   2   16.80   14.70
   4   7   2    9.70    8.80
  -5  -7  -2   26.90    9.30
  -5  -7  -2   28.00   10.30
   5   7   2   31.20   12.80
   5   7   2   37.20   22.80
   5   7   2   -1.90   18.20
   5   7   2   23.70    8.50
   5   7   2   30.50    9.80
   5   7   2   31.60   10.70
   5   7   2   25.80   11.90
   5   7   2   23.00   13.50
   5   7   2   20.70    9.40
   5   7   2   31.20   15.10
   5   7   2   22.80   11.10
   5   7   2   26.90   11.20
   5   7   2   32.50   13.90
   5   7   2   21.40   16.10
   5   7   2   20.30    8.20
  -6  -7  -2   82.29   16.10
  -6  -7  -2   53.29   13.00
  -6  -7  -2   55.09   24.00
  -6  -7  -2   90.49   22.30
   6   7   2   70.79   14.50
   6   7   2   79.39   11.10
   6   7   2   60.99   17.40
   6   7   2   77.19   10.90
   6   7   2   56.79   12.60
   6   7   2   52.49   26.10
   6   7   2   83.99   14.60
   6   7   2   70.99   14.20
   6   7   2   64.79   12.90
   6   7   2   63.09   18.80
   6   7   2   93.19   12.10
   6   7   2   62.39   14.70
  -7  -7  -2  -17.40   11.20
  -7  -7  -2   24.60   18.50
  -7  -7  -2    2.60    9.70
  -7  -7  -2   16.10    9.00
  -7  -7  -2  -15.70   13.80
   7   7   2    6.40   15.50
   7   7   2    1.80    4.60
   7   7   2    5.60    7.70
   7   7   2   14.20    9.30
   7   7   2   -5.60    8.50
   7   7   2    2.70    5.40
   7   7   2    4.10   13.40
   7   7   2   10.70    9.40
   7   7   2   -0.60    6.10
   7   7   2    1.20    8.50
   7   7   2   -1.10    4.80
  -8  -7  -2    3.50    8.20
  -8  -7  -2   -1.10    7.30
  -8  -7  -2    3.30    8.60
  -8  -7  -2  -18.40   17.40
   8   7   2   -7.60    6.60
   8   7   2   -6.20    6.70
   8   7   2    2.80    6.70
   8   7   2   -3.60    3.80
   8   7   2   -4.20    3.90
   8   7   2   -2.30    5.60
   8   7   2   -9.50    9.50
   8   7   2   -0.80    4.70
   8   7   2   -3.20    8.80
   8   7   2   -4.40   21.20
  -9  -7  -2   15.70    7.00
  -9  -7  -2   16.00    6.60
   9   7   2   11.00    6.80
   9   7   2   19.90    4.60
   9   7   2   10.30    6.40
   9   7   2    4.00    4.90
   9   7   2   13.00    5.80
   9   7   2   11.50    3.50
   9   7   2   10.40    3.90
   6  -8  -2   -1.30    5.90
   6  -8  -2   -1.50    3.80
  -6   8   2    0.50   11.00
  -6   8   2    4.60    5.30
   5  -8  -2  -10.70   12.20
   5  -8  -2   -3.40    3.90
   5  -8  -2    4.60    9.70
   5  -8  -2   12.10    6.60
   5  -8  -2    2.10    6.20
  -5   8   2   -4.30    9.80
  -5   8   2    3.10    6.10
  -5   8   2   -4.40   14.20
  -5   8   2  -11.20   23.10
  -5   8   2   -4.50    7.90
  -5   8   2   -1.30    7.60
  -5   8   2   -9.70    7.50
  -5   8   2    3.70   13.60
   4  -8  -2    7.30   14.90
   4  -8  -2    4.40    7.00
   4  -8  -2    2.60    9.10
   4  -8  -2   -8.40    6.50
   4  -8  -2    2.70    8.10
   4  -8  -2    5.50    6.50
   4  -8  -2    1.60   17.10
   4  -8  -2   -3.90    9.00
   4  -8  -2   10.70    6.50
  -4   8   2    7.70   10.30
  -4   8   2    5.60   24.30
  -4   8   2    6.00    8.50
  -4   8   2   12.90   13.90
  -4   8   2  -18.00    9.60
  -4   8   2    1.30    9.60
  -4   8   2   21.90   14.00
  -4   8   2    2.70   14.60
  -4   8   2   14.50    9.90
  -4   8   2   15.90   10.30
   3  -8  -2    3.30    6.20
   3  -8  -2  -25.50   18.30
   3  -8  -2  -11.90   12.40
   3  -8  -2   -2.50    8.70
   3  -8  -2   -2.90    9.20
   3  -8  -2   18.60    8.50
   3  -8  -2    6.50   11.30
   3  -8  -2    0.50    7.50
  -3   8   2    8.70    8.60
  -3   8   2    3.10    8.20
  -3   8   2   -0.70   10.60
  -3   8   2    7.30    8.30
  -3   8   2    4.70   10.40
  -3   8   2   -5.70   10.90
  -3   8   2   11.10    9.90
  -3   8   2    8.20   13.90
  -3   8   2  -18.20   10.00
  -3   8   2   13.70   16.40
  -3   8   2   -8.20   12.30
  -3   8   2   14.20   11.00
  -3   8   2  -14.80    9.50
   2  -8  -2   -2.70    8.00
   2  -8  -2   18.10   19.80
  -2   8   2    1.50   14.90
  -2   8   2    2.80   11.70
  -2   8   2   -9.90   11.50
  -2   8   2   19.50   13.40
  -2   8   2    1.20   10.60
  -2   8   2    8.60   10.40
  -2   8   2  -17.70   10.80
  -2   8   2    3.20   20.30
  -2   8   2   10.70   13.70
   1  -8  -2   22.20   10.50
   1  -8  -2   20.50   10.90
   1  -8  -2   18.10    8.50
   1  -8  -2   35.00   11.20
   1  -8  -2   15.20   19.90
  -1   8   2   49.30   15.60
  -1   8   2   24.90   15.00
  -1   8   2    8.20   10.50
  -1   8   2   37.00   15.00
  -1   8   2   46.20   12.80
  -1   8   2   48.40   19.90
  -1   8   2   19.60   13.00
  -1   8   2   27.70   11.60
  -1   8   2   35.20   15.30
  -1   8   2   12.70   11.30
  -1   8   2   45.30   11.80
  -1   8   2   42.40   12.20
  -1   8   2   45.50   15.90
  -1   8   2   27.50   12.90
   0  -8  -2  316.27   22.90
   0  -8  -2  284.27   19.90
   0  -8  -2  295.67   37.30
   0   8   2  247.28   32.10
   0   8   2  260.47   24.50
   0   8   2  296.37   25.40
   0   8   2  272.17   21.60
   0   8   2  288.67   22.40
   0   8   2  319.57   22.70
   0   8   2  244.18   27.00
   0   8   2  210.18   33.90
   0   8   2  286.77   27.90
   0   8   2  281.37   41.70
   0   8   2  265.67   27.80
   0   8   2  275.97   24.20
   0   8   2  268.97   29.30
   0   8   2  307.17   22.50
   0   8   2  255.97   24.20
  -1  -8  -2   49.20   10.80
   1   8   2   51.59   17.20
   1   8   2   49.40   17.10
   1   8   2   77.19   13.00
   1   8   2   48.10   12.50
   1   8   2   50.39   14.80
   1   8   2   56.89   13.60
   1   8   2   62.49   18.00
   1   8   2   24.10   11.10
   1   8   2   55.59   15.10
   1   8   2   48.30   14.40
   1   8   2   46.20   19.60
   1   8   2   47.30   13.70
   1   8   2   43.20   17.40
   1   8   2   46.30   13.40
  -2  -8  -2  -10.10   31.00
  -2  -8  -2    2.70    8.30
  -2  -8  -2    7.00   15.10
  -2  -8  -2   12.50   10.30
   2   8   2    8.20    9.40
   2   8   2   12.60   13.40
   2   8   2   13.80   11.40
   2   8   2  -19.00   14.00
   2   8   2  -12.30   17.00
   2   8   2   37.90   14.80
   2   8   2    6.20    8.30
   2   8   2   -5.40    9.10
   2   8   2   -2.10   10.00
   2   8   2   19.70   13.50
   2   8   2   10.30    9.50
   2   8   2    4.80   15.10
   2   8   2   14.50   14.50
   2   8   2    8.90    9.80
  -3  -8  -2  133.89   14.20
  -3  -8  -2  139.09   14.60
  -3  -8  -2  143.29   21.40
   3   8   2  123.99   16.60
   3   8   2  143.69   15.20
   3   8   2  117.39   17.20
   3   8   2   96.99   19.00
   3   8   2  125.09   23.60
   3   8   2  116.19   19.70
   3   8   2  114.79   17.40
   3   8   2  119.99   23.30
   3   8   2  133.99   15.30
   3   8   2  125.99   21.10
   3   8   2  145.99   33.20
   3   8   2  110.39   15.80
   3   8   2  140.09   16.00
   3   8   2  115.79   22.00
  -4  -8  -2   13.30    8.80
  -4  -8  -2    1.70    8.50
  -4  -8  -2    8.70   15.90
   4   8   2   30.50   11.40
   4   8   2   13.00   14.10
   4   8   2    6.40   12.90
   4   8   2   22.40    8.20
   4   8   2   23.90   14.50
   4   8   2    3.70   10.40
   4   8   2   43.20   11.80
   4   8   2   12.20   13.80
   4   8   2    9.20   21.60
   4   8   2   16.70   19.10
   4   8   2   24.90    8.60
   4   8   2   20.20    9.30
   4   8   2   13.20    8.50
   4   8   2   43.50   13.20
  -5  -8  -2    3.80   13.10
  -5  -8  -2   12.10    8.10
   5   8   2   -7.00   10.50
   5   8   2   24.10   12.00
   5   8   2  -26.10   13.80
   5   8   2   -4.10   27.40
   5   8   2    2.10   12.90
   5   8   2    4.80    8.80
   5   8   2   11.80   10.30
   5   8   2    0.90    7.30
   5   8   2    8.80    6.70
   5   8   2    8.50    7.40
   5   8   2   37.30   15.90
   5   8   2    4.40    7.80
   5   8   2    1.90    8.70
   5   8   2   32.30   16.80
   5   8   2   -5.60   15.90
  -6  -8  -2   27.10   11.00
  -6  -8  -2   53.39   18.00
   6   8   2   22.40    9.70
   6   8   2   47.30   11.20
   6   8   2   21.20    7.40
   6   8   2   33.30   12.90
   6   8   2   25.60    7.10
   6   8   2   29.40   12.10
   6   8   2   45.60   11.40
   6   8   2   46.00   16.80
   6   8   2   28.70    7.80
   6   8   2   22.60   24.60
  -7  -8  -2   33.60   11.30
  -7  -8  -2   22.80    8.90
   7   8   2   19.70    7.90
   7   8   2   19.70    8.50
   7   8   2   15.00    5.30
   7   8   2   20.10    8.20
   7   8   2   19.90    9.10
   7   8   2   16.60    5.80
   7   8   2    0.40   11.90
   7   8   2   14.60    6.00
   7   8   2   13.30   14.30
   7   8   2   24.80    9.20
  -8  -8  -2   13.60    8.10
  -8  -8  -2   -8.10    5.30
   8   8   2   -0.90    6.30
   8   8   2    5.50    3.70
   8   8   2    3.90    7.20
   8   8   2    0.10    6.80
   8   8   2   -4.80    5.20
   8   8   2    0.40    3.70
   8   8   2   10.50    6.40
   8   8   2   -1.50    3.30
   5  -9  -2   24.70    8.60
   5  -9  -2   30.50    6.00
   5  -9  -2   25.20    8.70
  -5   9   2   20.40    6.20
  -5   9   2   18.60    6.80
  -5   9   2   53.79   10.50
  -5   9   2   26.00    6.90
  -5   9   2   22.70    6.30
   4  -9  -2   14.00   11.70
   4  -9  -2   25.30    7.10
   4  -9  -2   46.50    9.40
   4  -9  -2   27.60   15.20
   4  -9  -2   18.10   10.90
   4  -9  -2   27.50    8.70
  -4   9   2   17.00   10.10
  -4   9   2   37.20    8.40
  -4   9   2   31.30   15.30
  -4   9   2   26.30    8.60
  -4   9   2   21.40   14.00
  -4   9   2   42.60   10.20
  -4   9   2   10.40    8.30
  -4   9   2   35.00   11.90
  -4   9   2   70.19   13.50
   3  -9  -2    6.80    8.00
   3  -9  -2   -1.00   14.60
   3  -9  -2   18.30    8.10
   3  -9  -2   26.90    9.40
   3  -9  -2   23.10    7.80
   3  -9  -2   31.70   14.00
  -3   9   2   15.10    9.50
  -3   9   2   18.10    8.20
  -3   9   2   27.10   10.60
  -3   9   2   -0.90   11.80
  -3   9   2   15.00    9.90
  -3   9   2   22.70   11.60
  -3   9   2   24.50    9.90
  -3   9   2   30.80    9.00
  -3   9   2   27.00   20.90
  -3   9   2   25.60    8.90
  -3   9   2   23.50    9.20
   2  -9  -2    4.80    8.80
   2  -9  -2    5.30   10.90
   2  -9  -2    4.00    8.70
   2  -9  -2   -9.00    6.40
   2  -9  -2   -3.60    5.10
   2  -9  -2    2.10   13.80
  -2   9   2   -1.40   11.00
  -2   9   2  -16.20    9.90
  -2   9   2  -14.20    8.30
  -2   9   2    5.10    9.00
  -2   9   2   12.50   17.90
  -2   9   2    1.70   10.10
  -2   9   2  -11.90    8.90
  -2   9   2   14.90   12.90
  -2   9   2    7.40   10.30
  -2   9   2   -7.40   10.10
  -2   9   2   12.40    9.40
  -2   9   2   -7.90    7.70
  -2   9   2    3.30    8.80
   1  -9  -2  -11.40   21.80
   1  -9  -2   19.50   15.30
   1  -9  -2   14.80    9.80
   1  -9  -2    4.50    9.70
   1  -9  -2    7.00    7.40
  -1   9   2    4.30   10.30
  -1   9   2    0.70    9.50
  -1   9   2    9.70    9.80
  -1   9   2   -9.10    9.00
  -1   9   2   -4.10   10.30
  -1   9   2   43.80   14.60
  -1   9   2    8.90   16.90
  -1   9   2   17.40   15.20
  -1   9   2    8.90   10.10
  -1   9   2   11.20   12.90
  -1   9   2    1.30   12.80
  -1   9   2   -2.80    9.10
  -1   9   2   -2.20   10.80
  -1   9   2   -3.30   10.50
   0  -9  -2  504.55   32.80
   0  -9  -2  559.74   41.70
   0  -9  -2  496.15   29.40
   0  -9  -2  465.45   49.80
   0  -9  -2  481.35   39.90
   0   9   2  456.25   38.70
   0   9   2  461.85   37.90
   0   9   2  494.15   32.40
   0   9   2  476.35   40.10
   0   9   2  507.25   32.80
   0   9   2  524.15   32.90
   0   9   2  549.25   40.20
   0   9   2  514.95   33.00
   0   9   2  509.05   29.40
   0   9   2  535.45   34.90
   0   9   2  514.45   34.60
   0   9   2  639.64   70.09
   0   9   2  474.35   29.60
  -1  -9  -2   98.39   15.70
  -1  -9  -2   44.80   11.10
  -1  -9  -2   19.30   24.10
   1   9   2   86.49   16.90
   1   9   2   69.59   19.80
   1   9   2   78.69   17.20
   1   9   2   76.49   13.30
   1   9   2   91.99   15.40
   1   9   2   65.29   19.70
   1   9   2   51.79   27.00
   1   9   2   64.69   14.30
   1   9   2   72.99   16.10
   1   9   2   77.29   12.70
   1   9   2   42.30   22.00
   1   9   2   56.29   14.90
   1   9   2   75.39   13.30
  -2  -9  -2  -11.60   21.00
  -2  -9  -2    0.70    8.00
   2   9   2   -5.90    9.50
   2   9   2   -6.10   11.80
   2   9   2    7.30    9.10
   2   9   2   28.40   18.10
   2   9   2   -0.90   11.90
   2   9   2    2.10   12.60
   2   9   2    3.10    9.00
   2   9   2    4.20    9.10
   2   9   2  -13.00   21.90
   2   9   2  -14.50   18.30
   2   9   2    5.80   29.20
   2   9   2  -13.80    9.30
   2   9   2   10.10    9.80
   2   9   2   39.90   18.40
   2   9   2    0.60   13.30
  -3  -9  -2   29.20   11.80
  -3  -9  -2   56.29   11.70
   3   9   2   32.70    8.70
   3   9   2   40.70   12.70
   3   9   2   22.20   10.90
   3   9   2   24.20    9.60
   3   9   2   67.59   29.30
   3   9   2   46.90   18.90
   3   9   2   32.10   15.20
   3   9   2   43.10   15.70
   3   9   2   43.90   10.00
   3   9   2   37.10   11.60
   3   9   2   28.60   12.00
   3   9   2   26.20   10.50
   3   9   2   33.30   15.70
  -4  -9  -2  202.38   17.00
  -4  -9  -2  185.18   17.40
  -4  -9  -2  147.79   27.00
   4   9   2  189.58   16.70
   4   9   2  199.88   21.80
   4   9   2  174.18   20.30
   4   9   2  186.58   18.80
   4   9   2  220.68   27.50
   4   9   2  169.58   17.90
   4   9   2  195.18   16.30
   4   9   2  224.88   20.30
   4   9   2  173.38   16.00
   4   9   2  181.88   18.50
   4   9   2  101.89   33.20
  -5  -9  -2   10.80    9.80
  -5  -9  -2   19.40   10.60
  -5  -9  -2   24.00   20.00
  -5  -9  -2   14.70    9.80
   5   9   2   21.80    8.40
   5   9   2   -2.60    9.00
   5   9   2   13.00   11.80
   5   9   2    6.70    6.20
   5   9   2    1.20    5.10
   5   9   2    4.90    6.50
   5   9   2   10.90   10.70
   5   9   2   22.90    9.20
   5   9   2    8.70   18.50
   5   9   2    8.80   10.00
   5   9   2   13.30   13.30
  -6  -9  -2   22.30    9.30
  -6  -9  -2   25.30    8.30
   6   9   2   17.30    7.00
   6   9   2   21.80   12.70
   6   9   2   13.60    8.60
   6   9   2   18.60   11.60
   6   9   2   -2.30   14.30
   6   9   2   19.70    5.30
   6   9   2   15.60    6.40
   6   9   2   27.30   25.10
  -7  -9  -2    5.30    7.80
  -7  -9  -2    3.20    6.00
   7   9   2   -1.90    5.80
   7   9   2    0.40    5.80
   7   9   2    5.80    3.80
   7   9   2  -16.00    8.50
   7   9   2   11.50    7.80
   7   9   2    2.00    6.00
   7   9   2    2.70    4.20
   7   9   2   -2.40    3.80
   4 -10  -2    8.30    3.80
  -4  10   2    5.20    4.90
  -4  10   2    4.00    5.60
  -4  10   2    7.50    7.00
  -4  10   2   24.70    7.50
  -4  10   2   13.60    4.50
   3 -10  -2    8.70    5.50
   3 -10  -2   11.30    6.50
   3 -10  -2   17.20    5.10
  -3  10   2   20.00    7.00
  -3  10   2   14.00    9.10
  -3  10   2    4.30    8.10
  -3  10   2   10.10    8.00
  -3  10   2   18.20    9.20
  -3  10   2   24.50    7.50
  -3  10   2   17.60    7.40
  -3  10   2   22.00    7.20
   2 -10  -2   16.30    7.00
   2 -10  -2    9.70   10.00
   2 -10  -2   21.90    7.00
   2 -10  -2   -5.50    6.70
  -2  10   2    0.70   10.60
  -2  10   2    4.60    6.60
  -2  10   2    7.70    9.50
  -2  10   2   19.00    9.20
  -2  10   2    8.30    7.90
  -2  10   2    8.20   13.70
  -2  10   2    6.60    8.90
  -2  10   2    5.10    6.90
  -2  10   2   15.90    8.50
   1 -10  -2   -3.00    7.00
   1 -10  -2   -2.00    5.40
   1 -10  -2    0.40   12.60
   1 -10  -2   -0.30    8.90
  -1  10   2   -0.40    9.50
  -1  10   2    5.70    7.90
  -1  10   2    1.80   11.30
  -1  10   2    0.30    7.30
  -1  10   2  -13.80   11.70
  -1  10   2  -10.20    7.80
  -1  10   2    8.60    7.70
  -1  10   2   -7.40    8.60
  -1  10   2   -0.10    9.00
  -1  10   2   -1.50    7.90
  -1  10   2    1.40   10.90
   0 -10  -2   59.59   11.60
   0 -10  -2   53.29   13.60
   0 -10  -2   17.50   16.80
   0  10   2   46.50   13.30
   0  10   2   51.09   19.20
   0  10   2   76.89   13.30
   0  10   2   48.90   22.40
   0  10   2   67.99   11.70
   0  10   2   31.50   13.80
   0  10   2  115.69   18.60
   0  10   2  105.29   16.30
   0  10   2   55.09   12.00
   0  10   2   70.19   12.20
   0  10   2   65.19   11.40
   0  10   2   51.79   15.70
   0  10   2   67.89   13.20
  -1 -10  -2  -12.60    9.10
  -1 -10  -2   -0.30   27.40
   1  10   2    2.60    9.80
   1  10   2    6.50    6.80
   1  10   2   19.40   16.50
   1  10   2   -9.40   23.00
   1  10   2    6.30   12.50
   1  10   2   18.40    9.40
   1  10   2  -15.20   11.80
   1  10   2    2.70   14.80
   1  10   2   13.00    9.20
   1  10   2   -2.40   13.60
   1  10   2    4.80    9.00
   1  10   2    0.00    9.90
  -2 -10  -2   -0.40    7.40
   2  10   2    7.70    8.90
   2  10   2    7.40   16.20
   2  10   2    5.00    9.80
   2  10   2   -1.20    7.20
   2  10   2  -19.00    8.90
   2  10   2   -1.10    6.70
   2  10   2   -9.30    7.20
   2  10   2   -5.60    8.70
  -3 -10  -2   74.19   11.10
   3  10   2   60.49   12.30
   3  10   2   62.39   10.90
   3  10   2   49.70   12.90
   3  10   2   64.99   14.30
   3  10   2   99.19   15.30
   3  10   2   54.19   10.30
   3  10   2   80.39   11.40
   3  10   2   56.29   15.60
   3  10   2   52.69   10.00
  -4 -10  -2   13.90   11.70
   4  10   2    8.90    9.40
   4  10   2   26.60    7.40
   4  10   2    4.00   15.40
   4  10   2   25.60   10.90
   4  10   2   16.20    8.20
   4  10   2   14.00    6.60
   4  10   2    0.30   13.80
   4  10   2   17.20    9.50
   4  10   2   29.80   11.80
  -5 -10  -2   -8.60    8.70
   5  10   2    2.50   10.60
   5  10   2  -11.10    6.20
   5  10   2   -2.30    8.80
   5  10   2    2.40    4.80
   5  10   2    7.30    9.80
   5  10   2    4.60    5.20
   5  10   2    0.60    5.10
   6  10   2    7.40    5.30
   6  10   2   18.80    5.20
   6  10   2   26.30    7.10
   6  10   2   19.20   10.90
   2 -11  -2    3.00    4.50
   2 -11  -2   -0.60    3.80
  -2  11   2    0.50    5.20
  -2  11   2    0.90    8.30
  -2  11   2   -2.30    4.50
  -2  11   2   -5.60    6.10
  -2  11   2  -12.10    4.80
  -2  11   2   -5.00    4.30
   1 -11  -2   45.10    8.90
  -1  11   2   22.80    9.90
  -1  11   2   32.70   11.50
  -1  11   2   27.50    6.90
  -1  11   2   30.20    7.10
  -1  11   2    0.20    8.90
  -1  11   2   18.00    9.60
   0 -11  -2   63.49    9.70
   0  11   2   27.60    6.80
   0  11   2   34.80    7.90
   0  11   2   39.30   12.50
   0  11   2   30.50    8.00
   0  11   2   49.10   10.70
   0  11   2   12.60    9.80
   0  11   2   34.40    9.20
  -1 -11  -2   25.60    8.50
   1  11   2   24.60    7.50
   1  11   2   19.90    6.80
   1  11   2   15.60    8.80
   1  11   2   19.60    7.20
   1  11   2   11.20    8.10
   1  11   2    9.70   17.90
   1  11   2   15.30    7.20
   2  11   2   10.80    6.40
   2  11   2    5.40    9.70
   2  11   2   10.50    6.50
   2  11   2   10.70    8.40
   2  11   2   17.30    9.60
   2  11   2    5.90    7.50
   2  11   2    9.90    9.10
   3  11   2   -1.90    5.80
   3  11   2  -17.60    5.40
   3  11   2    3.70    7.20
   3  11   2    7.00    5.40
   3  11   2   -7.60    9.10
   3  11   2   -2.80    8.20
   4  11   2   18.10    8.00
   4  11   2   37.30   10.10
   4  11   2   21.60    5.60
  -1  10  -3   21.90    7.40
  -1  10  -3   12.80    8.10
  -1  10  -3   28.80    8.10
  -1  10  -3   23.90   18.90
  -2  10  -3    0.20    8.40
  -2  10  -3    5.30   10.10
  -2  10  -3    6.60    6.00
  -2  10  -3   17.20    9.20
  -3  10  -3    1.40    5.80
  -3  10  -3   -4.70    6.90
  -3  10  -3   14.70    7.70
  -3  10  -3    7.20    7.00
  -3  10  -3   18.60    8.50
   3 -10   3    4.80    8.20
  -4  10  -3    2.40    4.90
  -4  10  -3    6.40    4.60
  -4  10  -3    4.00    4.30
  -4  10  -3    5.90    4.80
   4 -10   3    5.40    4.10
   0   9  -3   42.50   12.20
   0   9  -3   49.90   11.80
  -1   9  -3   26.40   12.00
  -1   9  -3   21.30   12.00
  -1   9  -3   42.00   10.40
  -1   9  -3   34.60   15.30
  -1   9  -3   15.80   11.40
  -1   9  -3   37.50   11.20
   1  -9   3   16.50    9.50
  -2   9  -3   19.90   10.90
  -2   9  -3   38.90   10.00
  -2   9  -3   42.00   13.60
  -2   9  -3   19.60   11.30
  -2   9  -3   26.40   11.70
  -2   9  -3   25.10   12.40
  -2   9  -3   25.20    9.30
  -2   9  -3   23.50    9.40
   2  -9   3   33.20    8.60
  -3   9  -3   23.50   11.70
  -3   9  -3    0.80    8.40
  -3   9  -3    9.90    7.60
  -3   9  -3   10.90    8.90
  -3   9  -3    8.40    7.40
  -3   9  -3   -1.40   10.90
  -3   9  -3   11.50   10.70
  -3   9  -3   14.70   11.80
   3  -9   3    9.30    7.30
  -4   9  -3   19.50   10.00
  -4   9  -3   43.30   15.60
  -4   9  -3   19.40    8.90
  -4   9  -3   30.40    9.30
  -4   9  -3   26.20    8.80
  -4   9  -3   20.40    8.00
  -4   9  -3   36.80   12.50
   4  -9   3   46.30    9.00
   4  -9   3   32.30    8.90
  -5   9  -3    4.20    6.00
  -5   9  -3    3.60    6.50
  -5   9  -3   -3.50    6.40
  -5   9  -3   -0.90    5.50
  -5   9  -3    4.90    6.40
  -5   9  -3    1.20    7.10
  -5   9  -3   -0.70    6.00
   5  -9   3   -2.00    5.00
   5   8  -3   10.40    5.40
   5   8  -3   -7.60    5.50
   5   8  -3    9.20    6.60
   5   8  -3    1.40    4.10
   5   8  -3   -5.70    8.00
   4   8  -3   12.50   10.80
   4   8  -3    3.30    8.10
   4   8  -3    1.60    8.20
   4   8  -3    4.00    7.50
   4   8  -3  -11.20   12.50
   4   8  -3   13.60   10.40
   4   8  -3   13.70    9.70
   4   8  -3    9.40    9.00
  -4  -8   3    4.70   11.70
   3   8  -3   33.40   13.40
   3   8  -3   -2.80    8.50
   3   8  -3   32.90   15.30
   3   8  -3   17.00   10.90
   3   8  -3    1.70   13.20
   3   8  -3    7.10    9.50
  -3  -8   3    9.60   10.80
   2   8  -3   12.30   12.80
   2   8  -3    5.20   13.40
   2   8  -3   16.10   14.40
   2   8  -3    1.70   10.70
   2   8  -3   -6.50   12.50
   2   8  -3  -34.60   14.00
  -2  -8   3  -28.40   14.30
   1   8  -3   -3.10   15.00
   1   8  -3  -15.00   12.90
   1   8  -3   19.90   15.60
   1   8  -3    0.70   26.90
   1   8  -3    6.80   13.30
   1   8  -3   19.80   16.00
  -1  -8   3   14.20    8.50
   0   8  -3    7.60   11.30
   0   8  -3  -16.00   14.30
   0   8  -3  -17.60   13.60
   0   8  -3   12.90   14.90
   0   8  -3    3.90   16.80
   0   8  -3   -4.00   11.80
   0   8  -3   -0.90   18.70
   0   8  -3  -12.20   12.80
   0   8  -3   -7.60   20.80
   0   8  -3    7.50   13.20
   0   8  -3    3.50   14.00
   0  -8   3    0.10    7.60
  -1   8  -3  152.38   19.50
  -1   8  -3  182.18   20.10
  -1   8  -3  133.79   37.20
  -1   8  -3  194.48   24.50
  -1   8  -3  154.58   19.60
  -1   8  -3  183.68   22.80
  -1   8  -3  155.88   21.70
  -1   8  -3  157.68   25.30
  -1   8  -3  170.48   22.00
  -1   8  -3  184.18   30.00
  -1   8  -3  228.08   21.90
   1  -8   3  179.38   16.00
  -2   8  -3  183.18   20.80
  -2   8  -3  162.78   18.60
  -2   8  -3  168.48   22.40
  -2   8  -3  166.38   34.60
  -2   8  -3  187.98   20.10
  -2   8  -3  181.48   20.70
  -2   8  -3  188.18   21.60
  -2   8  -3  150.88   19.50
  -2   8  -3  202.18   23.20
  -2   8  -3  221.48   29.40
  -2   8  -3  128.39   20.70
  -2   8  -3  194.88   21.60
   2  -8   3  154.78   15.40
   2  -8   3  161.88   18.80
  -3   8  -3   21.70   13.10
  -3   8  -3   -8.80   11.00
  -3   8  -3    6.10   10.80
  -3   8  -3   -1.40    9.70
  -3   8  -3  -20.30   13.40
  -3   8  -3   13.30   10.10
  -3   8  -3   11.20    9.60
  -3   8  -3    2.30   11.00
  -3   8  -3    3.40   12.50
  -3   8  -3   -2.90   13.10
  -3   8  -3   13.60   26.10
  -3   8  -3   11.80   11.60
   3  -8   3    2.40    8.20
   3  -8   3    8.00    7.10
   3  -8   3    5.20    9.50
  -4   8  -3   -8.00   13.50
  -4   8  -3   12.80    9.10
  -4   8  -3    0.80   10.70
  -4   8  -3   13.60   11.60
  -4   8  -3   10.20   15.30
  -4   8  -3   13.30    9.90
  -4   8  -3    6.30    9.70
  -4   8  -3   12.00    9.30
  -4   8  -3   15.10   20.80
  -4   8  -3   10.50    9.20
  -4   8  -3   -8.00   15.50
  -4   8  -3    4.50   26.70
   4  -8   3    8.00   10.90
   4  -8   3    9.00   10.40
   4  -8   3   13.30   13.00
   4  -8   3   13.80    8.10
  -5   8  -3   17.70    9.10
  -5   8  -3    0.10    9.60
  -5   8  -3   -1.60    9.00
  -5   8  -3   19.90   13.60
  -5   8  -3    6.80   10.00
  -5   8  -3   -9.80    8.10
  -5   8  -3   -5.50    9.10
  -5   8  -3    4.80    8.20
  -5   8  -3   -3.50    7.20
   5  -8   3   16.10    7.80
   5  -8   3   -3.50    6.30
   5  -8   3    9.50    7.30
  -6   8  -3   -4.30    9.70
  -6   8  -3   10.20   14.40
  -6   8  -3   11.20    7.30
  -6   8  -3   -2.40   11.60
  -6   8  -3   10.30   12.80
  -6   8  -3   -4.40    7.40
  -6   8  -3   13.40   11.70
  -6   8  -3   12.60   12.30
  -6   8  -3   -4.60   11.40
  -6   8  -3    6.20    9.30
   6  -8   3    9.80    9.80
   6  -8   3    6.90    5.60
   6  -8   3    4.90    6.10
  -7   8  -3   -1.10    5.10
  -7   8  -3    6.80    5.90
  -7   8  -3    2.90    4.90
  -7   8  -3    4.70    4.80
  -7   8  -3    3.00    5.20
  -7   8  -3   -3.70    5.10
   7  -8   3    1.20    3.20
   6   7  -3    0.60    3.40
   6   7  -3   -3.80    4.80
   6   7  -3    3.40    6.40
   6   7  -3   14.30    7.80
   6   7  -3    5.70    5.40
   6   7  -3    3.20    6.70
  -6  -7   3   -8.40    8.70
  -6  -7   3    2.20    8.00
   5   7  -3   41.70   13.20
   5   7  -3   47.00    9.60
   5   7  -3   26.90   10.30
   5   7  -3   36.30    9.50
   5   7  -3   70.39   11.20
   5   7  -3   38.50    9.70
   5   7  -3   54.69   11.30
   5   7  -3   26.90   15.10
  -5  -7   3   44.30   10.40
  -5  -7   3   54.09   15.80
   4   7  -3   -4.00    8.20
   4   7  -3   14.30   13.60
   4   7  -3   13.10   12.80
   4   7  -3    9.20    9.20
   4   7  -3   -0.80    8.30
   4   7  -3   11.80   12.80
   4   7  -3   12.50   13.00
   4   7  -3    1.30    5.30
   4   7  -3   -6.00   10.20
   4   7  -3  -17.20   10.80
   4   7  -3   -5.80    9.00
  -4  -7   3  -37.10   25.10
  -4  -7   3   -7.10   10.60
   3   7  -3   30.10   16.10
   3   7  -3   30.10   14.70
   3   7  -3   42.50   15.00
   3   7  -3   50.39   16.30
   3   7  -3   48.60    9.40
   3   7  -3   31.80   13.80
   3   7  -3   45.40   23.10
   3   7  -3   50.29   12.20
   3   7  -3   16.20   11.70
   3   7  -3    8.10   13.40
   3   7  -3   45.50   11.80
   3   7  -3   27.20   12.70
  -3  -7   3   26.90   11.10
  -3  -7   3   54.19   25.90
  -3  -7   3   27.20   12.40
   2   7  -3   24.90   22.00
   2   7  -3    1.30   15.30
   2   7  -3   -2.20   13.90
   2   7  -3   -9.60   12.80
   2   7  -3   -8.60   15.20
   2   7  -3   12.00   12.40
   2   7  -3    4.70   11.00
   2   7  -3  -24.50   13.20
   2   7  -3  -10.00   14.30
   1   7  -3  -15.70   15.00
   1   7  -3   37.60   17.20
   1   7  -3   12.00   13.60
   1   7  -3    7.60   13.10
   1   7  -3   19.10   14.20
   1   7  -3   10.70   16.40
   1   7  -3  -12.40   12.00
   1   7  -3   12.30   17.90
   1   7  -3   37.60   21.60
  -1  -7   3   17.70    7.50
   0   7  -3    9.30   17.30
   0   7  -3    2.60   12.10
   0   7  -3    2.70   13.70
   0   7  -3    9.10   12.30
   0   7  -3  -13.40   14.80
   0   7  -3   61.59   19.00
   0   7  -3   17.40   13.30
   0   7  -3    1.50   12.30
   0   7  -3  -26.90   12.10
   0   7  -3   15.90   15.20
   0   7  -3   -9.00   17.90
   0   7  -3  -16.20   12.70
   0  -7   3    1.40    4.90
   0  -7   3    1.50   25.70
  -1   7  -3  122.09   21.00
  -1   7  -3  119.39   23.00
  -1   7  -3  116.59   19.50
  -1   7  -3  158.28   21.90
  -1   7  -3  151.58   20.10
  -1   7  -3  161.48   26.70
  -1   7  -3  147.19   24.00
  -1   7  -3  145.79   24.50
  -1   7  -3  133.09   24.10
  -1   7  -3   61.69   30.20
  -1   7  -3  133.49   21.40
  -1   7  -3  149.39   19.70
  -1   7  -3  107.19   33.10
  -1   7  -3  141.99   20.90
  -1   7  -3  172.18   25.80
   1  -7   3  103.79   35.40
   1  -7   3  159.88   15.20
  -2   7  -3   -0.40   12.30
  -2   7  -3   37.50   19.20
  -2   7  -3   26.70   11.90
  -2   7  -3   -4.70   10.80
  -2   7  -3  -11.10   12.50
  -2   7  -3  -25.00   14.50
  -2   7  -3   13.10   13.90
  -2   7  -3   19.50   17.00
  -2   7  -3    7.80   12.50
  -2   7  -3    2.20   10.80
  -2   7  -3   21.30   12.80
  -2   7  -3    8.90   10.90
  -2   7  -3  -16.30   15.10
  -2   7  -3   -2.10   13.10
   2  -7   3   12.30    7.90
   2  -7   3   10.20    7.50
  -3   7  -3   22.70   13.00
  -3   7  -3   34.90   19.00
  -3   7  -3   29.10   14.70
  -3   7  -3   -2.50   14.90
  -3   7  -3   32.70   14.00
  -3   7  -3   43.00   14.70
  -3   7  -3   27.40   12.30
  -3   7  -3   31.90   14.00
  -3   7  -3   10.60   14.90
  -3   7  -3    6.60   13.20
  -3   7  -3   44.40   14.50
  -3   7  -3   28.30   13.40
   3  -7   3   23.90    9.00
   3  -7   3   31.60   10.90
   3  -7   3   34.30   12.90
  -4   7  -3   -5.10   12.40
  -4   7  -3   -6.20   11.70
  -4   7  -3  -11.80   13.20
  -4   7  -3    7.70   17.90
  -4   7  -3    0.80   10.00
  -4   7  -3   -5.50   10.30
  -4   7  -3    1.10   12.50
  -4   7  -3  -24.70    9.20
  -4   7  -3  -16.40   12.00
  -4   7  -3   10.50   11.30
  -4   7  -3   -2.60   11.90
   4  -7   3   12.00   11.10
   4  -7   3    9.80    8.20
   4  -7   3   -4.30    8.60
  -5   7  -3    6.60   13.80
  -5   7  -3   22.90   12.90
  -5   7  -3   21.30   12.10
  -5   7  -3   31.00   12.90
  -5   7  -3   33.20   15.20
  -5   7  -3   14.30   10.60
  -5   7  -3   22.00   20.70
  -5   7  -3   74.39   17.00
  -5   7  -3   28.10   13.90
  -5   7  -3   19.60   18.00
  -5   7  -3   21.50   11.90
  -5   7  -3   27.30   11.70
  -5   7  -3   25.80   12.20
   5  -7   3   18.60    9.50
   5  -7   3  -10.00   11.00
   5  -7   3   23.20   13.40
   5  -7   3    7.20    9.50
   5  -7   3   29.00   13.30
   5  -7   3   20.50    8.80
   5  -7   3   28.80   17.10
  -6   7  -3    0.90    7.90
  -6   7  -3    1.60   15.20
  -6   7  -3    1.60    9.60
  -6   7  -3   -2.40    8.90
  -6   7  -3   -5.10    9.90
  -6   7  -3   -8.10    8.90
  -6   7  -3   14.10    9.30
  -6   7  -3   20.80   13.00
  -6   7  -3   15.20    9.30
  -6   7  -3   11.10   13.80
  -6   7  -3    9.90   11.00
   6  -7   3   -6.70   11.10
   6  -7   3    0.90    7.10
   6  -7   3    3.60    6.40
   6  -7   3   -8.60   12.70
   6  -7   3   -1.50    9.10
   6  -7   3  -22.50   15.20
   6  -7   3    0.50    9.00
  -7   7  -3   27.50    8.40
  -7   7  -3   25.80    8.90
  -7   7  -3   22.10    8.40
  -7   7  -3   29.80    9.80
  -7   7  -3    7.30    8.20
  -7   7  -3   36.80   10.30
  -7   7  -3   50.09   13.60
  -7   7  -3   30.20    8.30
  -7   7  -3   32.40   11.50
   7  -7   3   30.00   10.50
   7  -7   3   24.00    5.80
   7  -7   3   25.60   12.00
   7  -7   3   15.70    7.30
  -8   7  -3    5.80    5.60
  -8   7  -3    3.90    5.40
  -8   7  -3   -1.80    4.30
  -8   7  -3   15.10    6.20
  -8   7  -3   -7.40    6.00
   8  -7   3    7.40    4.90
   8  -7   3    2.10    4.50
   7   6  -3   11.30    3.40
   7   6  -3    7.80    4.30
   7   6  -3   19.90    5.20
   7   6  -3   -5.30    4.60
  -7  -6   3    7.00    4.80
   6   6  -3   47.00    7.20
   6   6  -3   36.20    7.70
   6   6  -3    7.20    8.30
   6   6  -3   44.70    9.00
   6   6  -3   24.70   11.20
   6   6  -3   22.70    6.20
   6   6  -3   32.60    8.50
   6   6  -3   34.20    8.40
   6   6  -3    5.50   11.20
   6   6  -3   27.10    8.50
   6   6  -3   20.90    8.30
  -6  -6   3   31.20    9.20
  -6  -6   3   16.80    9.10
  -6  -6   3   23.20    9.50
  -6  -6   3   27.40   14.40
   5   6  -3   16.10    8.90
   5   6  -3   11.50    7.90
   5   6  -3    8.30    8.90
   5   6  -3   13.10   11.70
   5   6  -3    9.80   12.50
   5   6  -3   16.30    6.90
   5   6  -3   20.10   12.00
   5   6  -3   25.60    8.40
   5   6  -3   12.60    9.70
   5   6  -3   18.00   12.40
   5   6  -3   17.00    8.50
   5   6  -3   23.00   11.10
   5   6  -3   22.20   11.60
  -5  -6   3   24.40   10.30
  -5  -6   3   -9.80   22.90
  -5  -6   3   11.40   16.50
  -5  -6   3   21.90   10.60
   4   6  -3    8.80   12.00
   4   6  -3   36.50   10.50
   4   6  -3   28.70    8.70
   4   6  -3   26.50   12.40
   4   6  -3   17.70   13.50
   4   6  -3   38.70   10.40
   4   6  -3   39.10   12.90
   4   6  -3   35.00   14.70
   4   6  -3   -3.20   13.50
   4   6  -3   31.00   10.50
   4   6  -3   33.40   16.30
   4   6  -3   30.10   12.60
   4   6  -3   22.30   10.90
  -4  -6   3   30.00   25.00
  -4  -6   3   16.40   15.20
  -4  -6   3   26.10   10.40
  -4  -6   3   23.00   17.10
   3   6  -3   -2.00   14.60
   3   6  -3   23.10   14.30
   3   6  -3   -6.50   12.00
   3   6  -3   -1.20    7.10
   3   6  -3   -0.30    7.50
   3   6  -3   15.00   13.50
   3   6  -3    9.50   12.40
   3   6  -3   -5.50    8.70
   3   6  -3  -10.30   12.70
   3   6  -3   -3.20   11.50
   3   6  -3   -0.10   14.10
   3   6  -3    2.40   14.10
  -3  -6   3    4.50    8.50
  -3  -6   3  -11.00    9.60
  -3  -6   3    1.90   19.30
   2   6  -3    0.70   16.70
   2   6  -3   -1.80   11.50
   2   6  -3    6.90   18.30
   2   6  -3   -1.80   12.90
   2   6  -3   -1.90   12.60
   2   6  -3   -5.90   10.30
   2   6  -3  -13.80   12.20
   2   6  -3    8.40   11.50
   2   6  -3   -8.10   13.80
   2   6  -3    8.70   13.70
   2   6  -3    4.60    8.80
   2   6  -3   18.10   14.80
   2   6  -3    1.20   14.00
  -2  -6   3   -3.60    6.30
   1   6  -3   21.20   13.50
   1   6  -3   13.30   14.20
   1   6  -3   22.10   15.90
   1   6  -3   29.80   12.50
   1   6  -3   34.70   14.10
   1   6  -3   26.10   15.60
   1   6  -3    6.20   14.90
   1   6  -3   25.80   14.00
   1   6  -3   33.80   13.60
   1   6  -3   29.90   19.00
   1   6  -3   18.10   11.40
   1   6  -3   45.20   14.50
  -1  -6   3   25.20    6.60
  -1  -6   3   26.30   16.50
  -1  -6   3   24.60   20.00
   0   6  -3  531.75   39.90
   0   6  -3  522.45   40.40
   0   6  -3  513.45   35.20
   0   6  -3  523.25   36.00
   0   6  -3  483.75   34.40
   0   6  -3  489.25   34.50
   0  -6   3  511.25   47.90
   0  -6   3  450.65   23.90
  -1   6  -3  399.36   30.10
  -1   6  -3  314.77   28.70
  -1   6  -3  365.06   33.40
  -1   6  -3  444.16   34.50
  -1   6  -3  367.76   38.60
  -1   6  -3  316.17   29.40
  -1   6  -3  383.96   29.40
   1  -6   3  321.97   39.60
   1  -6   3  314.67   20.30
  -2   6  -3   25.60   17.70
  -2   6  -3   40.70   16.20
  -2   6  -3   -5.80   11.80
  -2   6  -3   16.60   14.80
  -2   6  -3    8.90   12.60
  -2   6  -3    6.30   11.80
  -2   6  -3    6.60   10.60
   2  -6   3    6.10    5.70
   2  -6   3    8.80    6.20
  -3   6  -3   93.09   23.00
  -3   6  -3   45.00   19.20
  -3   6  -3   62.09   23.30
  -3   6  -3   95.99   17.20
  -3   6  -3   86.49   17.00
  -3   6  -3   76.19   17.80
  -3   6  -3   62.29   17.90
  -3   6  -3   70.99   17.40
  -3   6  -3   84.79   19.00
  -3   6  -3   91.89   18.10
  -3   6  -3   89.89   21.80
  -3   6  -3   64.89   18.10
  -3   6  -3   63.89   18.10
  -3   6  -3   76.69   14.90
   3  -6   3   57.69   16.60
   3  -6   3   91.19   13.60
   3  -6   3   77.19   18.20
   3  -6   3   72.39   11.30
   3  -6   3   55.19   24.80
  -4   6  -3   -7.70   13.20
  -4   6  -3    0.30    9.10
  -4   6  -3   -9.50    9.90
  -4   6  -3    1.10   11.90
  -4   6  -3   16.30    9.40
  -4   6  -3   14.20   13.00
  -4   6  -3    0.20   12.60
  -4   6  -3   -8.30   15.20
  -4   6  -3  -11.00   15.90
  -4   6  -3   -2.60   12.00
  -4   6  -3    9.50   14.60
  -4   6  -3  -31.90   16.40
  -4   6  -3  -25.30   11.80
  -4   6  -3   -6.70   14.90
  -4   6  -3    3.50   14.20
  -4   6  -3    5.90   18.70
   4  -6   3   23.10   15.60
   4  -6   3  -13.60   10.30
   4  -6   3   14.70    9.70
   4  -6   3   -3.90    6.80
   4  -6   3   30.30   24.30
   4  -6   3   -8.60    7.10
  -5   6  -3   88.69   18.00
  -5   6  -3   91.59   21.40
  -5   6  -3  123.69   20.50
  -5   6  -3   79.79   16.60
  -5   6  -3   66.59   20.20
  -5   6  -3  100.29   17.90
  -5   6  -3  105.49   21.10
  -5   6  -3   83.39   19.50
  -5   6  -3   74.39   18.00
  -5   6  -3  103.99   19.20
  -5   6  -3  118.69   19.60
  -5   6  -3  107.29   17.80
  -5   6  -3  173.28   37.50
  -5   6  -3  123.29   29.20
  -5   6  -3  113.69   20.20
   5  -6   3   69.89   14.70
   5  -6   3  112.49   18.20
   5  -6   3   85.99   19.70
   5  -6   3   84.89   13.60
   5  -6   3   71.99   26.50
   5  -6   3  131.89   19.30
   5  -6   3   85.89   14.30
  -6   6  -3   41.80   15.30
  -6   6  -3   11.00   19.40
  -6   6  -3   43.10   19.90
  -6   6  -3   38.30   12.00
  -6   6  -3    5.30   12.90
  -6   6  -3   40.10   11.50
  -6   6  -3   30.60   15.30
  -6   6  -3    0.10   10.80
  -6   6  -3   16.50   14.50
  -6   6  -3   50.39   14.10
  -6   6  -3   18.10   11.40
  -6   6  -3   27.10   14.00
  -6   6  -3   31.80   12.40
  -6   6  -3   15.50   12.20
   6  -6   3   25.00   10.00
   6  -6   3   32.30    9.70
   6  -6   3   33.20   12.90
   6  -6   3   16.10   11.60
   6  -6   3   16.80    9.40
   6  -6   3   18.50   18.40
   6  -6   3    5.00   13.80
   6  -6   3   30.30   15.10
  -7   6  -3   29.40   10.60
  -7   6  -3   25.90   21.60
  -7   6  -3   35.80   11.80
  -7   6  -3   55.69   12.60
  -7   6  -3   37.40   13.60
  -7   6  -3   47.10   16.20
  -7   6  -3   38.10   12.10
  -7   6  -3   40.50   12.10
  -7   6  -3   17.40   13.60
  -7   6  -3   35.50   11.40
  -7   6  -3   52.19   12.50
   7  -6   3   63.19   15.70
   7  -6   3   34.50    9.90
   7  -6   3   48.10   10.80
   7  -6   3   44.80   14.60
   7  -6   3   54.09   12.40
   7  -6   3   61.59   10.30
  -8   6  -3   28.50    8.60
  -8   6  -3   25.70    8.50
  -8   6  -3   35.80   12.60
  -8   6  -3   29.10    8.80
  -8   6  -3   30.90    9.00
  -8   6  -3   34.70   12.40
   8  -6   3   26.90    7.40
   8  -6   3   34.70    5.70
   8  -6   3   15.40    7.40
   8  -6   3   29.70    9.50
   8  -6   3   36.20   12.10
   7   5  -3    0.30    9.50
   7   5  -3    2.50    4.40
   7   5  -3   -0.60    5.50
   7   5  -3    6.50    3.80
   7   5  -3   -7.10    5.50
   7   5  -3   -2.90    4.10
   7   5  -3    8.50    7.60
   7   5  -3   -1.20    5.70
   7   5  -3    8.30    6.30
  -7  -5   3    6.90    6.20
  -7  -5   3    6.30   12.70
  -7  -5   3  -10.50   10.40
  -7  -5   3    8.10    6.00
  -7  -5   3    3.60    7.10
   6   5  -3    1.00    8.50
   6   5  -3    1.10    5.60
   6   5  -3   -2.50    6.30
   6   5  -3   -6.30    7.40
   6   5  -3   -2.70    4.60
   6   5  -3   13.60    8.70
   6   5  -3   -1.20    9.20
   6   5  -3   -3.40   10.40
   6   5  -3    2.70    6.80
   6   5  -3   -1.80    8.40
   6   5  -3    7.00   10.20
   6   5  -3   -4.70    7.10
   6   5  -3    7.50   16.30
  -6  -5   3    2.20   10.20
  -6  -5   3   -3.70    7.80
  -6  -5   3    0.70    7.80
  -6  -5   3    7.20   14.00
   5   5  -3    2.20   11.60
   5   5  -3   -0.50    6.40
   5   5  -3   16.40   10.80
   5   5  -3    0.30    7.90
   5   5  -3    4.50   10.20
   5   5  -3   -4.40   10.30
   5   5  -3   12.80   10.70
   5   5  -3   -8.70    9.50
   5   5  -3  -14.80   11.10
   5   5  -3    6.20    6.80
   5   5  -3   -3.80    7.10
   5   5  -3    8.30   10.90
   5   5  -3   -3.20    7.40
  -5  -5   3   16.60    9.50
  -5  -5   3    5.40   11.40
  -5  -5   3    2.00   11.00
  -5  -5   3   10.50   17.70
   4   5  -3   15.30   13.10
   4   5  -3   12.50    9.90
   4   5  -3   14.00   12.40
   4   5  -3    6.90   13.50
   4   5  -3   30.90   10.70
   4   5  -3   -2.00   11.20
   4   5  -3   15.90    8.90
   4   5  -3   10.60   11.60
   4   5  -3   15.80   13.00
   4   5  -3   10.30    8.30
   4   5  -3   26.10   17.10
   4   5  -3   -8.80    9.00
   4   5  -3   22.40    9.50
   4   5  -3   26.20   15.10
  -4  -5   3    6.70    9.20
  -4  -5   3   24.10   14.80
  -4  -5   3   25.30   18.50
  -4  -5   3   -2.90    8.80
   3   5  -3   23.90   14.50
   3   5  -3   59.89   12.80
   3   5  -3   19.00   10.10
   3   5  -3   21.20    9.20
   3   5  -3   12.80    8.70
   3   5  -3   29.70    9.50
   3   5  -3   35.20   15.00
   3   5  -3    7.80    9.50
   3   5  -3   22.50   15.10
   3   5  -3   16.10   10.70
  -3  -5   3   15.70    9.30
  -3  -5   3   14.10    9.80
   2   5  -3   97.59   14.50
   2   5  -3   99.29   23.20
   2   5  -3  106.79   15.90
   2   5  -3  108.09   24.30
   2   5  -3  109.79   18.70
   2   5  -3  113.69   17.10
   2   5  -3   79.59   18.20
  -2  -5   3   86.89   23.30
  -2  -5   3  100.49   11.90
   1   5  -3  125.49   15.40
   1   5  -3  125.19   19.20
   1   5  -3  153.08   21.70
   1   5  -3  139.79   19.20
   1   5  -3  161.18   20.50
   1   5  -3  133.89   32.00
   1   5  -3  118.69   17.90
   1   5  -3  130.39   16.80
   1   5  -3  120.49   22.60
  -1  -5   3  116.49    9.60
   0   5  -3   42.00   13.70
   0   5  -3   39.60   12.60
   0   5  -3   32.60   14.80
   0   5  -3   43.00   15.40
   0   5  -3   29.60   19.20
   0   5  -3   22.80    9.70
   0   5  -3   36.30   13.50
   0   5  -3   37.90   15.30
   0  -5   3   30.30    4.30
   0  -5   3   65.49   20.60
  -1   5  -3   15.00   12.10
  -1   5  -3   16.30   11.20
  -1   5  -3    7.10   11.10
  -1   5  -3   23.30   23.80
  -1   5  -3   -7.60    8.70
  -1   5  -3   15.30   10.90
  -1   5  -3   -3.70   12.50
   1  -5   3    0.30    3.90
   1  -5   3   -5.10   13.20
   1  -5   3   -5.50    6.80
  -2   5  -3   18.60   13.40
  -2   5  -3    1.40   10.40
  -2   5  -3   16.20   12.50
  -2   5  -3   -0.80   11.70
  -2   5  -3   14.70   11.70
  -2   5  -3   40.70   18.70
   2  -5   3   22.40   17.00
   2  -5   3   -7.30   12.30
   2  -5   3   20.90    6.10
   2  -5   3   41.40   13.60
   2  -5   3   14.80    6.50
  -3   5  -3   92.39   28.80
  -3   5  -3   59.19   16.50
  -3   5  -3   53.69   15.50
  -3   5  -3   70.39   17.00
  -3   5  -3   75.19   14.10
  -3   5  -3  109.09   18.80
  -3   5  -3   91.29   18.30
   3  -5   3   52.59   15.90
   3  -5   3   59.99   15.90
   3  -5   3   64.69   19.10
   3  -5   3   93.89   12.20
   3  -5   3   68.59   24.00
   3  -5   3   73.59   10.50
  -4   5  -3   11.90   14.10
  -4   5  -3   16.40   14.50
  -4   5  -3   18.10   11.20
  -4   5  -3  -23.10    7.10
  -4   5  -3   -6.30   13.90
  -4   5  -3    0.00   11.30
  -4   5  -3   10.50   14.80
  -4   5  -3   -7.30   11.80
   4  -5   3  -13.70   22.50
   4  -5   3   -3.50   10.60
   4  -5   3   -4.60    8.80
   4  -5   3    5.10    7.70
   4  -5   3  -11.70    9.90
   4  -5   3   -9.00   10.70
   4  -5   3   -3.40    5.40
   4  -5   3   -8.30   10.40
  -5   5  -3   65.69   15.80
  -5   5  -3   53.29   17.70
  -5   5  -3   66.49   16.40
  -5   5  -3   35.30   12.50
  -5   5  -3   45.80   17.70
  -5   5  -3   74.99   23.80
  -5   5  -3   64.99   19.90
  -5   5  -3   65.09   15.70
  -5   5  -3   78.59   19.90
  -5   5  -3   71.79   17.30
  -5   5  -3   39.80   15.40
  -5   5  -3   44.40   15.50
  -5   5  -3   81.49   17.40
  -5   5  -3   64.79   17.50
  -5   5  -3   66.29   17.20
   5  -5   3   64.09   13.10
   5  -5   3   19.80   13.10
   5  -5   3   35.00   17.70
   5  -5   3   70.89   13.00
   5  -5   3   63.79   20.20
   5  -5   3   71.49   16.60
   5  -5   3   47.00   14.30
  -6   5  -3   84.69   19.60
  -6   5  -3   96.59   16.20
  -6   5  -3   82.89   17.60
  -6   5  -3   57.49   15.00
  -6   5  -3   70.79   17.00
  -6   5  -3  101.79   20.50
  -6   5  -3   49.40   19.80
  -6   5  -3   77.59   20.80
  -6   5  -3   67.09   16.40
  -6   5  -3   88.39   20.90
  -6   5  -3   90.19   16.60
  -6   5  -3   93.29   25.00
  -6   5  -3   77.29   17.30
  -6   5  -3   92.09   19.10
  -6   5  -3   99.59   17.10
   6  -5   3   80.89   18.30
   6  -5   3   95.39   14.70
   6  -5   3   62.89   23.00
   6  -5   3   72.99   12.70
   6  -5   3   90.99   14.90
   6  -5   3   64.09   18.60
   6  -5   3   73.49   15.30
   6  -5   3   71.09   18.40
   6  -5   3   71.69   15.40
  -7   5  -3   81.89   16.70
  -7   5  -3   78.59   17.00
  -7   5  -3   74.69   15.00
  -7   5  -3   71.59   15.80
  -7   5  -3   85.39   17.30
  -7   5  -3   58.29   16.00
  -7   5  -3   88.79   22.00
  -7   5  -3   95.79   25.80
  -7   5  -3   61.49   14.50
  -7   5  -3   97.09   19.50
  -7   5  -3   70.39   24.40
  -7   5  -3   81.99   19.10
  -7   5  -3   96.99   18.20
  -7   5  -3   61.09   17.20
   7  -5   3   61.99   18.10
   7  -5   3   86.59   15.00
   7  -5   3   38.30   13.30
   7  -5   3   70.69   11.90
   7  -5   3  114.39   18.30
   7  -5   3   67.89   12.10
   7  -5   3   86.09   16.00
  -8   5  -3   15.30   10.00
  -8   5  -3    0.80    7.70
  -8   5  -3   -2.10   10.80
  -8   5  -3    4.80    8.30
  -8   5  -3    3.40    7.70
  -8   5  -3    3.00   11.60
  -8   5  -3   -6.80    9.70
   8  -5   3   11.20   10.80
   8  -5   3    3.10    4.30
   8  -5   3   -0.20    8.60
   8  -5   3    4.00    8.50
   8  -5   3   -5.60    7.30
  -9   5  -3   10.90    9.20
  -9   5  -3    0.20    6.20
  -9   5  -3   -0.30    5.60
   9  -5   3   -7.80    5.60
   9  -5   3   -8.80    6.00
   9  -5   3    3.40    5.80
   9  -5   3    0.30    5.10
   7   4  -3    8.60    5.20
   7   4  -3   24.00    8.90
   7   4  -3   25.10   11.20
   7   4  -3    9.20    8.30
   7   4  -3   32.90    9.40
   7   4  -3   13.90    7.50
   7   4  -3   26.80    9.90
   7   4  -3    9.10    6.60
   7   4  -3   22.50    5.60
   7   4  -3   25.20    7.80
   7   4  -3   26.00    8.40
  -7  -4   3   18.30    7.20
  -7  -4   3    1.20   12.80
  -7  -4   3   12.90    8.50
  -7  -4   3   17.80   13.00
  -7  -4   3    6.70    9.90
   6   4  -3   11.10    9.30
   6   4  -3   -4.40    8.00
   6   4  -3    9.00    5.90
   6   4  -3    3.90   10.20
   6   4  -3    7.40   10.90
   6   4  -3   -5.90    6.70
   6   4  -3    3.30   10.80
   6   4  -3    2.70    9.10
   6   4  -3   -5.00    6.60
   6   4  -3   -4.10   11.50
   6   4  -3   -1.40   10.60
   6   4  -3   13.80    9.10
  -6  -4   3    8.00    8.50
  -6  -4   3   -3.80   11.20
  -6  -4   3   -5.00   19.90
  -6  -4   3   -2.90    8.00
   5   4  -3   69.79   12.20
   5   4  -3   34.50   13.80
   5   4  -3   48.60   19.00
   5   4  -3   57.19   16.60
   5   4  -3   82.49   16.50
   5   4  -3   89.99   17.30
   5   4  -3   48.90   14.10
   5   4  -3   60.89   14.60
   5   4  -3   69.29   12.50
   5   4  -3   63.99   15.00
   5   4  -3   54.09   12.60
   5   4  -3   90.39   12.30
  -5  -4   3   73.49   13.90
  -5  -4   3   62.29   15.70
   4   4  -3  113.99   19.50
   4   4  -3   69.99   18.40
   4   4  -3   73.69   12.90
   4   4  -3   87.49   16.00
   4   4  -3   82.09   17.40
   4   4  -3   88.39   14.10
   4   4  -3  104.29   14.30
   4   4  -3  103.19   19.80
   4   4  -3   80.49   15.80
   4   4  -3  112.69   15.80
   4   4  -3   95.99   18.50
   4   4  -3   79.99   25.10
   4   4  -3  103.69   18.20
  -4  -4   3   81.49   14.30
  -4  -4   3   80.49   30.10
  -4  -4   3   98.49   17.60
   3   4  -3  238.28   25.10
   3   4  -3  289.87   32.90
   3   4  -3  315.17   29.90
   3   4  -3  249.78   25.10
   3   4  -3  240.08   20.70
   3   4  -3  255.87   23.80
   3   4  -3  208.98   20.40
  -3  -4   3  216.58   33.30
  -3  -4   3  280.77   22.10
  -3  -4   3  236.88   18.70
   2   4  -3   33.20   14.30
   2   4  -3   68.39   22.20
   2   4  -3   74.29   15.40
   2   4  -3   64.79   15.40
   2   4  -3   34.80   22.60
   2   4  -3   47.00   12.20
   2   4  -3   58.29   11.90
  -2  -4   3   57.49    9.10
  -2  -4   3   60.89   17.20
  -2  -4   3   58.39   10.20
   1   4  -3   27.40   11.60
   1   4  -3   20.60   12.80
   1   4  -3   32.70   12.30
   1   4  -3   16.00    9.90
   1   4  -3   12.80   13.00
   1   4  -3   30.40   10.00
   1   4  -3   20.30   12.50
  -1  -4   3   16.00    5.20
  -1  -4   3   27.50   14.10
  -1  -4   3   23.50   12.40
   0   4  -3   76.79   15.80
   0   4  -3   84.69   15.00
   0   4  -3   80.79   12.50
   0   4  -3   69.89   16.20
   0   4  -3  100.39   14.50
   0  -4   3  104.69   22.40
   0  -4   3   68.19    5.30
   0  -4   3   47.10   11.60
  -1   4  -3   87.49   14.60
  -1   4  -3   63.89   16.40
  -1   4  -3   73.59   13.60
  -1   4  -3  131.29   25.00
  -1   4  -3   79.79   16.80
  -1   4  -3   87.79   13.00
  -1   4  -3   77.79   12.90
   1  -4   3  139.49   25.30
   1  -4   3   80.89    7.10
   1  -4   3   37.20   12.00
   1  -4   3   59.19   14.20
  -2   4  -3   89.99   15.30
  -2   4  -3   65.99   18.20
  -2   4  -3   79.69   16.70
  -2   4  -3   88.59   13.70
  -2   4  -3   56.99   13.80
   2  -4   3   90.99   16.80
   2  -4   3   49.50   14.20
   2  -4   3   91.79    9.10
   2  -4   3   58.09   11.30
  -3   4  -3   86.39   18.40
  -3   4  -3   88.89   16.70
  -3   4  -3   76.79   15.40
  -3   4  -3   58.59   15.70
  -3   4  -3   93.59   21.70
   3  -4   3   79.39   17.30
   3  -4   3   70.19   10.10
   3  -4   3   71.59   14.70
   3  -4   3   65.69    9.00
   3  -4   3   70.59   13.90
  -4   4  -3   -4.90   11.40
  -4   4  -3    0.90    8.00
  -4   4  -3   -1.10   13.20
  -4   4  -3    0.00    9.70
  -4   4  -3   -6.00    9.40
  -4   4  -3    7.90   12.80
   4  -4   3   12.90   11.60
   4  -4   3  -10.50   12.10
   4  -4   3    5.00    8.90
   4  -4   3    3.60    6.00
   4  -4   3    1.40    8.80
   4  -4   3   -2.00    8.60
  -5   4  -3   59.89   20.50
  -5   4  -3   50.09   14.30
  -5   4  -3   27.70   17.80
  -5   4  -3   33.40   15.50
  -5   4  -3   39.60   14.30
  -5   4  -3   72.49   15.60
  -5   4  -3   45.30   15.10
   5  -4   3   37.20   13.00
   5  -4   3   51.99   14.40
   5  -4   3   40.30   11.80
   5  -4   3   59.19   12.10
   5  -4   3   56.19   15.60
   5  -4   3   56.39   11.40
   5  -4   3   49.00   23.10
   5  -4   3   37.70   15.60
  -6   4  -3  182.38   21.10
  -6   4  -3  199.18   24.90
  -6   4  -3  224.48   25.60
  -6   4  -3  199.18   24.80
  -6   4  -3  225.28   42.30
  -6   4  -3  219.98   23.90
  -6   4  -3  153.78   23.00
  -6   4  -3  246.58   23.50
  -6   4  -3  225.28   22.50
  -6   4  -3  273.27   30.80
  -6   4  -3  185.18   26.40
  -6   4  -3  251.27   26.80
  -6   4  -3  246.88   30.60
  -6   4  -3  221.18   22.90
   6  -4   3  211.38   19.70
   6  -4   3  245.18   61.39
   6  -4   3  187.88   31.70
   6  -4   3  227.28   20.90
   6  -4   3  188.38   22.20
   6  -4   3  215.18   20.10
   6  -4   3  243.48   24.80
   6  -4   3  229.78   18.70
   6  -4   3  200.18   23.30
  -7   4  -3   66.39   22.40
  -7   4  -3   55.49   16.60
  -7   4  -3   79.29   18.40
  -7   4  -3   73.79   28.00
  -7   4  -3   71.89   20.20
  -7   4  -3   68.59   23.30
  -7   4  -3   68.19   18.70
   7  -4   3   85.09   17.30
   7  -4   3   59.19   11.70
   7  -4   3   50.19   13.90
   7  -4   3   47.30   23.10
   7  -4   3   29.10   15.80
   7  -4   3   89.69   14.30
  -8   4  -3   21.30   15.30
  -8   4  -3  -30.30   10.70
  -8   4  -3   -4.60    8.90
  -8   4  -3   -2.40    9.80
  -8   4  -3  -12.40   10.50
  -8   4  -3  -23.60   16.10
  -8   4  -3    0.80    8.70
  -8   4  -3   -4.40    8.00
  -8   4  -3    8.90   12.70
   8  -4   3   -8.40    9.70
   8  -4   3    7.70   14.70
   8  -4   3   -1.40    7.40
   8  -4   3    4.30    9.00
   8  -4   3   -4.00    5.50
   8  -4   3    4.60    8.30
  -9   4  -3    7.30    7.80
  -9   4  -3    6.90    8.20
  -9   4  -3   24.80   17.00
  -9   4  -3    2.00    7.50
   9  -4   3    6.50    7.50
   9  -4   3   -7.00    5.80
   9  -4   3    3.10    6.10
   9  -4   3   -5.50    9.10
   9  -4   3   -2.20   11.50
 -10   4  -3    2.60    4.70
 -10   4  -3   10.30    5.00
   8   3  -3    0.00    4.30
   8   3  -3    4.10    3.60
   8   3  -3    8.40    3.60
   8   3  -3   13.80    7.30
   8   3  -3   -8.10    7.40
  -8  -3   3   15.50    7.10
  -8  -3   3    0.70    4.50
  -8  -3   3   13.30   12.20
  -8  -3   3   -3.10    9.80
   7   3  -3   18.00    9.90
   7   3  -3   28.10    9.60
   7   3  -3   18.00   11.40
   7   3  -3   26.40    7.00
   7   3  -3   16.60    9.90
   7   3  -3    4.60    8.70
   7   3  -3    8.80    9.20
   7   3  -3   33.30    8.90
   7   3  -3   27.40    6.50
   7   3  -3   13.10    7.60
   7   3  -3   26.20    7.00
  -7  -3   3   27.50   13.70
  -7  -3   3   17.00    8.20
  -7  -3   3   15.70    7.50
  -7  -3   3    2.80    8.80
  -7  -3   3    3.80   10.40
  -7  -3   3    5.70   13.10
   6   3  -3   38.60   11.90
   6   3  -3   46.10    9.70
   6   3  -3   72.49   17.10
   6   3  -3   75.99   11.90
   6   3  -3   58.99   12.30
   6   3  -3   40.90   11.80
   6   3  -3   92.79   16.90
   6   3  -3   65.19   15.30
   6   3  -3   42.40   12.50
   6   3  -3   63.89   14.10
   6   3  -3   53.39   14.00
   6   3  -3   34.10   15.50
   6   3  -3   50.69   11.60
  -6  -3   3   47.60   12.60
  -6  -3   3   54.99   12.60
  -6  -3   3   50.49   17.40
  -6  -3   3   36.40   21.70
  -6  -3   3   24.80   15.60
  -6  -3   3   33.80   11.80
   5   3  -3  268.37   24.50
   5   3  -3  314.67   26.60
   5   3  -3  300.57   26.00
   5   3  -3  300.57   25.60
   5   3  -3  297.87   21.40
   5   3  -3  308.47   22.20
   5   3  -3  309.07   23.00
   5   3  -3  293.57   25.40
   5   3  -3  282.37   27.10
   5   3  -3  299.37   29.80
   5   3  -3  294.97   28.60
  -5  -3   3  318.87   24.10
  -5  -3   3  290.97   28.10
  -5  -3   3  331.17   29.50
  -5  -3   3  299.37   34.40
  -5  -3   3  289.37   25.00
   4   3  -3  130.09   16.40
   4   3  -3  118.89   25.10
   4   3  -3  129.89   18.60
   4   3  -3  121.99   19.50
   4   3  -3  152.58   22.30
   4   3  -3  120.19   20.40
   4   3  -3   91.49   18.50
   4   3  -3  141.29   15.40
   4   3  -3  125.79   18.80
   4   3  -3  146.69   21.60
   4   3  -3  104.89   24.70
   4   3  -3  139.49   18.10
   4   3  -3  151.08   16.70
  -4  -3   3  146.99   22.40
  -4  -3   3  136.49   18.20
  -4  -3   3  141.79   16.70
  -4  -3   3  110.89   18.00
   3   3  -3   53.49   21.50
   3   3  -3   47.00   13.10
   3   3  -3   72.19   13.80
   3   3  -3   66.29   12.10
   3   3  -3   78.59   20.00
   3   3  -3   66.09   16.10
   3   3  -3   47.70   12.80
   3   3  -3   43.30   15.70
  -3  -3   3   68.19   11.20
  -3  -3   3   57.79   19.10
  -3  -3   3   47.70   11.90
   2   3  -3   14.40   11.70
   2   3  -3   48.70   11.10
   2   3  -3   29.20   12.90
   2   3  -3   16.80    9.00
   2   3  -3   35.20    9.40
  -2  -3   3   41.00    8.90
  -2  -3   3   24.60   12.10
  -2  -3   3   34.90    8.80
   1   3  -3 1584.84   70.89
   1   3  -3 1407.16   84.09
   1   3  -3 1483.05   73.59
   1   3  -3 1543.55   71.39
   1   3  -3 1488.65   77.09
  -1  -3   3 1531.65   71.19
  -1  -3   3 1429.26   78.09
  -1  -3   3 1503.15   65.19
   0   3  -3   66.79   13.00
   0   3  -3   59.09    8.80
   0   3  -3   76.29   12.30
   0   3  -3   58.79   15.10
   0   3  -3   80.89   13.10
   0  -3   3   54.79    5.30
   0  -3   3   60.69    9.00
   0  -3   3   62.69    8.30
   0  -3   3   71.39   17.00
  -1   3  -3   39.00   11.80
  -1   3  -3   36.00    8.90
  -1   3  -3   55.39   14.70
  -1   3  -3   38.10   15.90
  -1   3  -3   48.40   12.10
  -1   3  -3   69.19   13.50
   1  -3   3   33.10    4.90
   1  -3   3   30.20    9.00
   1  -3   3   41.10   13.20
   1  -3   3   27.80    7.00
  -2   3  -3  240.78   21.40
  -2   3  -3  250.97   20.30
  -2   3  -3  226.48   18.80
  -2   3  -3  267.17   22.00
  -2   3  -3  273.57   25.50
   2  -3   3  222.28   19.10
   2  -3   3  303.27   16.70
   2  -3   3  266.77   20.70
  -3   3  -3   -6.70    5.70
  -3   3  -3   -2.90    8.10
  -3   3  -3   -0.70    6.70
  -3   3  -3   -1.60    4.70
   3  -3   3    0.40    6.80
   3  -3   3   -5.90    5.50
   3  -3   3    0.80    4.50
   3  -3   3    1.20    4.40
   3  -3   3  -11.90    5.90
  -4   3  -3  337.97   27.30
  -4   3  -3  300.37   23.10
  -4   3  -3  342.47   31.80
  -4   3  -3  261.77   23.20
  -4   3  -3  291.27   26.00
   4  -3   3  250.77   27.40
   4  -3   3  304.07   22.70
   4  -3   3  318.57   19.90
   4  -3   3  315.57   22.60
   4  -3   3  258.87   25.30
  -5   3  -3   50.99   15.90
  -5   3  -3   59.39   16.00
  -5   3  -3   46.30   14.70
  -5   3  -3   62.09   15.50
  -5   3  -3   79.89   20.80
  -5   3  -3   36.50   15.20
  -5   3  -3   76.79   15.10
   5  -3   3   49.00   12.00
   5  -3   3   55.49   17.40
   5  -3   3   44.60   12.70
   5  -3   3   48.30   13.50
   5  -3   3   45.00   11.80
   5  -3   3   51.09    9.70
   5  -3   3   58.29   13.20
   5  -3   3   31.20   17.30
  -6   3  -3  -25.90   13.90
  -6   3  -3  -10.30   14.00
  -6   3  -3    9.80   13.30
  -6   3  -3   -9.50   13.30
  -6   3  -3   -1.60   12.60
  -6   3  -3    0.90   13.10
  -6   3  -3   -0.60   11.40
   6  -3   3   -9.10    8.30
   6  -3   3    9.20    7.80
   6  -3   3   -6.40    8.00
   6  -3   3    3.50    9.00
   6  -3   3   -4.60   11.20
   6  -3   3   -4.00    7.00
   6  -3   3   14.30    8.60
  -7   3  -3  194.18   27.70
  -7   3  -3  213.78   23.90
  -7   3  -3  265.57   25.10
  -7   3  -3  215.68   26.00
  -7   3  -3  240.08   23.20
  -7   3  -3  179.18   24.20
  -7   3  -3  239.38   31.90
  -7   3  -3  204.38   23.80
  -7   3  -3  235.68   21.30
  -7   3  -3  194.48   25.10
   7  -3   3  235.38   21.60
   7  -3   3  243.28   22.90
   7  -3   3  229.88   18.00
   7  -3   3  206.78   24.80
   7  -3   3  235.78   19.10
   7  -3   3  288.17   22.00
  -8   3  -3   -2.30   17.80
  -8   3  -3   -2.60   11.40
  -8   3  -3    3.00   10.40
  -8   3  -3  -21.70   14.00
  -8   3  -3   15.00   11.10
  -8   3  -3  -18.70   10.40
  -8   3  -3   -6.90   10.00
  -8   3  -3   -0.70   14.20
  -8   3  -3   -1.00   10.20
   8  -3   3    1.20    5.80
   8  -3   3  -10.30   19.10
   8  -3   3    7.50    8.30
   8  -3   3   -2.70   11.30
   8  -3   3   -0.20   10.40
   8  -3   3  -28.20    9.30
   8  -3   3   12.40    7.90
   8  -3   3    5.50    8.80
  -9   3  -3   18.40    9.00
  -9   3  -3   12.00    9.10
  -9   3  -3   21.20   11.20
  -9   3  -3    7.90   21.00
  -9   3  -3   17.40   25.00
  -9   3  -3    2.90    8.80
   9  -3   3   15.10    8.20
   9  -3   3    4.10    9.70
   9  -3   3    2.50    8.00
   9  -3   3   14.70    8.20
   9  -3   3    5.80    8.30
 -10   3  -3   -4.50    8.50
 -10   3  -3   -4.60    5.80
 -10   3  -3    0.10    7.50
  10  -3   3   -3.30    6.40
  10  -3   3    7.00    4.50
  10  -3   3    6.70    5.80
   8   2  -3    5.20    5.80
   8   2  -3    8.30    4.10
   8   2  -3    1.10    6.30
   8   2  -3    8.60    5.00
  -8  -2   3    1.30    7.10
  -8  -2   3    3.60    6.40
  -8  -2   3    1.70    6.50
  -8  -2   3    3.90    9.80
   7   2  -3   23.30   11.10
   7   2  -3   46.30    9.40
   7   2  -3   38.90    9.30
   7   2  -3   21.70    6.90
   7   2  -3   40.90   11.20
   7   2  -3   21.10   10.50
   7   2  -3   46.20   11.40
   7   2  -3   26.90   10.30
   7   2  -3   26.80   12.90
   7   2  -3   16.40   10.90
   7   2  -3   22.50    6.50
  -7  -2   3   11.30   20.70
  -7  -2   3    4.90   12.20
  -7  -2   3   21.00   20.50
  -7  -2   3   31.00    8.50
  -7  -2   3   11.70    7.70
  -7  -2   3   20.70   15.10
  -7  -2   3   19.70    9.90
   6   2  -3  221.98   24.90
   6   2  -3  276.57   20.00
   6   2  -3  272.97   22.60
   6   2  -3  268.87   26.10
   6   2  -3  260.47   19.20
   6   2  -3  277.07   23.40
   6   2  -3  253.67   23.00
   6   2  -3  256.67   24.30
   6   2  -3  225.48   22.40
   6   2  -3  289.37   23.50
   6   2  -3  275.37   20.90
   6   2  -3  240.68   21.90
   6   2  -3  283.37   27.90
  -6  -2   3  259.17   22.70
  -6  -2   3  252.37   28.50
  -6  -2   3  187.68   31.90
  -6  -2   3  248.08   34.50
  -6  -2   3  228.78   21.30
   5   2  -3  -10.50   13.40
   5   2  -3    5.10   11.90
   5   2  -3   17.80    8.90
   5   2  -3    7.10    6.50
   5   2  -3  -14.40   13.80
   5   2  -3    6.90    6.70
   5   2  -3    0.10   18.20
   5   2  -3   -1.60    9.60
   5   2  -3    4.20   12.50
   5   2  -3   10.20   10.20
   5   2  -3    6.90   12.50
   5   2  -3  -11.80   11.60
   5   2  -3   11.90   17.70
   5   2  -3    4.70   10.40
  -5  -2   3    8.60   10.40
  -5  -2   3    7.70    9.60
  -5  -2   3   12.30   13.20
  -5  -2   3   23.40   17.90
  -5  -2   3    5.70   11.50
  -5  -2   3   43.50   31.30
   4   2  -3    9.20    8.40
   4   2  -3   26.00   11.00
   4   2  -3    5.30    7.80
   4   2  -3   18.20   13.60
   4   2  -3   -3.10   11.80
  -4  -2   3    4.70    8.60
  -4  -2   3    6.70   18.80
  -4  -2   3    3.30   10.50
  -4  -2   3   14.80    9.10
  -4  -2   3   -7.50    9.90
   3   2  -3    6.80    7.00
   3   2  -3    7.90   11.00
   3   2  -3    3.50    8.50
   3   2  -3  -14.50   11.70
   3   2  -3    0.70    9.90
   3   2  -3    6.50    6.20
   3   2  -3   10.70   12.00
   3   2  -3    3.10   12.50
   3   2  -3  -10.80    6.80
  -3  -2   3   -4.60   11.30
  -3  -2   3   -7.50   10.00
  -3  -2   3    1.60    7.00
  -3  -2   3   11.10    8.00
   2   2  -3  174.28   19.50
   2   2  -3  228.68   19.40
   2   2  -3  248.78   20.40
   2   2  -3  293.77   32.40
   2   2  -3  251.87   24.70
   2   2  -3  249.88   22.30
  -2  -2   3  247.08   24.00
  -2  -2   3  253.87   16.90
  -2  -2   3  216.08   28.60
  -2  -2   3  234.08   17.70
   1   2  -3   10.00    6.90
   1   2  -3   23.20   10.80
   1   2  -3    1.80    5.80
   1   2  -3   11.20    4.90
   1   2  -3    1.90    5.20
  -1  -2   3   14.80    5.40
  -1  -2   3   13.30    6.90
  -1  -2   3   13.00    7.40
   0   2  -3   19.40    6.20
   0   2  -3   19.90    9.90
   0   2  -3   21.50    9.00
   0   2  -3   11.90    6.60
   0   2  -3   20.10    7.40
   0  -2   3   17.40    4.50
   0  -2   3   16.30    7.60
   0  -2   3   24.30    9.40
  -1   2  -3  800.52   42.60
  -1   2  -3  793.62   43.00
  -1   2  -3  867.01   38.70
  -1   2  -3  760.62   45.80
  -1   2  -3  929.61   47.40
  -1   2  -3  865.01   41.90
   1  -2   3  801.32   35.40
   1  -2   3  866.51   47.70
   1  -2   3  758.72   35.40
   1  -2   3  813.22   36.20
  -2   2  -3   39.60    9.20
  -2   2  -3   51.89    7.50
  -2   2  -3   29.60   10.50
  -2   2  -3   56.79   12.20
  -2   2  -3   67.49   12.70
   2  -2   3   49.00    6.70
   2  -2   3   50.09    8.90
  -3   2  -3  192.88   19.00
  -3   2  -3  216.18   18.70
  -3   2  -3  248.38   22.20
  -3   2  -3  191.98   17.60
   3  -2   3  250.47   20.30
   3  -2   3  187.08   17.30
   3  -2   3  212.98   15.40
   3  -2   3  204.38   15.30
   3  -2   3  193.08   16.70
  -4   2  -3   72.59   17.40
  -4   2  -3   79.29   17.10
  -4   2  -3   60.69   13.60
  -4   2  -3   55.69   10.10
   4  -2   3   47.40   11.20
   4  -2   3   56.69   14.40
   4  -2   3   70.99    9.30
   4  -2   3   37.20   11.90
   4  -2   3   59.29    9.10
  -5   2  -3  179.78   22.30
  -5   2  -3  181.18   17.70
  -5   2  -3  229.68   49.40
  -5   2  -3  182.58   19.20
   5  -2   3  206.98   18.70
   5  -2   3  189.18   16.20
   5  -2   3  202.78   22.90
   5  -2   3  216.98   26.90
   5  -2   3  198.28   18.60
   5  -2   3  205.38   18.10
  -6   2  -3    9.80    9.20
  -6   2  -3    0.60   12.60
  -6   2  -3   12.80   13.00
  -6   2  -3   13.90   16.10
  -6   2  -3   16.40   13.60
  -6   2  -3   12.30   12.30
   6  -2   3    3.90    8.60
   6  -2   3    8.90    7.50
   6  -2   3   18.00    9.70
   6  -2   3   16.10    9.00
   6  -2   3    3.40    8.40
   6  -2   3   13.40   13.90
   6  -2   3   24.90   13.70
  -7   2  -3  396.16   31.40
  -7   2  -3  468.95   40.90
  -7   2  -3  393.36   28.50
  -7   2  -3  398.36   31.40
  -7   2  -3  426.86   33.60
  -7   2  -3  438.76   31.50
  -7   2  -3  408.76   33.70
   7  -2   3  435.86   33.90
   7  -2   3  394.66   23.70
   7  -2   3  387.76   38.10
   7  -2   3  422.06   30.10
   7  -2   3  422.76   27.30
   7  -2   3  319.27   44.40
  -8   2  -3    5.00   17.40
  -8   2  -3    1.90   19.50
  -8   2  -3    7.30   11.30
  -8   2  -3   -7.90   11.10
  -8   2  -3    9.80   12.00
  -8   2  -3    4.70   10.30
  -8   2  -3    4.00   11.60
  -8   2  -3  -11.70   10.10
   8  -2   3   -0.90    8.50
   8  -2   3    5.40    9.40
   8  -2   3    0.90    8.00
   8  -2   3  -13.40   10.20
   8  -2   3    4.60   10.00
   8  -2   3    7.20   17.10
  -9   2  -3    3.00   12.00
  -9   2  -3   -8.60   22.20
  -9   2  -3    5.50   11.90
  -9   2  -3   -5.00   10.70
  -9   2  -3   14.90   12.60
  -9   2  -3    0.40    8.70
   9  -2   3   -1.50   11.10
   9  -2   3   -1.20   12.80
   9  -2   3    7.50    8.80
   9  -2   3    9.30    8.20
   9  -2   3    3.10    7.20
   9  -2   3   -3.90    7.90
 -10   2  -3    0.40    6.70
 -10   2  -3  -13.00   12.90
 -10   2  -3   -5.10    5.70
 -10   2  -3    8.20   13.40
 -10   2  -3   12.80    7.30
  10  -2   3   -7.50    6.50
  10  -2   3   -0.10    5.10
  10  -2   3    2.30    6.30
  10  -2   3  -13.00    8.20
   8   1  -3   14.70    7.20
   8   1  -3    6.60    6.60
   8   1  -3   13.60    5.10
   8   1  -3   13.30    4.60
  -8  -1   3    9.90    9.20
  -8  -1   3    7.70    7.10
  -8  -1   3   20.70    7.70
  -8  -1   3   24.30   11.20
   7   1  -3   13.20    9.90
   7   1  -3   -6.70    6.60
   7   1  -3   -2.80    6.00
   7   1  -3   -6.00   11.90
   7   1  -3   -2.30    9.40
   7   1  -3   -3.10   12.10
   7   1  -3   -1.20    6.10
   7   1  -3    6.20    8.60
   7   1  -3    1.60   13.90
   7   1  -3   10.00    7.90
  -7  -1   3   -2.80    9.40
  -7  -1   3   -2.60    8.90
  -7  -1   3    4.80   14.50
  -7  -1   3    4.00    7.10
  -7  -1   3   -8.40   11.00
  -7  -1   3   -9.80    8.10
  -7  -1   3    2.40   22.40
   6   1  -3   71.49   18.10
   6   1  -3   67.79   15.40
   6   1  -3   60.59   10.80
   6   1  -3   78.99   15.40
   6   1  -3   70.19   11.80
   6   1  -3   30.10   15.40
   6   1  -3   84.59   15.10
   6   1  -3   60.49   16.50
   6   1  -3   70.39   13.70
   6   1  -3   67.89   12.50
   6   1  -3   81.29   15.20
  -6  -1   3   60.79   13.30
  -6  -1   3   38.40   13.30
  -6  -1   3   58.79   16.80
  -6  -1   3   60.49   24.90
  -6  -1   3   21.70   21.90
   5   1  -3  300.07   27.90
   5   1  -3  310.07   22.00
   5   1  -3  326.07   27.30
   5   1  -3  310.87   26.40
   5   1  -3  285.37   22.90
   5   1  -3  307.77   22.50
   5   1  -3  275.77   26.70
   5   1  -3  223.08   26.00
   5   1  -3  273.87   27.50
   5   1  -3  317.97   23.20
   5   1  -3  282.57   26.80
   5   1  -3  254.27   19.10
   5   1  -3  372.16   29.90
   5   1  -3  326.47   39.20
  -5  -1   3  293.47   25.30
  -5  -1   3  307.67   23.90
  -5  -1   3  304.17   34.20
  -5  -1   3  282.37   28.70
  -5  -1   3  246.38   28.40
  -5  -1   3  272.17   34.90
   4   1  -3   15.80   12.40
   4   1  -3   14.20    9.30
   4   1  -3    5.60   10.80
   4   1  -3   20.10   12.30
   4   1  -3    2.00   14.80
   4   1  -3   18.50    8.30
   4   1  -3    6.30   19.20
   4   1  -3    8.20   12.40
  -4  -1   3   -2.10    8.50
  -4  -1   3    3.30    9.70
  -4  -1   3   11.60   16.80
  -4  -1   3   21.00   13.80
  -4  -1   3   14.00    8.50
   3   1  -3  273.07   20.40
   3   1  -3  215.28   24.50
   3   1  -3  284.77   34.50
   3   1  -3  256.07   23.80
   3   1  -3  284.97   22.30
   3   1  -3  279.57   28.10
   3   1  -3  307.17   26.80
   3   1  -3  272.47   23.90
  -3  -1   3  282.27   20.50
  -3  -1   3  259.27   27.40
  -3  -1   3  295.87   28.10
  -3  -1   3  295.87   23.40
   2   1  -3   10.80    8.20
   2   1  -3   25.50    8.70
   2   1  -3   10.10    6.60
   2   1  -3   27.90   11.90
   2   1  -3   22.00    9.30
   2   1  -3   18.30   10.60
  -2  -1   3   26.70   11.40
  -2  -1   3   24.60    7.70
  -2  -1   3    6.80    6.20
   1   1  -3 1107.99   55.09
   1   1  -3  919.61   58.19
   1   1  -3 1056.89   52.19
   1   1  -3 1045.90   45.70
   1   1  -3 1047.80   49.10
  -1  -1   3 1001.10   55.29
  -1  -1   3 1004.40   49.40
  -1  -1   3 1065.59   47.80
   0   1  -3  878.41   50.29
   0   1  -3  899.61   44.70
   0   1  -3  879.41   41.80
   0   1  -3  950.90   46.20
   0  -1   3  827.82   43.60
   0  -1   3 1012.50   49.90
  -1   1  -3 1541.15   70.09
  -1   1  -3 1617.84   69.69
  -1   1  -3 1674.83   75.49
  -1   1  -3 1623.14   71.39
   1  -1   3 1514.65   65.49
   1  -1   3 1481.35   73.59
   1  -1   3 1535.55   70.19
  -2   1  -3 3581.64  152.98
  -2   1  -3 3818.32  156.18
  -2   1  -3 3696.93  154.28
  -2   1  -3 3783.92  150.18
  -2   1  -3 3622.54  150.38
  -2   1  -3 3724.33  157.08
   2  -1   3 3768.62  156.98
   2  -1   3 3874.61  150.68
   2  -1   3 3677.73  149.09
   2  -1   3 3502.85  151.78
  -3   1  -3   71.29   15.10
  -3   1  -3   56.29   14.00
  -3   1  -3   44.40    6.80
  -3   1  -3   52.39   10.30
  -3   1  -3   66.89   13.00
   3  -1   3   47.40   10.50
   3  -1   3   46.70   10.60
   3  -1   3   52.69    9.20
  -4   1  -3   -0.80    6.60
  -4   1  -3    1.20    6.20
  -4   1  -3    7.80    4.50
  -4   1  -3   -2.80    9.50
  -4   1  -3   -1.60    4.80
   4  -1   3   -2.50    5.00
   4  -1   3    7.10    6.20
   4  -1   3    7.60    5.50
   4  -1   3    1.60    6.90
  -5   1  -3  409.56   29.70
  -5   1  -3  397.16   28.20
  -5   1  -3  426.36   31.40
  -5   1  -3  411.56   31.20
   5  -1   3  420.86   25.20
   5  -1   3  412.16   28.00
   5  -1   3  423.16   36.10
   5  -1   3  410.16   27.40
   5  -1   3  404.46   27.30
   5  -1   3  452.35   34.60
   5  -1   3  420.46   25.70
  -6   1  -3  185.18   21.90
  -6   1  -3  181.78   23.40
  -6   1  -3  181.58   27.10
   6  -1   3  171.58   26.20
   6  -1   3  155.68   16.60
   6  -1   3  186.98   27.90
   6  -1   3  181.38   24.10
   6  -1   3  160.98   16.30
  -7   1  -3    6.70   15.80
  -7   1  -3   15.30   14.00
  -7   1  -3    8.00   12.30
  -7   1  -3  -13.70   11.90
  -7   1  -3   -5.80   14.30
  -7   1  -3   11.20   12.00
  -7   1  -3   18.50   15.10
  -7   1  -3   -6.50   14.40
   7  -1   3   -9.50    6.70
   7  -1   3   19.00   13.10
   7  -1   3    5.70    6.00
   7  -1   3   -3.20    5.80
   7  -1   3    6.80    6.70
   7  -1   3   31.60   13.80
   7  -1   3    0.60   13.90
  -8   1  -3  106.49   19.50
  -8   1  -3  106.39   20.40
  -8   1  -3  117.09   21.50
  -8   1  -3  116.39   20.70
  -8   1  -3  130.99   19.70
  -8   1  -3  130.79   29.60
   8  -1   3  114.59   15.50
   8  -1   3  137.09   33.20
   8  -1   3  131.49   17.50
   8  -1   3  150.88   20.30
   8  -1   3   94.39   19.20
   8  -1   3  137.99   17.60
   8  -1   3  138.39   17.30
  -9   1  -3   11.80   11.70
  -9   1  -3   10.50   10.00
  -9   1  -3  -13.70   21.70
  -9   1  -3   28.80   17.80
  -9   1  -3   15.50   11.80
  -9   1  -3   -5.50   11.70
   9  -1   3    3.40    9.60
   9  -1   3   11.30    8.50
   9  -1   3   17.80   10.80
   9  -1   3   18.30   10.60
   9  -1   3    9.00   11.90
   9  -1   3   10.30    8.20
 -10   1  -3   -8.80   12.10
 -10   1  -3   10.10    8.80
 -10   1  -3   -0.80    8.70
 -10   1  -3    6.60    6.80
 -10   1  -3   24.30   12.60
  10  -1   3   10.50    8.30
  10  -1   3    4.20    5.60
  10  -1   3    5.20    7.70
   8   0  -3    4.10    4.40
   8   0  -3    4.80    4.50
   8   0  -3    7.10    4.90
  -8   0   3    2.60   10.20
  -8   0   3    8.40    8.10
  -8   0   3  -11.70    8.30
  -8   0   3    4.20    7.00
   7   0  -3   -5.70    8.00
   7   0  -3    5.60   14.50
   7   0  -3  -12.00    6.30
   7   0  -3    8.60    9.20
   7   0  -3    6.40   10.60
  -7   0   3    3.80   13.70
  -7   0   3   -1.10    5.70
  -7   0   3   -6.60   15.90
  -7   0   3   -9.10   17.30
  -7   0   3  -10.00   12.00
  -7   0   3  -12.70   20.60
   6   0  -3   38.60   13.50
   6   0  -3   22.80    9.10
   6   0  -3   42.00   15.10
   6   0  -3   52.69   21.90
   6   0  -3   50.19   17.70
   6   0  -3   67.39   23.80
   6   0  -3   70.29   17.70
   6   0  -3   25.10   13.90
   6   0  -3   46.40   11.50
   6   0  -3   34.90   12.40
   6   0  -3   33.70   10.20
   6   0  -3   20.30   14.10
  -6   0   3   21.90   10.40
  -6   0   3   35.70   17.80
  -6   0   3   29.90   17.70
  -6   0   3   17.70   12.20
  -6   0   3   48.00   22.20
   5   0  -3    4.60   13.40
   5   0  -3   18.00   11.90
   5   0  -3   10.80   16.40
   5   0  -3  -20.60   14.50
   5   0  -3  -10.80   11.80
   5   0  -3   13.10    9.10
   5   0  -3  -14.70   10.10
   5   0  -3    2.10   12.50
   5   0  -3   -7.80    9.60
   5   0  -3    9.50   12.60
   5   0  -3    4.80   19.10
   5   0  -3   19.40   17.50
   5   0  -3    1.20    7.60
   5   0  -3   26.70   16.30
   5   0  -3   28.30   12.80
  -5   0   3   12.30   10.90
  -5   0   3    5.60   16.40
  -5   0   3   21.80   17.50
  -5   0   3  -10.30   15.00
  -5   0   3    6.20    9.40
  -5   0   3    2.70   14.70
   4   0  -3   27.20   11.40
   4   0  -3   23.50   13.70
   4   0  -3   34.90   14.50
   4   0  -3   29.60   14.00
   4   0  -3   23.20   12.20
   4   0  -3   34.70   20.60
   4   0  -3   32.80   11.30
   4   0  -3   19.10   10.20
   4   0  -3   28.40   19.00
   4   0  -3   23.30   12.80
   4   0  -3   33.00   10.50
  -4   0   3   41.60   10.80
  -4   0   3   36.40   18.60
  -4   0   3   25.00   11.00
  -4   0   3   27.80   16.10
  -4   0   3   26.90   12.40
   3   0  -3   60.29   12.60
   3   0  -3   83.59   17.10
   3   0  -3  107.79   20.60
   3   0  -3   65.19   20.20
   3   0  -3   64.39   11.40
   3   0  -3   60.59   15.20
   3   0  -3   77.99   10.90
  -3   0   3   49.20   12.90
  -3   0   3   93.39   18.50
  -3   0   3   81.69   18.60
  -3   0   3   70.89   12.20
   2   0  -3   -3.00    5.70
   2   0  -3    1.70    5.00
   2   0  -3    8.20    6.80
   2   0  -3   -2.40    7.60
   2   0  -3   -6.90    3.30
   2   0  -3    0.40    8.00
   2   0  -3   -0.70    5.00
  -2   0   3   13.30    6.90
  -2   0   3    2.50    7.70
  -2   0   3    0.10    6.40
  -2   0   3   19.70   10.60
  -2   0   3    3.60    9.90
   1   0  -3    1.80    3.60
   1   0  -3    4.00    8.00
   1   0  -3    1.80    5.30
   1   0  -3   -2.20    4.50
   1   0  -3   -0.40    4.70
   1   0  -3    6.20    6.50
  -1   0   3   -4.00    4.90
  -1   0   3   -1.10    4.90
  -1   0   3    0.50    4.10
   0   0  -3  485.05   26.40
   0   0  -3  531.95   22.80
   0   0  -3  580.24   35.20
   0   0  -3  523.65   22.90
   0   0  -3  542.85   30.30
   0   0   3  526.25   27.10
   0   0   3  456.55   30.70
  -1   0  -3 1015.20   41.40
  -1   0  -3 1000.40   41.50
  -1   0  -3 1072.89   53.59
  -1   0  -3 1010.50   48.40
   1   0   3 1045.70   50.99
  -2   0  -3    0.80    4.70
  -2   0  -3    6.40    4.50
  -2   0  -3    8.00    4.60
   2   0   3    2.60    3.40
   2   0   3    0.30    4.20
   2   0   3   -2.30    3.60
  -3   0  -3  283.47   18.60
  -3   0  -3  273.17   22.30
  -3   0  -3  250.07   18.40
  -3   0  -3  246.68   18.90
  -3   0  -3  247.78   17.90
   3   0   3  243.38   17.30
   3   0   3  245.78   19.10
   3   0   3  266.37   19.10
   3   0   3  240.48   18.10
  -4   0  -3   34.30    9.50
  -4   0  -3   50.89   10.70
  -4   0  -3   64.49   10.50
  -4   0  -3   66.09   14.50
  -4   0  -3   43.10    9.20
  -4   0  -3   57.99   12.40
   4   0   3   47.30   10.00
   4   0   3   30.70   10.30
   4   0   3   66.39   11.70
   4   0   3   36.40   11.10
   4   0   3   47.90    7.70
   4   0   3   32.50   14.90
  -5   0  -3   24.70    9.40
  -5   0  -3    3.80   10.40
  -5   0  -3    3.30    8.60
  -5   0  -3   -0.20    8.50
   5   0   3   25.30    8.30
   5   0   3   19.60    8.50
   5   0   3   27.80    9.30
   5   0   3   11.10    8.80
   5   0   3    9.50    7.50
   5   0   3    7.10    6.90
  -6   0  -3  279.57   25.30
  -6   0  -3  112.99   40.40
  -6   0  -3  247.18   26.00
  -6   0  -3  254.87   25.80
   6   0   3  250.47   27.80
   6   0   3  328.67   24.60
   6   0   3  268.77   20.70
   6   0   3  332.07   34.70
   6   0   3  245.18   18.80
  -7   0  -3  -12.20   20.30
  -7   0  -3   -5.10    8.50
  -7   0  -3   -3.70    9.50
  -7   0  -3    0.70    8.30
   7   0   3   16.00   12.70
   7   0   3    1.70    7.90
   7   0   3    8.90    6.20
   7   0   3   -7.30    5.20
   7   0   3    1.60   16.20
  -8   0  -3   68.39   17.00
  -8   0  -3   60.59   18.10
  -8   0  -3   66.59   17.20
  -8   0  -3  115.49   21.30
  -8   0  -3   43.40   20.80
   8   0   3   69.69   14.60
   8   0   3   74.79   13.40
   8   0   3   43.10   17.30
   8   0   3   78.19   25.00
   8   0   3   66.19   12.70
   8   0   3   66.19   14.30
   8   0   3   76.29   15.30
   8   0   3   57.79   16.90
   8   0   3   86.39   14.60
  -9   0  -3  116.79   29.20
  -9   0  -3  130.79   21.20
  -9   0  -3  114.79   18.60
  -9   0  -3  160.38   19.10
  -9   0  -3  169.18   20.20
  -9   0  -3  134.29   21.60
  -9   0  -3  179.48   30.20
   9   0   3  139.39   15.30
   9   0   3  126.49   18.40
   9   0   3  173.18   17.70
   9   0   3   82.99   20.70
   9   0   3  106.59   19.00
   9   0   3  120.39   16.90
   9   0   3  102.09   15.70
 -10   0  -3   14.10   13.30
 -10   0  -3   17.80    8.80
 -10   0  -3   11.20    8.80
 -10   0  -3   12.40    7.90
  10   0   3    7.20    6.30
  10   0   3   15.40    8.40
  10   0   3   12.00    6.80
   8  -1  -3    8.50    5.40
   8  -1  -3   13.50    5.00
  -8   1   3    6.00    7.20
  -8   1   3   -1.00    7.70
  -8   1   3   14.90   10.40
   7  -1  -3   15.40   15.40
   7  -1  -3    9.50    7.00
   7  -1  -3    3.30   10.60
   7  -1  -3    4.00    6.90
   7  -1  -3    6.40    6.80
   7  -1  -3   -4.70   10.20
   7  -1  -3    7.40    8.70
  -7   1   3    9.70   13.40
  -7   1   3    6.50   11.90
  -7   1   3   -2.60   11.40
  -7   1   3    8.00   14.30
  -7   1   3    4.90   12.10
   6  -1  -3    5.50    8.60
   6  -1  -3    8.00    8.40
   6  -1  -3    2.40   13.00
   6  -1  -3   -3.80   10.10
   6  -1  -3   12.50   13.70
   6  -1  -3   -3.40   10.80
   6  -1  -3  -10.10   11.30
   6  -1  -3    0.00   10.10
   6  -1  -3   17.70   10.60
   6  -1  -3   12.60   26.80
   6  -1  -3    3.30   10.10
   6  -1  -3    4.60    7.40
  -6   1   3   -4.50   18.70
  -6   1   3   -5.70   12.70
  -6   1   3    5.80   10.90
  -6   1   3   20.00   20.50
  -6   1   3    8.30    8.10
  -6   1   3    4.10   16.40
  -6   1   3   30.60   25.90
   5  -1  -3   12.90   20.20
   5  -1  -3   21.80   16.10
   5  -1  -3    4.20   11.50
   5  -1  -3   11.70   15.10
   5  -1  -3    8.70    9.90
   5  -1  -3   18.50   14.60
   5  -1  -3   13.70    9.70
   5  -1  -3    3.70   10.00
   5  -1  -3   15.50    9.60
   5  -1  -3   25.30   13.40
   5  -1  -3    2.30   12.00
   5  -1  -3   13.60    7.30
   5  -1  -3   24.10   13.90
   5  -1  -3   10.30   13.30
   5  -1  -3   25.20   15.40
   5  -1  -3   19.70    9.90
   5  -1  -3  -16.10   16.60
  -5   1   3   28.50   11.60
  -5   1   3   14.40   12.90
  -5   1   3   21.70   16.40
  -5   1   3   46.60   31.40
  -5   1   3   45.10   19.20
  -5   1   3    6.50   17.90
  -5   1   3   17.00   16.00
   4  -1  -3  196.08   19.60
   4  -1  -3  214.78   26.40
   4  -1  -3  163.08   34.40
   4  -1  -3  184.38   17.60
   4  -1  -3  211.18   20.30
   4  -1  -3  200.48   22.10
   4  -1  -3  180.98   18.50
   4  -1  -3  196.98   20.90
   4  -1  -3  179.68   23.80
   4  -1  -3  190.58   17.90
   4  -1  -3  177.08   22.00
  -4   1   3  198.08   17.80
  -4   1   3  187.78   25.90
  -4   1   3  235.68   21.50
  -4   1   3  214.18   26.00
  -4   1   3  129.09   33.80
   3  -1  -3   31.30   10.50
   3  -1  -3   34.50   10.30
   3  -1  -3   10.40    8.60
   3  -1  -3   25.20    8.90
   3  -1  -3   25.80   12.10
   3  -1  -3    8.20   10.10
   3  -1  -3   31.30   11.90
   3  -1  -3   23.20   15.50
  -3   1   3   17.10   12.50
  -3   1   3   41.80   14.20
  -3   1   3   17.00   10.00
  -3   1   3   18.70   10.80
  -3   1   3   13.20   10.50
   2  -1  -3  124.69   11.80
   2  -1  -3  100.99   17.00
   2  -1  -3  132.09   14.90
   2  -1  -3  129.99   15.90
   2  -1  -3   93.49   11.50
  -2   1   3  103.99   13.40
  -2   1   3  116.99   14.20
  -2   1   3  112.19   17.00
  -2   1   3  100.59   13.80
   1  -1  -3  465.65   35.40
   1  -1  -3  534.45   29.50
   1  -1  -3  468.65   27.80
   1  -1  -3  515.65   31.20
   1  -1  -3  554.54   30.60
   1  -1  -3  520.05   27.40
  -1   1   3  459.15   28.60
  -1   1   3  517.65   29.00
  -1   1   3  490.65   29.50
  -1   1   3  476.95   33.00
   0  -1  -3 2905.21  121.69
   0  -1  -3 2940.91  123.09
   0  -1  -3 3010.80  121.79
   0  -1  -3 3226.58  126.99
   0  -1  -3 2962.20  131.19
   0   1   3 2938.11  124.29
   0   1   3 2881.01  128.39
   0   1   3 2911.41  122.19
  -1  -1  -3 3138.39  130.79
  -1  -1  -3 3374.26  134.29
  -1  -1  -3 3102.59  138.79
  -1  -1  -3 3293.07  130.69
   1   1   3 3029.20  130.09
   1   1   3 3181.48  130.49
   1   1   3 3236.88  134.59
  -2  -1  -3 1023.20   52.49
  -2  -1  -3  882.41   45.90
   2   1   3  907.71   43.90
   2   1   3  952.50   45.40
   2   1   3  912.31   44.70
  -3  -1  -3  171.58   15.20
  -3  -1  -3  152.98   12.40
  -3  -1  -3  196.78   19.40
   3   1   3  165.18   13.20
   3   1   3  207.38   17.50
   3   1   3  183.28   15.60
   3   1   3  151.08   12.20
   3   1   3  167.08   12.60
  -4  -1  -3    4.50    7.20
  -4  -1  -3    6.90    6.30
  -4  -1  -3   14.20    6.50
  -4  -1  -3   17.90    9.10
  -4  -1  -3   10.20    6.30
   4   1   3    2.90    6.50
   4   1   3    3.90    4.40
   4   1   3   14.10    5.60
   4   1   3    2.10    4.10
   4   1   3   12.30    8.10
  -5  -1  -3  679.53   46.50
  -5  -1  -3  608.74   33.10
  -5  -1  -3  618.14   34.90
  -5  -1  -3  592.14   37.60
  -5  -1  -3  620.24   34.00
  -5  -1  -3  658.33   38.40
   5   1   3  622.24   33.80
   5   1   3  596.44   40.70
   5   1   3  643.34   36.10
   5   1   3  653.83   45.70
   5   1   3  583.84   33.90
  -6  -1  -3   35.20   10.70
  -6  -1  -3   17.80   10.60
  -6  -1  -3   21.00   14.90
  -6  -1  -3    5.40   11.40
  -6  -1  -3   25.10    9.70
  -6  -1  -3   20.70   10.00
  -6  -1  -3   26.20   14.10
  -6  -1  -3   24.00   13.40
   6   1   3   53.09   12.80
   6   1   3   35.40   13.40
   6   1   3   27.30    9.10
   6   1   3   32.20   10.10
   6   1   3   25.80    9.20
   6   1   3    3.90   13.50
  -7  -1  -3   46.30   11.30
  -7  -1  -3   37.30   16.90
  -7  -1  -3   35.10   16.80
  -7  -1  -3   73.69   18.40
  -7  -1  -3   31.10   13.10
  -7  -1  -3   27.20   15.60
   7   1   3   45.80   13.00
   7   1   3   49.99   16.40
   7   1   3   42.90   12.40
   7   1   3   51.69   18.30
   7   1   3   42.00   11.90
  -8  -1  -3   -3.10   16.20
  -8  -1  -3  -22.80   13.50
  -8  -1  -3   -5.50   13.30
  -8  -1  -3    5.50    7.90
  -8  -1  -3    6.50   11.30
  -8  -1  -3  -14.10   16.90
  -8  -1  -3   -6.10   13.90
   8   1   3   -3.70   12.30
   8   1   3   -2.40   10.50
   8   1   3  -23.70   10.60
   8   1   3   -3.50   10.60
   8   1   3   -2.50    8.80
   8   1   3   17.50   13.80
   8   1   3    6.80    8.50
   8   1   3    0.10    7.50
   8   1   3    7.50    8.80
   8   1   3   -4.30   13.70
   8   1   3  -12.20    7.70
  -9  -1  -3   -2.80   13.40
  -9  -1  -3   29.40   13.80
  -9  -1  -3    8.30   24.70
  -9  -1  -3    6.90    6.70
  -9  -1  -3  -10.20   11.90
  -9  -1  -3    0.50   14.90
  -9  -1  -3   -9.90   11.30
   9   1   3    9.50   10.60
   9   1   3    2.50   11.40
   9   1   3   10.80    8.00
   9   1   3   -4.10    7.50
   9   1   3   12.20    8.50
   9   1   3   10.70   10.50
   9   1   3    1.20    8.70
   9   1   3   -5.90    7.10
 -10  -1  -3  -27.90   16.90
 -10  -1  -3    4.60   10.00
 -10  -1  -3    6.70    8.90
 -10  -1  -3   -1.60   10.00
 -10  -1  -3   11.90    8.80
 -10  -1  -3    4.80   12.30
  10   1   3    6.60    6.10
  10   1   3    2.60    5.80
  10   1   3    0.40    7.60
  10   1   3    3.50    6.50
 -11  -1  -3    8.40    5.10
 -11  -1  -3    6.20    8.00
  11   1   3   -2.40    2.90
   8  -2  -3   -8.30    3.80
   8  -2  -3   -7.00    4.40
  -8   2   3    8.50    6.20
  -8   2   3    2.80   10.40
  -8   2   3   -3.50    7.20
   7  -2  -3   50.49    9.50
   7  -2  -3   33.70   11.00
   7  -2  -3   35.60    9.40
   7  -2  -3   60.09   10.50
   7  -2  -3   17.90   12.20
   7  -2  -3   74.19   13.70
  -7   2   3   46.00   12.40
  -7   2   3   50.09   15.20
  -7   2   3   22.80   25.50
  -7   2   3   53.29   13.50
  -7   2   3   39.70   11.90
   6  -2  -3  245.78   20.40
   6  -2  -3  258.57   21.10
   6  -2  -3  230.78   34.60
   6  -2  -3  305.97   34.80
   6  -2  -3  276.87   21.10
   6  -2  -3  264.77   19.70
   6  -2  -3  272.87   23.00
   6  -2  -3  254.27   23.00
   6  -2  -3  240.18   20.00
  -6   2   3  253.47   25.80
  -6   2   3  283.67   23.70
  -6   2   3  233.78   25.70
  -6   2   3  176.48   31.00
  -6   2   3  271.37   28.20
   5  -2  -3   73.69   14.20
   5  -2  -3   94.89   14.50
   5  -2  -3   95.89   15.70
   5  -2  -3   72.79   16.90
   5  -2  -3   78.29   16.00
   5  -2  -3   84.59   12.70
   5  -2  -3   72.39   16.30
   5  -2  -3   82.79   13.90
   5  -2  -3   82.49   16.80
   5  -2  -3   79.49   13.20
  -5   2   3   74.79   15.10
  -5   2   3  116.39   21.90
[truncated: 696,743 more chars]
