# Supplementary material for: Crystal structure, Hirshfeld surface analysis, crystal voids, inter­action energy calculations and energy frameworks and DFT calculations of ethyl 2-cyano-3-(3-hy­droxy-5-methyl-1H-pyrazol-4-yl)-3-phen­yl­propano­ate
Source: Acta Crystallogr E Crystallogr Commun. 2024 Jan 31;80(Pt 2):240–6. doi: 10.1107/S2056989024000744 (PMC10848982; doi:10.1107/S2056989024000744)
Supplement: Supplementary file 2 [file e-80-00240-Isup2.hkl]

data_I                                                                          
_shelx_title ' YEM009_0m_a.res in P-1'                                          
_shelx_refln_list_code          4                                               
_shelx_F_calc_maximum       95.63                                               
_exptl_crystal_F_000       316.00                                               
_reflns_d_resolution_high  0.8087                                               
                                                                                
loop_                                                                           
 _space_group_symop_operation_xyz                                               
 'x, y, z'                                                                      
 '-x, -y, -z'                                                                   
                                                                                
_cell_length_a     9.1397                                                       
_cell_length_b     9.4879                                                       
_cell_length_c    10.0063                                                       
_cell_angle_alpha  79.554                                                       
_cell_angle_beta   63.787                                                       
_cell_angle_gamma  83.054                                                       
                                                                                
_shelx_F_squared_multiplier     1.000                                           
                                                                                
loop_                                                                           
 _refln_index_h                                                                 
 _refln_index_k                                                                 
 _refln_index_l                                                                 
 _refln_F_squared_calc                                                          
 _refln_F_squared_meas                                                          
 _refln_F_squared_sigma                                                         
 _refln_observed_status                                                         
   1   0   0       1294.94       1257.63        21.31 o                         
   2   0   0          0.68          0.23         1.21 o                         
   3   0   0       2418.98       2223.35        38.77 o                         
   4   0   0       3427.70       3492.66        49.05 o                         
   5   0   0          2.65          5.47         2.31 o                         
   6   0   0          0.41         -0.75         2.21 o                         
   7   0   0          0.62          4.60         1.85 o                         
   8   0   0          9.49          7.27         2.22 o                         
   9   0   0          0.33         -0.32         2.04 o                         
  10   0   0          0.38          2.29         1.68 o                         
 -10   1   0          8.51          5.29         2.18 o                         
  -9   1   0          1.23         -0.69         1.90 o                         
  -8   1   0          1.41         -1.38         2.27 o                         
  -7   1   0         31.25         33.85         3.05 o                         
  -6   1   0          4.36         10.58         3.32 o                         
  -5   1   0         34.11         41.05         3.75 o                         
  -4   1   0         24.58         23.58         2.67 o                         
  -3   1   0        120.62        135.76         4.77 o                         
  -2   1   0       1042.34       1031.74        18.95 o                         
  -1   1   0         38.89         39.72         1.75 o                         
   0   1   0         56.48         51.03         1.55 o                         
   1   1   0       1170.84       1278.90        22.30 o                         
   2   1   0       9145.83       8454.78       333.79 o                         
   3   1   0       2182.22       2072.05        30.13 o                         
   4   1   0          0.81          1.93         1.40 o                         
   5   1   0         91.25         75.55         3.86 o                         
   6   1   0        377.93        395.76         7.39 o                         
   7   1   0        125.08        139.08         3.48 o                         
   8   1   0         46.91         53.77         3.23 o                         
   9   1   0         10.45          6.15         2.00 o                         
  10   1   0          2.09          2.51         1.55 o                         
  -9   2   0          0.35         -0.23         2.15 o                         
  -8   2   0          0.31         -2.35         2.35 o                         
  -7   2   0          0.02         -0.70         2.47 o                         
  -6   2   0          2.77          5.42         3.23 o                         
  -5   2   0          2.80          1.37         2.89 o                         
  -4   2   0         75.81         69.30         3.43 o                         
  -3   2   0        374.08        388.65         7.67 o                         
  -2   2   0        141.04        119.72         4.10 o                         
  -1   2   0          4.61          3.63         1.09 o                         
   0   2   0       5718.99       5373.64        87.33 o                         
   1   2   0       1651.17       1513.64        42.37 o                         
   2   2   0        199.77        193.50         5.73 o                         
   3   2   0       1423.00       1469.55        23.72 o                         
   4   2   0       3397.97       3430.66        49.27 o                         
   5   2   0        683.69        666.16        11.17 o                         
   6   2   0        120.12        136.01         4.65 o                         
   7   2   0        229.33        250.46         4.43 o                         
   8   2   0         18.39         19.05         2.18 o                         
   9   2   0         22.12         25.78         2.37 o                         
  10   2   0          0.12          1.53         1.89 o                         
  -9   3   0          7.03          8.60         2.24 o                         
  -8   3   0          8.93          6.48         2.62 o                         
  -7   3   0          9.92          4.47         3.32 o                         
  -6   3   0        628.19        615.27         9.62 o                         
  -5   3   0        146.57        146.23         4.38 o                         
  -4   3   0        335.04        330.59         7.77 o                         
  -3   3   0         51.88         57.86         3.26 o                         
  -2   3   0          5.54          5.45         1.45 o                         
  -1   3   0       2956.40       2828.25        39.14 o                         
   0   3   0          0.00          1.97         1.55 o                         
   1   3   0         30.53         38.19         3.50 o                         
   2   3   0        829.27        952.97        17.29 o                         
   3   3   0        203.32        210.00         5.24 o                         
   4   3   0         10.67          6.18         1.79 o                         
   5   3   0        595.88        606.84         9.31 o                         
   6   3   0         88.35        104.95         3.20 o                         
   7   3   0        153.09        158.21         3.58 o                         
   8   3   0          7.48          8.13         1.78 o                         
   9   3   0        134.34        151.49         3.84 o                         
  -9   4   0          0.51          2.39         2.60 o                         
  -8   4   0          0.52         -0.16         2.15 o                         
  -7   4   0         26.29         26.80         2.96 o                         
  -6   4   0         49.71         55.22         3.59 o                         
  -5   4   0         61.24         55.95         3.40 o                         
  -4   4   0         66.77         65.21         4.09 o                         
  -3   4   0         31.10         46.00         3.19 o                         
  -2   4   0          1.32          3.00         1.72 o                         
  -1   4   0         53.00         46.40         2.62 o                         
   0   4   0          9.17         10.97         2.11 o                         
   1   4   0       1236.40       1255.07        18.90 o                         
   2   4   0          1.11          0.60         1.43 o                         
   3   4   0         98.47         98.27         3.68 o                         
   4   4   0          5.97          4.49         1.88 o                         
   5   4   0        596.73        587.37         9.37 o                         
   6   4   0          6.42          9.12         1.83 o                         
   7   4   0          3.30          7.44         1.90 o                         
   8   4   0         40.01         34.02         2.67 o                         
   9   4   0         51.41         55.67         3.10 o                         
  -8   5   0        126.81        130.22         5.28 o                         
  -7   5   0          0.05         -1.97         1.97 o                         
  -6   5   0        307.33        310.74         6.99 o                         
  -5   5   0          2.63          2.76         1.96 o                         
  -4   5   0        216.01        234.30         6.09 o                         
  -3   5   0          2.68          3.41         2.14 o                         
  -2   5   0        817.43        862.16        14.12 o                         
  -1   5   0        141.62        138.49         4.45 o                         
   0   5   0        108.72        108.96         4.08 o                         
   1   5   0         48.50         50.68         3.48 o                         
   2   5   0        899.24        881.62        14.92 o                         
   3   5   0        238.43        226.49         6.13 o                         
   4   5   0          6.93          3.26         2.81 o                         
   5   5   0        225.55        235.32         4.67 o                         
   6   5   0         93.78         99.33         3.15 o                         
   7   5   0          1.88          2.60         1.63 o                         
   8   5   0          5.23          6.20         1.61 o                         
   9   5   0         55.92         57.79         4.98 o                         
  -8   6   0          0.06          1.11         2.47 o                         
  -7   6   0         62.26         65.51         4.29 o                         
  -6   6   0         89.39         82.65         3.15 o                         
  -5   6   0         40.32         43.62         2.63 o                         
  -4   6   0          0.10          2.42         2.27 o                         
  -3   6   0         39.66         42.55         3.17 o                         
  -2   6   0        114.47        125.08         4.47 o                         
  -1   6   0         21.39         19.13         2.55 o                         
   0   6   0        104.61        102.86         3.82 o                         
   1   6   0          0.18         -0.54         2.34 o                         
   2   6   0          0.21          1.36         1.99 o                         
   3   6   0        162.49        155.27         4.42 o                         
   4   6   0          3.21          3.00         1.83 o                         
   5   6   0        156.60        174.79         4.60 o                         
   6   6   0         13.52         14.03         2.16 o                         
   7   6   0         20.50         13.58         2.52 o                         
   8   6   0          5.58          9.00         1.77 o                         
  -7   7   0          0.00          0.27         2.54 o                         
  -6   7   0         22.70         23.70         2.24 o                         
  -5   7   0          0.45         -1.96         1.96 o                         
  -4   7   0        154.90        164.84         4.79 o                         
  -3   7   0         10.41          8.53         2.28 o                         
  -2   7   0          1.12         -1.96         2.46 o                         
  -1   7   0          7.11         16.01         3.20 o                         
   0   7   0        205.06        218.57         6.38 o                         
   1   7   0         50.17         46.50         4.10 o                         
   2   7   0          3.87          4.65         3.37 o                         
   3   7   0          8.92          5.42         2.50 o                         
   4   7   0          7.22          8.47         2.14 o                         
   5   7   0          1.19          1.31         1.93 o                         
   6   7   0         31.45         29.50         2.27 o                         
   7   7   0          1.40         -1.06         1.58 o                         
   8   7   0          0.17          0.68         1.35 o                         
  -6   8   0          3.53          3.45         1.81 o                         
  -5   8   0          1.96          0.72         2.09 o                         
  -4   8   0          0.78          0.07         1.93 o                         
  -3   8   0         41.18         31.54         2.75 o                         
  -2   8   0        236.00        240.86         5.82 o                         
  -1   8   0         81.90         86.22         3.98 o                         
   0   8   0         33.65         27.04         3.31 o                         
   1   8   0        388.95        366.37         7.19 o                         
   2   8   0        127.82        111.49         4.19 o                         
   3   8   0         79.88         72.78         4.13 o                         
   4   8   0         52.09         55.61         3.41 o                         
   5   8   0         15.19         15.16         3.47 o                         
   6   8   0         29.66         31.08         2.55 o                         
   7   8   0          0.22          3.97         1.90 o                         
  -5   9   0          3.79          3.73         1.54 o                         
  -4   9   0          3.55          4.76         1.90 o                         
  -3   9   0          8.74          6.46         2.47 o                         
  -2   9   0         37.96         37.82         2.74 o                         
  -1   9   0        113.69        124.54         6.27 o                         
   0   9   0         23.01         17.60         3.04 o                         
   1   9   0         10.02         13.11         3.43 o                         
   2   9   0          2.99         -2.81         3.84 o                         
   3   9   0          5.38          5.00         3.07 o                         
   4   9   0         34.71         31.09         3.17 o                         
   5   9   0          3.51          5.54         2.21 o                         
   6   9   0          0.49          1.06         2.04 o                         
  -4  10   0         17.56         11.55         1.53 o                         
  -3  10   0          0.11          0.49         1.89 o                         
  -2  10   0         10.75         10.28         2.37 o                         
  -1  10   0          1.28          0.60         2.22 o                         
   0  10   0         16.22         16.96         3.21 o                         
   1  10   0         37.71         18.79         4.37 o                         
   2  10   0         16.78         24.39         7.20 o                         
  -2  11   0          8.29          7.61         3.02 o                         
  -1  11   0         14.77          9.19         2.69 o                         
   0  11   0          0.08          0.12         3.83 o                         
   1  11   0          0.28        -11.16        11.16 o                         
   1 -11   1          0.16          0.35         4.18 o                         
   2 -11   1          0.64         -0.73         2.33 o                         
   0 -10   1          9.63         10.74         4.58 o                         
   1 -10   1        102.25         99.20         4.68 o                         
   2 -10   1          0.13          0.03         2.34 o                         
   3 -10   1          2.43          3.42         2.07 o                         
   4 -10   1          0.59          0.77         1.78 o                         
  -6  -9   1         17.45          8.71         4.31 o                         
  -5  -9   1          5.19          1.07         5.66 o                         
  -4  -9   1        113.77        105.20         5.86 o                         
  -3  -9   1         56.44         49.71         8.88 o                         
  -1  -9   1         24.88         20.33         7.47 o                         
   0  -9   1        175.77        162.68         5.44 o                         
   1  -9   1        126.71        117.83         4.98 o                         
   2  -9   1         15.38         15.43         2.55 o                         
   3  -9   1          0.00         -2.08         2.08 o                         
   4  -9   1          0.66          2.25         1.99 o                         
   5  -9   1         14.58         12.16         1.93 o                         
   6  -9   1         14.71          7.92         2.07 o                         
  -7  -8   1         15.02         11.82         2.11 o                         
  -6  -8   1          0.61          1.65         1.94 o                         
  -5  -8   1          4.19          5.65         2.79 o                         
  -4  -8   1        169.11        166.52         5.05 o                         
  -3  -8   1          1.36          2.28         3.61 o                         
  -2  -8   1         29.76         30.19        10.91 o                         
  -1  -8   1         12.81          7.94         4.08 o                         
   0  -8   1        192.87        192.73         5.39 o                         
   1  -8   1         87.19         89.56         4.09 o                         
   2  -8   1        122.62        115.42         5.88 o                         
   3  -8   1         12.03         12.63         2.49 o                         
   4  -8   1         17.92         17.68         2.34 o                         
   5  -8   1         47.03         51.72         3.78 o                         
   6  -8   1          1.92          1.50         1.63 o                         
   7  -8   1         16.81          8.17         2.39 o                         
  -7  -7   1         13.14         16.52         1.73 o                         
  -6  -7   1         90.25        108.15         3.50 o                         
  -5  -7   1         65.73         74.74         3.57 o                         
  -4  -7   1         13.48         12.79         3.05 o                         
  -3  -7   1         35.95         36.98         3.19 o                         
  -2  -7   1         98.61        116.04         4.80 o                         
  -1  -7   1         18.35         10.04         3.91 o                         
   0  -7   1        101.57        105.57         4.52 o                         
   1  -7   1         47.45         37.65         3.47 o                         
   2  -7   1          0.64         -2.46         2.46 o                         
   3  -7   1        136.89        143.86         4.25 o                         
   4  -7   1        100.23         95.56         3.63 o                         
   5  -7   1        107.63        113.33         3.62 o                         
   6  -7   1          0.40         -0.58         1.98 o                         
   7  -7   1          7.52          6.43         2.29 o                         
  -8  -6   1          0.11          0.21         1.27 o                         
  -7  -6   1          1.01         -0.48         2.19 o                         
  -6  -6   1         30.42         30.70         3.22 o                         
  -5  -6   1          0.54          1.40         2.07 o                         
  -4  -6   1         17.82         13.96         2.30 o                         
  -3  -6   1          2.13          5.55         2.35 o                         
  -2  -6   1          0.54         -0.29         2.63 o                         
  -1  -6   1         13.24         16.74         2.73 o                         
   0  -6   1        178.62        179.26         6.05 o                         
   1  -6   1          4.65          1.37         2.60 o                         
   2  -6   1         10.47         10.61         2.99 o                         
   3  -6   1          6.78          4.69         2.13 o                         
   4  -6   1         30.37         35.68         3.53 o                         
   5  -6   1        105.07        114.73         3.67 o                         
   6  -6   1         14.85         13.52         2.17 o                         
   7  -6   1         27.85         26.57         2.60 o                         
   8  -6   1          0.55         -1.91         1.91 o                         
  -8  -5   1          0.00          0.16         1.67 o                         
  -7  -5   1          3.02          0.66         2.24 o                         
  -6  -5   1         22.49         20.93         2.23 o                         
  -5  -5   1        611.02        574.78         7.59 o                         
  -4  -5   1          7.76          5.24         2.12 o                         
  -3  -5   1         31.12         26.47         2.81 o                         
  -2  -5   1        153.98        132.69         4.29 o                         
  -1  -5   1        566.79        591.93        11.33 o                         
   0  -5   1         40.26         37.16         2.96 o                         
   1  -5   1        400.87        379.82         7.22 o                         
   2  -5   1          5.55          7.80         2.21 o                         
   3  -5   1        132.34        125.96         4.39 o                         
   4  -5   1         80.91         87.70         4.35 o                         
   5  -5   1          5.66          9.34         2.41 o                         
   6  -5   1        208.85        203.82         4.49 o                         
   7  -5   1         48.52         49.48         3.22 o                         
   8  -5   1          0.49         -2.19         2.19 o                         
   9  -5   1          7.56          8.00         3.30 o                         
  -9  -4   1          4.70          3.04         1.26 o                         
  -8  -4   1         65.13         57.99         3.12 o                         
  -7  -4   1          5.96          7.11         1.66 o                         
  -6  -4   1        221.95        220.47         4.25 o                         
  -5  -4   1         20.66         22.98         2.32 o                         
  -4  -4   1          0.89          1.83         2.05 o                         
  -3  -4   1          1.39          2.09         1.72 o                         
  -2  -4   1          0.05         -0.91         1.57 o                         
  -1  -4   1          2.82          5.36         1.74 o                         
   0  -4   1          0.84          6.12         1.72 o                         
   1  -4   1        560.49        561.31        10.63 o                         
   2  -4   1         87.13         80.35         4.06 o                         
   3  -4   1         33.41         47.01         3.03 o                         
   4  -4   1         88.98         94.16         4.18 o                         
   5  -4   1        172.90        166.18         4.65 o                         
   6  -4   1         62.43         69.29         3.25 o                         
   7  -4   1         17.29         23.35         2.58 o                         
   8  -4   1         44.39         42.44         3.11 o                         
   9  -4   1         25.03         30.61         5.22 o                         
  -9  -3   1         40.77         35.68         3.66 o                         
  -8  -3   1          1.18          0.95         1.59 o                         
  -7  -3   1          3.86          2.92         1.75 o                         
  -6  -3   1        691.71        712.44         8.70 o                         
  -5  -3   1         36.96         41.37         3.02 o                         
  -4  -3   1         81.13         73.50         3.49 o                         
  -3  -3   1        134.45        138.32         5.24 o                         
  -2  -3   1         77.93         82.32         3.66 o                         
  -1  -3   1        502.45        480.09         9.80 o                         
   0  -3   1        185.20        194.71         6.23 o                         
   1  -3   1         30.24         34.17         2.12 o                         
   2  -3   1        683.34        712.82        13.08 o                         
   3  -3   1         90.47         78.15         3.64 o                         
   4  -3   1          0.76          1.25         2.11 o                         
   5  -3   1         94.89         98.29         4.29 o                         
   6  -3   1         56.90         58.33         3.33 o                         
   7  -3   1         74.21         77.07         3.53 o                         
   8  -3   1         24.37         20.36         3.00 o                         
   9  -3   1          0.86         -0.55         2.21 o                         
  -9  -2   1         19.63         13.43         2.24 o                         
  -8  -2   1         87.52         99.04         3.58 o                         
  -7  -2   1         51.28         47.54         2.89 o                         
  -6  -2   1          0.33          0.70         1.79 o                         
  -5  -2   1        221.22        213.16         5.22 o                         
  -4  -2   1        193.82        217.21         5.18 o                         
  -3  -2   1          0.75          0.25         1.55 o                         
  -2  -2   1         22.59         20.78         2.25 o                         
  -1  -2   1        533.84        484.39        11.75 o                         
   0  -2   1       1597.63       1698.93        50.72 o                         
   1  -2   1        186.25        172.86         4.32 o                         
   2  -2   1        327.86        323.36         8.88 o                         
   3  -2   1        141.34        157.88         5.33 o                         
   4  -2   1        439.47        447.84         9.34 o                         
   5  -2   1         33.14         37.80         3.42 o                         
   6  -2   1          0.11         -1.67         2.90 o                         
   7  -2   1          1.63          1.57         2.37 o                         
   8  -2   1         45.98         46.39         3.32 o                         
   9  -2   1         14.23         15.78         2.45 o                         
  10  -2   1          5.65          7.11         2.29 o                         
  -9  -1   1         15.47         14.64         2.40 o                         
  -8  -1   1         16.07         15.71         2.05 o                         
  -7  -1   1         31.89         31.24         2.32 o                         
  -6  -1   1         91.79        102.31         3.12 o                         
  -5  -1   1        396.54        407.40         8.09 o                         
  -4  -1   1          3.88          2.31         1.66 o                         
  -3  -1   1        709.06        642.56        11.74 o                         
  -2  -1   1       4121.04       3952.41        57.00 o                         
  -1  -1   1       2072.53       2094.29        39.13 o                         
   0  -1   1       2343.16       2502.51        41.31 o                         
   1  -1   1        503.90        422.99         8.17 o                         
   2  -1   1          1.49          0.71         0.77 o                         
   3  -1   1        999.46        956.40        17.12 o                         
   4  -1   1          3.79          6.05         2.00 o                         
   5  -1   1         48.56         54.65         3.75 o                         
   6  -1   1         48.02         57.67         4.66 o                         
   7  -1   1         22.05         23.86         2.82 o                         
   8  -1   1          5.99          6.82         2.54 o                         
   9  -1   1         14.12         11.04         2.52 o                         
  10  -1   1          0.76          0.78         1.87 o                         
  -9   0   1          1.31          3.81         1.96 o                         
  -8   0   1         26.69         26.92         3.26 o                         
  -7   0   1        105.98        104.46         4.38 o                         
  -6   0   1          1.43          1.95         1.91 o                         
  -5   0   1         56.03         61.73         3.14 o                         
  -4   0   1         26.95         31.11         2.78 o                         
  -3   0   1        599.42        601.22        12.01 o                         
  -2   0   1        137.30        136.20         5.97 o                         
  -1   0   1        821.84        730.68        21.23 o                         
   0   0   1         83.85         78.66         2.46 o                         
   1   0   1        449.22        412.50         7.87 o                         
   2   0   1         54.83         47.55         2.34 o                         
   3   0   1         92.60         88.32         3.51 o                         
   4   0   1        945.27        931.77        16.55 o                         
   5   0   1        549.81        555.91         9.45 o                         
   6   0   1        122.58        121.47         4.10 o                         
   7   0   1         96.23        106.05         4.65 o                         
   8   0   1         49.90         48.65         3.13 o                         
   9   0   1          1.32         -1.63         2.11 o                         
  10   0   1         14.63         10.87         2.01 o                         
  -9   1   1         15.33         16.34         2.37 o                         
  -8   1   1         20.25         24.95         2.95 o                         
  -7   1   1          8.37         12.86         2.87 o                         
  -6   1   1          0.24         -1.74         2.09 o                         
  -5   1   1         86.13         87.64         4.95 o                         
  -4   1   1         62.21         58.54         3.91 o                         
  -3   1   1        351.91        303.90         7.10 o                         
  -2   1   1         38.44         43.00         3.71 o                         
  -1   1   1       1272.67       1185.30        21.40 o                         
   0   1   1       2334.46       2188.74        36.46 o                         
   1   1   1        429.77        388.26         7.92 o                         
   2   1   1       2510.23       2336.15        48.98 o                         
   3   1   1         83.29         72.93         2.82 o                         
   4   1   1       1595.63       1673.80        25.19 o                         
   5   1   1        410.64        385.04         7.71 o                         
   6   1   1         45.15         55.37         3.09 o                         
   7   1   1         13.96         12.75         2.40 o                         
   8   1   1          5.63          4.05         2.17 o                         
   9   1   1          8.58          7.10         1.97 o                         
  10   1   1          0.48         -1.50         1.80 o                         
  -9   2   1         21.05         22.13         2.21 o                         
  -8   2   1        132.92        143.39         5.11 o                         
  -7   2   1         22.90         25.38         2.91 o                         
  -6   2   1        214.22        205.73         5.63 o                         
  -5   2   1        421.07        446.53        10.18 o                         
  -4   2   1         87.25         96.45         4.37 o                         
  -3   2   1         29.74         40.50         3.27 o                         
  -2   2   1        432.47        384.16         7.95 o                         
  -1   2   1       1863.63       1658.17        27.17 o                         
   0   2   1         10.06         10.80         1.77 o                         
   1   2   1       2494.05       2170.69        37.03 o                         
   2   2   1         98.32         82.81         3.23 o                         
   3   2   1         60.09         76.56         3.45 o                         
   4   2   1        111.52        109.36         4.03 o                         
   5   2   1         75.98         95.28         3.85 o                         
   6   2   1         62.45         70.10         3.29 o                         
   7   2   1         14.71         19.86         2.09 o                         
   8   2   1         72.32         65.25         2.80 o                         
   9   2   1          3.20          3.10         1.75 o                         
  10   2   1          1.78         -0.88         2.31 o                         
  -9   3   1          6.34          5.71         1.84 o                         
  -8   3   1          9.77         11.55         3.26 o                         
  -7   3   1          6.29          2.11         2.40 o                         
  -6   3   1          0.41          2.02         2.10 o                         
  -5   3   1          0.00         -1.69         3.05 o                         
  -4   3   1          3.51          4.18         2.60 o                         
  -3   3   1         71.19         77.71         4.13 o                         
  -2   3   1        169.48        154.16         4.50 o                         
  -1   3   1        164.14        155.20         5.21 o                         
   0   3   1         32.98         49.14         3.06 o                         
   1   3   1        481.03        406.68         9.72 o                         
   2   3   1        712.16        716.80        13.04 o                         
   3   3   1         18.43         23.45         2.53 o                         
   4   3   1         27.96         24.87         2.62 o                         
   5   3   1          0.80          2.29         1.78 o                         
   6   3   1         64.32         64.27         3.39 o                         
   7   3   1          6.28          3.51         1.69 o                         
   8   3   1         28.68         30.13         2.17 o                         
   9   3   1          5.86          8.14         1.61 o                         
  10   3   1          1.78          3.76         1.62 o                         
  -8   4   1         16.13         16.49         2.58 o                         
  -7   4   1         48.84         53.18         4.64 o                         
  -6   4   1        326.94        343.22         6.99 o                         
  -5   4   1        467.58        449.22         7.18 o                         
  -4   4   1        363.41        354.75         7.81 o                         
  -3   4   1         22.88         26.10         2.65 o                         
  -2   4   1        947.54        944.65        15.41 o                         
  -1   4   1        587.57        586.05        11.04 o                         
   0   4   1         54.64         57.92         3.76 o                         
   1   4   1         83.96         73.21         3.44 o                         
   2   4   1        120.95        130.07         4.47 o                         
   3   4   1         29.10         25.03         2.21 o                         
   4   4   1          3.30          7.18         2.02 o                         
   5   4   1        105.22        109.36         4.03 o                         
   6   4   1         52.00         52.63         2.58 o                         
   7   4   1         30.54         31.45         2.25 o                         
   8   4   1         13.50         14.62         1.80 o                         
   9   4   1         24.81         29.46         1.96 o                         
  10   4   1         13.96          7.95         1.72 o                         
  -8   5   1         55.69         52.01         5.34 o                         
  -7   5   1          3.62          3.90         2.82 o                         
  -6   5   1         12.30         14.64         2.27 o                         
  -5   5   1        130.74        117.00         3.49 o                         
  -4   5   1          1.74         -0.95         2.73 o                         
  -3   5   1        235.37        235.04         6.14 o                         
  -2   5   1        250.02        266.40         6.54 o                         
  -1   5   1        316.79        312.71         8.42 o                         
   0   5   1          1.70          1.64         1.63 o                         
   1   5   1        222.59        229.29         5.84 o                         
   2   5   1       1030.99       1021.70        17.75 o                         
   3   5   1         80.53         69.86         4.17 o                         
   4   5   1         24.83         24.43         2.36 o                         
   5   5   1          6.28          6.33         2.17 o                         
   6   5   1        670.39        684.04         8.86 o                         
   7   5   1        101.18        110.72         3.16 o                         
   8   5   1          4.67          5.44         1.97 o                         
   9   5   1          2.70          2.26         1.47 o                         
  -8   6   1          3.59          1.17         3.48 o                         
  -7   6   1          9.46          9.02         2.62 o                         
  -6   6   1        134.78        147.65         4.24 o                         
  -5   6   1          5.59          7.20         2.25 o                         
  -4   6   1          1.56         -1.58         1.88 o                         
  -3   6   1         12.07         14.39         2.35 o                         
  -2   6   1        203.32        237.97         6.00 o                         
  -1   6   1        342.08        340.32         7.68 o                         
   0   6   1        510.99        557.17        10.66 o                         
   1   6   1         22.54         21.47         2.27 o                         
   2   6   1         21.57         28.85         3.54 o                         
   3   6   1         95.49         98.66         4.48 o                         
   4   6   1        108.20        111.98         4.34 o                         
   5   6   1         96.54        105.88         3.54 o                         
   6   6   1        100.54        114.02         3.45 o                         
   7   6   1         45.60         52.17         2.58 o                         
   8   6   1         38.69         42.37         2.23 o                         
   9   6   1         40.12         40.47         3.71 o                         
  -7   7   1         11.60         10.34         2.49 o                         
  -6   7   1         37.64         37.54         2.67 o                         
  -5   7   1         83.36         81.27         3.28 o                         
  -4   7   1        148.06        142.70         4.14 o                         
  -3   7   1         15.61         17.56         2.35 o                         
  -2   7   1          6.28          2.11         1.89 o                         
  -1   7   1        397.72        428.14        10.37 o                         
   0   7   1        161.21        156.41         5.37 o                         
   1   7   1        104.46        107.09         4.27 o                         
   2   7   1        127.33        135.71         4.53 o                         
   3   7   1         10.78         13.80         2.36 o                         
   4   7   1         36.80         47.02         3.01 o                         
   5   7   1         13.52         18.19         2.28 o                         
   6   7   1        259.40        317.13         5.47 o                         
   7   7   1         24.37         28.18         2.23 o                         
   8   7   1          5.30          3.25         1.46 o                         
  -6   8   1          0.85         -1.85         2.76 o                         
  -5   8   1          6.79          6.54         2.06 o                         
  -4   8   1          3.41          4.27         1.89 o                         
  -3   8   1          2.01         -2.16         2.16 o                         
  -2   8   1          5.19          9.58         2.53 o                         
  -1   8   1         11.81          8.72         3.03 o                         
   0   8   1         88.28         77.42         4.38 o                         
   1   8   1          9.50          7.93         2.62 o                         
   2   8   1          2.29         -1.00         2.34 o                         
   3   8   1         40.45         45.75         3.09 o                         
   4   8   1         36.05         35.80         2.82 o                         
   5   8   1        119.99        131.42         3.96 o                         
   6   8   1          1.29          1.22         1.71 o                         
   7   8   1          8.57         10.77         1.90 o                         
   8   8   1         56.91         50.81         2.40 o                         
  -5   9   1         12.42         10.75         1.61 o                         
  -4   9   1         36.91         36.31         2.35 o                         
  -3   9   1          6.24          6.75         2.21 o                         
  -2   9   1          0.91         -0.56         2.00 o                         
  -1   9   1         12.68          9.36         2.29 o                         
   0   9   1        143.88        145.71         6.39 o                         
   1   9   1          7.17          7.78         2.83 o                         
   2   9   1         75.02         70.15         4.74 o                         
   3   9   1         93.72         93.18         5.06 o                         
   4   9   1          3.63          1.75         2.61 o                         
   5   9   1          0.54         -1.65         1.99 o                         
   6   9   1         11.64         16.14         2.45 o                         
   7   9   1         48.07         50.88         2.97 o                         
  -4  10   1          0.06         -0.19         1.39 o                         
  -3  10   1          0.20         -1.78         1.78 o                         
  -2  10   1          7.38         11.13         2.15 o                         
  -1  10   1         44.95         33.79         2.80 o                         
   0  10   1         24.19         18.82         2.40 o                         
   1  10   1         23.75         23.14         2.55 o                         
   2  10   1         15.40          7.80         2.87 o                         
   3  10   1         16.23          7.27         3.11 o                         
   4  10   1         19.00         16.59         2.99 o                         
   5  10   1         21.58         14.93         3.80 o                         
   6  10   1          1.39          2.96         4.06 o                         
  -2  11   1          4.63          2.53         1.62 o                         
  -1  11   1          1.95          2.88         2.16 o                         
   0  11   1         24.25         24.08         4.78 o                         
   1  11   1          7.23          7.65         5.18 o                         
   2  11   1          0.26         -0.52         3.78 o                         
   0 -10   2          5.87         -1.16        12.81 o                         
   1 -10   2         44.30         34.51         4.43 o                         
   2 -10   2         16.76         13.23         2.85 o                         
   3 -10   2          0.96          4.64         2.11 o                         
   4 -10   2          0.94         -2.30         2.30 o                         
  -5  -9   2          1.92         10.32         8.96 o                         
  -4  -9   2          0.89          5.89         4.55 o                         
   0  -9   2          3.71          9.96         4.62 o                         
   1  -9   2         30.59         27.93         3.57 o                         
   2  -9   2          5.01          0.67         2.56 o                         
   3  -9   2          0.04         -2.31         2.31 o                         
   4  -9   2          1.66         -1.15         1.89 o                         
   5  -9   2         13.99         12.22         1.91 o                         
   6  -9   2          1.53          2.23         1.61 o                         
  -6  -8   2          6.78          7.02         2.10 o                         
  -5  -8   2          0.39          1.24         2.18 o                         
  -4  -8   2         10.83          5.96         2.73 o                         
  -3  -8   2          2.32         -4.02         4.02 o                         
  -2  -8   2         85.09         57.92         9.08 o                         
   0  -8   2          2.45          1.48         4.05 o                         
   1  -8   2        276.18        277.03         8.08 o                         
   2  -8   2        205.41        196.24         5.82 o                         
   3  -8   2         23.81         23.41         2.73 o                         
   4  -8   2          0.97          1.86         2.26 o                         
   5  -8   2        103.62         98.18         4.72 o                         
   6  -8   2         10.27         13.16         2.39 o                         
   7  -8   2          5.42          0.42         1.67 o                         
  -7  -7   2          3.72          3.50         1.59 o                         
  -6  -7   2          4.84          3.25         1.64 o                         
  -5  -7   2          6.17          8.40         2.15 o                         
  -4  -7   2         29.21         33.25         2.67 o                         
  -3  -7   2         12.27         10.63         4.14 o                         
  -2  -7   2          0.75         -1.62         4.23 o                         
  -1  -7   2          0.66         -1.75         4.69 o                         
   0  -7   2         46.55         51.57         3.74 o                         
   1  -7   2         60.71         51.90         3.40 o                         
   2  -7   2        258.46        256.98         5.43 o                         
   3  -7   2         97.26         86.33         3.49 o                         
   4  -7   2         20.84         22.24         2.57 o                         
   5  -7   2          7.06          6.40         2.19 o                         
   6  -7   2         53.51         48.45         2.66 o                         
   7  -7   2          0.89          0.07         1.64 o                         
   8  -7   2         29.46         21.39         2.79 o                         
  -7  -6   2         73.96         74.47         4.69 o                         
  -6  -6   2         27.68         20.07         2.13 o                         
  -5  -6   2          2.74          4.25         2.37 o                         
  -4  -6   2        197.47        189.15         4.66 o                         
  -3  -6   2          4.46         11.98         2.53 o                         
  -2  -6   2         22.45         28.09         4.76 o                         
  -1  -6   2        127.28        132.34         5.55 o                         
   0  -6   2         34.52         33.75         3.88 o                         
   1  -6   2         80.46         67.55         3.85 o                         
   2  -6   2          3.86         -1.45         2.61 o                         
   3  -6   2          4.01          7.27         2.25 o                         
   4  -6   2          1.52          2.60         2.04 o                         
   5  -6   2         39.47         39.18         2.69 o                         
   6  -6   2         50.37         53.09         3.12 o                         
   7  -6   2          5.28          7.44         2.07 o                         
   8  -6   2         25.93         25.46         2.56 o                         
  -8  -5   2          6.64          6.32         1.42 o                         
  -7  -5   2          0.55          2.25         1.48 o                         
  -6  -5   2          0.33          1.35         1.73 o                         
  -5  -5   2         31.33         33.52         2.61 o                         
  -4  -5   2         35.90         44.05         3.32 o                         
  -3  -5   2          0.19         -4.09         4.09 o                         
  -2  -5   2         50.86         53.68         3.73 o                         
  -1  -5   2         10.21         11.08         2.79 o                         
   0  -5   2         34.24         32.82         3.30 o                         
   1  -5   2         29.06         30.50         3.54 o                         
   2  -5   2          4.54          3.50         2.14 o                         
   3  -5   2        195.85        192.81         6.89 o                         
   4  -5   2          6.68          4.80         2.43 o                         
   5  -5   2         23.49         24.08         2.68 o                         
   6  -5   2         50.48         53.77         2.77 o                         
   7  -5   2        182.14        196.57         4.91 o                         
   8  -5   2          1.10          5.75         2.03 o                         
   9  -5   2          1.60          1.98         2.18 o                         
  -8  -4   2         23.96         20.11         1.58 o                         
  -7  -4   2          0.14          0.92         1.65 o                         
  -6  -4   2        146.12        145.15         3.98 o                         
  -5  -4   2         12.93         14.85         2.29 o                         
  -4  -4   2          8.21          5.72         2.52 o                         
  -3  -4   2          0.35         -1.77         2.12 o                         
  -2  -4   2         76.43         83.31         4.32 o                         
  -1  -4   2        455.13        482.13        13.96 o                         
   0  -4   2        456.54        450.15         9.40 o                         
   1  -4   2        162.60        181.62         6.27 o                         
   2  -4   2        175.77        174.67         5.80 o                         
   3  -4   2         40.06         40.68         3.10 o                         
   4  -4   2          0.07         -2.17         2.17 o                         
   5  -4   2         36.84         42.81         3.09 o                         
   6  -4   2         10.50         13.47         2.19 o                         
   7  -4   2         25.64         21.91         3.13 o                         
   8  -4   2         62.15         68.04         3.81 o                         
   9  -4   2          0.02         -0.39         2.15 o                         
  -8  -3   2         46.95         40.18         2.95 o                         
  -7  -3   2        115.22        117.18         3.42 o                         
  -6  -3   2        195.98        206.75         4.65 o                         
  -5  -3   2         74.40         73.68         3.17 o                         
  -4  -3   2         47.69         40.12         3.00 o                         
  -3  -3   2         16.38         20.35         2.44 o                         
  -2  -3   2         37.45         49.78         3.11 o                         
  -1  -3   2        426.28        398.60         8.93 o                         
   0  -3   2        154.68        175.88         7.45 o                         
   1  -3   2        346.82        474.74         9.63 o                         
   2  -3   2          1.98          4.46         1.34 o                         
   3  -3   2       1402.42       1391.34        21.72 o                         
   4  -3   2          2.37          0.32         1.78 o                         
   5  -3   2         98.00         92.12         3.92 o                         
   6  -3   2          4.99          3.33         2.98 o                         
   7  -3   2        784.97        786.03        11.05 o                         
   8  -3   2         25.97         27.68         2.76 o                         
   9  -3   2          0.84         -0.81         2.31 o                         
  10  -3   2          1.34          0.62         2.83 o                         
  -9  -2   2         15.76          8.93         3.30 o                         
  -8  -2   2         31.89         30.97         2.43 o                         
  -7  -2   2          3.43          3.15         1.81 o                         
  -6  -2   2        191.72        201.30         4.12 o                         
  -5  -2   2        165.19        184.26         4.98 o                         
  -4  -2   2        646.06        653.91        10.63 o                         
  -3  -2   2         77.47         80.05         3.61 o                         
  -2  -2   2        190.91        208.39         5.82 o                         
  -1  -2   2         88.03         74.54         3.36 o                         
   0  -2   2       1337.89       1331.32        22.55 o                         
   1  -2   2        514.50        619.67        19.50 o                         
   2  -2   2        791.01        778.83        14.29 o                         
   3  -2   2          0.49          1.43         1.99 o                         
   4  -2   2          8.49          8.47         1.98 o                         
   5  -2   2         74.89         69.36         3.93 o                         
   6  -2   2         38.51         51.13         3.94 o                         
   7  -2   2         20.25         19.69         2.79 o                         
   8  -2   2          0.06          0.11         2.28 o                         
   9  -2   2          1.42          2.86         2.45 o                         
  10  -2   2          0.04         -0.67         2.00 o                         
  -9  -1   2         13.52         13.82         2.03 o                         
  -8  -1   2         26.40         25.46         2.14 o                         
  -7  -1   2         76.22         74.88         3.42 o                         
  -6  -1   2        224.93        226.32         4.20 o                         
  -5  -1   2        366.82        372.12         7.13 o                         
  -4  -1   2        540.09        530.50         9.62 o                         
  -3  -1   2        587.23        600.39        11.02 o                         
  -2  -1   2          7.42         10.34         1.83 o                         
  -1  -1   2        760.47        748.27        12.74 o                         
   0  -1   2        330.40        317.86         7.30 o                         
   1  -1   2        544.67        504.01         9.50 o                         
   2  -1   2          1.53          1.60         1.12 o                         
   3  -1   2        200.82        173.06         4.53 o                         
   4  -1   2        745.61        753.23        13.12 o                         
   5  -1   2        439.83        436.10         9.12 o                         
   6  -1   2         92.35        103.17         5.81 o                         
   7  -1   2         36.41         34.32         3.39 o                         
   8  -1   2          2.16          9.61         2.72 o                         
   9  -1   2         29.42         34.20         3.27 o                         
  10  -1   2          0.00          1.84         2.88 o                         
  -9   0   2          6.46          2.86         2.58 o                         
  -8   0   2         14.70         20.44         2.30 o                         
  -7   0   2         26.26         24.17         2.62 o                         
  -6   0   2         49.33         52.42         2.63 o                         
  -5   0   2         45.02         61.36         3.21 o                         
  -4   0   2        107.74        101.25         3.88 o                         
  -3   0   2        259.24        239.93         6.08 o                         
  -2   0   2        309.33        300.14         6.79 o                         
  -1   0   2       4745.29       4508.16        74.34 o                         
   0   0   2        152.08        131.07         3.93 o                         
   1   0   2       3709.37       3346.34        60.57 o                         
   2   0   2       4418.39       4276.38        60.96 o                         
   3   0   2       1369.59       1298.65        24.18 o                         
   4   0   2        356.59        334.83         7.71 o                         
   5   0   2        161.30        170.31         5.02 o                         
   6   0   2         61.36         67.43         3.77 o                         
   7   0   2          3.51          4.24         2.55 o                         
   8   0   2          0.60          0.79         1.98 o                         
   9   0   2          2.26          2.81         2.35 o                         
  10   0   2          1.56         -1.19         2.07 o                         
  -9   1   2          8.12          5.48         2.00 o                         
  -8   1   2          1.42         -0.50         2.42 o                         
  -7   1   2         34.03         34.07         2.70 o                         
  -6   1   2          4.55          4.54         2.12 o                         
  -5   1   2          0.90          0.58         2.34 o                         
  -4   1   2        446.19        468.49         9.07 o                         
  -3   1   2          1.58          0.85         1.76 o                         
  -2   1   2         38.15         32.42         2.71 o                         
  -1   1   2        165.47        148.52         7.53 o                         
   0   1   2       1167.54       1100.89        22.10 o                         
   1   1   2          8.38         12.15         1.89 o                         
   2   1   2        466.08        411.06         9.89 o                         
   3   1   2         29.93         35.15         2.18 o                         
   4   1   2         68.90         59.05         3.05 o                         
   5   1   2          1.23         -0.20         1.56 o                         
   6   1   2          7.91          7.74         1.94 o                         
   7   1   2        127.08        124.50         4.20 o                         
   8   1   2          6.64         -0.31         2.22 o                         
   9   1   2          6.80          5.63         2.45 o                         
  10   1   2         25.38         22.09         2.42 o                         
  -9   2   2         11.32         13.73         2.69 o                         
  -8   2   2          0.58         -2.31         2.31 o                         
  -7   2   2          0.16          0.22         2.37 o                         
  -6   2   2        289.82        282.07         5.54 o                         
  -5   2   2        421.79        418.41        10.24 o                         
  -4   2   2         38.30         36.86         4.62 o                         
  -3   2   2         46.90         45.00         3.44 o                         
  -2   2   2        533.81        508.51         9.50 o                         
  -1   2   2       2586.05       2434.00        39.16 o                         
   0   2   2       2455.01       2312.06        44.03 o                         
   1   2   2       5518.93       4947.42       102.60 o                         
   2   2   2         40.69         49.36         3.18 o                         
   3   2   2        635.74        609.20        13.46 o                         
   4   2   2         71.28         76.10         3.52 o                         
   5   2   2        281.56        294.53         6.52 o                         
   6   2   2        207.06        201.99         4.63 o                         
   7   2   2         16.10         21.35         2.22 o                         
   8   2   2          3.33          4.58         1.83 o                         
   9   2   2         28.28         24.71         2.38 o                         
  10   2   2          0.03          3.89         2.00 o                         
  -8   3   2          0.92         -2.05         2.05 o                         
  -7   3   2         38.98         42.09         3.84 o                         
  -6   3   2         57.10         59.81         3.93 o                         
  -5   3   2          9.81         12.47         2.53 o                         
  -4   3   2         28.75         32.65         3.02 o                         
  -3   3   2          3.46          2.05         1.94 o                         
  -2   3   2         74.37         69.84         3.02 o                         
  -1   3   2         36.30         34.19         2.83 o                         
   0   3   2        544.21        589.59        13.38 o                         
   1   3   2        714.64        669.59        13.16 o                         
   2   3   2          9.52         11.65         1.93 o                         
   3   3   2        310.40        283.60         7.11 o                         
   4   3   2          3.78          3.27         1.36 o                         
   5   3   2         53.38         59.61         3.11 o                         
   6   3   2          7.37          8.04         1.82 o                         
   7   3   2          3.57          6.02         2.11 o                         
   8   3   2         35.13         31.74         2.41 o                         
   9   3   2          0.34          0.61         1.85 o                         
  10   3   2          2.40          5.44         1.80 o                         
  -8   4   2         10.42          6.89         2.52 o                         
  -7   4   2          0.64          1.33         2.58 o                         
  -6   4   2         13.91         14.14         2.86 o                         
  -5   4   2         86.26         85.34         4.01 o                         
  -4   4   2          3.02          7.03         2.27 o                         
  -3   4   2        263.58        251.25         5.82 o                         
  -2   4   2        442.92        456.89         8.05 o                         
  -1   4   2        447.08        423.37         7.65 o                         
   0   4   2         64.86         78.36         3.58 o                         
   1   4   2        917.04        875.48        14.01 o                         
   2   4   2          4.16          4.19         1.54 o                         
   3   4   2         71.49         66.30         3.89 o                         
   4   4   2         32.31         43.47         2.99 o                         
   5   4   2         18.23         26.76         2.71 o                         
   6   4   2        620.73        615.55         9.78 o                         
   7   4   2          0.93         -0.28         1.85 o                         
   8   4   2         25.18         31.10         2.25 o                         
   9   4   2          3.63          6.25         1.54 o                         
  10   4   2         18.91         25.93         2.86 o                         
  -8   5   2          0.00         -0.32         1.98 o                         
  -7   5   2          3.05          3.56         2.20 o                         
  -6   5   2        104.13        112.52         4.56 o                         
  -5   5   2         60.77         64.79         3.04 o                         
  -4   5   2          0.47          0.52         2.25 o                         
  -3   5   2        143.42        160.63         4.88 o                         
  -2   5   2         12.32         11.18         2.23 o                         
  -1   5   2        307.50        306.78         6.65 o                         
   0   5   2        213.46        207.00         4.99 o                         
   1   5   2        133.91        122.44         4.20 o                         
   2   5   2         16.70         26.67         2.90 o                         
   3   5   2          3.66          1.94         1.97 o                         
   4   5   2        137.18        137.07         4.27 o                         
   5   5   2        150.81        145.81         4.60 o                         
   6   5   2         44.19         41.67         3.46 o                         
   7   5   2         11.86         11.90         1.92 o                         
   8   5   2          8.12          8.10         1.79 o                         
   9   5   2          0.16          2.08         1.49 o                         
  10   5   2         17.98         16.51         1.86 o                         
  -7   6   2          8.83          5.48         2.40 o                         
  -6   6   2         17.23         19.61         2.38 o                         
  -5   6   2         98.98        106.33         3.62 o                         
  -4   6   2        195.85        186.86         4.08 o                         
  -3   6   2          0.76          1.11         1.92 o                         
  -2   6   2         14.79         16.27         2.59 o                         
  -1   6   2         10.29         14.58         2.66 o                         
   0   6   2         15.99         15.01         2.41 o                         
   1   6   2        134.93        148.98         4.25 o                         
   2   6   2        199.91        199.62         4.78 o                         
   3   6   2         24.83         32.18         3.04 o                         
   4   6   2         47.65         50.66         3.39 o                         
   5   6   2        106.74        120.11         3.67 o                         
   6   6   2        302.29        333.77         5.69 o                         
   7   6   2          0.00         -0.85         1.96 o                         
   8   6   2          2.19          0.88         1.50 o                         
   9   6   2          7.65          7.12         1.44 o                         
  -7   7   2          0.37          3.91         2.50 o                         
  -6   7   2         58.55         58.97         3.66 o                         
  -5   7   2          1.43         -1.11         2.11 o                         
  -4   7   2        122.29        119.02         4.08 o                         
  -3   7   2         57.75         53.46         3.28 o                         
  -2   7   2        357.50        360.65         6.11 o                         
  -1   7   2         62.26         64.56         3.08 o                         
   0   7   2        241.42        229.48         6.38 o                         
   1   7   2         86.62         86.56         3.88 o                         
   2   7   2         82.29         76.08         3.81 o                         
   3   7   2          5.09          4.25         2.08 o                         
   4   7   2          2.43         -0.54         1.86 o                         
   5   7   2         20.68         21.53         2.32 o                         
   6   7   2         52.82         61.98         3.07 o                         
   7   7   2          2.16          2.13         1.63 o                         
   8   7   2          0.16         -1.42         1.42 o                         
   9   7   2          9.47         10.68         1.42 o                         
  -6   8   2          0.57          0.35         2.25 o                         
  -5   8   2          0.23         -0.84         1.75 o                         
  -4   8   2          4.77          3.57         1.80 o                         
  -3   8   2          4.17          0.93         1.78 o                         
  -2   8   2          3.83          1.65         3.04 o                         
  -1   8   2         26.91         25.33         2.42 o                         
   0   8   2        246.08        238.75         5.11 o                         
   1   8   2         42.89         43.79         3.09 o                         
   2   8   2          4.31          5.47         2.26 o                         
   3   8   2        105.45        108.42         3.68 o                         
   4   8   2         17.46         15.60         2.26 o                         
   5   8   2          6.92          5.32         2.22 o                         
   6   8   2         28.80         27.44         2.55 o                         
   7   8   2         12.16         15.43         1.92 o                         
   8   8   2          0.37          1.05         1.43 o                         
  -5   9   2         22.77         23.73         2.36 o                         
  -4   9   2         28.46         26.92         2.59 o                         
  -3   9   2         19.82         16.77         2.01 o                         
  -2   9   2          0.41         -0.84         1.73 o                         
  -1   9   2          5.46          4.67         2.10 o                         
   0   9   2        386.50        427.75         7.10 o                         
   1   9   2         62.98         60.89         3.33 o                         
   2   9   2          3.37          1.37         2.38 o                         
   3   9   2         33.10         31.08         2.63 o                         
   4   9   2        149.35        159.42         4.84 o                         
   5   9   2          7.73          8.93         1.92 o                         
   6   9   2         14.65         15.27         2.26 o                         
   7   9   2          2.84          1.13         1.42 o                         
  -4  10   2         20.86          8.53         2.11 o                         
  -3  10   2         15.37         12.95         1.78 o                         
  -2  10   2          6.13          7.72         1.91 o                         
  -1  10   2          0.01         -1.06         1.81 o                         
   0  10   2         50.55         55.91         3.93 o                         
   1  10   2          0.00          2.55         2.44 o                         
   2  10   2          0.19         -2.08         2.33 o                         
   3  10   2         48.35         56.44         3.38 o                         
   4  10   2         13.21         14.15         2.54 o                         
   5  10   2          1.55         -0.40         1.94 o                         
   6  10   2         18.81         14.90         2.66 o                         
  -2  11   2          0.03         -1.44         1.44 o                         
  -1  11   2         31.06         23.08         3.31 o                         
   0  11   2         36.20         32.47         3.55 o                         
   1  11   2         16.72         15.57         2.41 o                         
   2  11   2          8.81          8.47         2.51 o                         
   3  11   2          0.14         -2.37         2.37 o                         
   4  11   2         28.49         20.88         4.44 o                         
   1 -10   3         22.29         18.50         3.72 o                         
   2 -10   3          7.21          6.03         3.35 o                         
   3 -10   3         13.44          5.37         2.48 o                         
   4 -10   3          1.94          4.09         1.71 o                         
   0  -9   3         48.55         39.42         7.17 o                         
   1  -9   3         15.43         23.96         3.63 o                         
   2  -9   3         21.79         24.24         2.96 o                         
   3  -9   3          8.02          7.88         2.52 o                         
   4  -9   3         23.61         26.17         2.70 o                         
   5  -9   3          1.51          0.61         1.80 o                         
  -5  -8   3          2.38          1.49         2.81 o                         
  -4  -8   3         12.53          4.97         2.64 o                         
  -3  -8   3         13.48         10.37         3.94 o                         
  -2  -8   3          3.52         -3.70         5.38 o                         
  -1  -8   3          0.76          5.66         4.26 o                         
   0  -8   3          1.86         -1.42         3.13 o                         
   1  -8   3        155.33        149.80         5.36 o                         
   2  -8   3        148.21        147.38         4.72 o                         
   3  -8   3          6.45          3.68         2.30 o                         
   4  -8   3          8.88          7.23         2.36 o                         
   5  -8   3          2.73          2.99         2.09 o                         
   6  -8   3          7.65          4.34         2.06 o                         
   7  -8   3          2.36          1.56         1.48 o                         
  -6  -7   3          0.81          1.61         1.67 o                         
  -5  -7   3         47.20         39.27         2.97 o                         
  -4  -7   3          0.14         -0.23         2.63 o                         
  -3  -7   3         44.87         30.67         2.91 o                         
  -2  -7   3          1.76         -1.86         3.89 o                         
  -1  -7   3         16.97          9.74         3.52 o                         
   0  -7   3          0.03          2.38         3.02 o                         
   1  -7   3        110.64        120.27         4.62 o                         
   2  -7   3          6.39          5.19         2.76 o                         
   3  -7   3         21.42         22.41         2.87 o                         
   4  -7   3          0.44         -2.22         2.45 o                         
   5  -7   3         22.02         19.21         2.34 o                         
   6  -7   3          2.19          1.37         1.91 o                         
   7  -7   3         23.13         22.45         2.06 o                         
   8  -7   3          5.36          2.83         1.77 o                         
  -7  -6   3          9.54          7.35         2.57 o                         
  -6  -6   3         34.56         25.24         2.11 o                         
  -5  -6   3         14.79         13.76         2.07 o                         
  -4  -6   3         26.32         22.44         2.52 o                         
  -3  -6   3          0.28          0.33         2.34 o                         
  -2  -6   3          0.00          0.22         2.57 o                         
  -1  -6   3         24.34         21.50         2.83 o                         
   0  -6   3        410.06        419.01        10.34 o                         
   1  -6   3        281.09        301.36        11.17 o                         
   2  -6   3          6.84          8.73         2.76 o                         
   3  -6   3         70.56         65.38         3.37 o                         
   4  -6   3          0.00         -1.02         2.08 o                         
   5  -6   3         86.67         83.84         3.61 o                         
   6  -6   3         23.46         21.03         2.29 o                         
   7  -6   3         38.44         37.84         2.55 o                         
   8  -6   3         22.98         25.26         2.18 o                         
  -7  -5   3          5.10          1.79         1.30 o                         
  -6  -5   3          1.73          0.24         1.58 o                         
  -5  -5   3          1.10          2.03         1.88 o                         
  -4  -5   3          9.66         10.58         2.19 o                         
  -3  -5   3         18.26         19.72         2.58 o                         
  -2  -5   3         97.17         85.89         4.84 o                         
  -1  -5   3        115.38        109.22         4.55 o                         
   0  -5   3         25.75         28.89         2.67 o                         
   1  -5   3          0.82          2.71         2.78 o                         
   2  -5   3         18.51         13.27         2.96 o                         
   3  -5   3         63.77         65.15         3.73 o                         
   4  -5   3          1.78         -2.08         2.08 o                         
   5  -5   3         44.50         50.53         2.90 o                         
   6  -5   3         74.26         68.92         2.99 o                         
   7  -5   3         63.58         66.06         3.02 o                         
   8  -5   3          1.11          2.00         1.92 o                         
   9  -5   3          0.00         -0.76         1.90 o                         
  -7  -4   3         13.77         14.93         1.68 o                         
  -6  -4   3          0.23          1.54         1.85 o                         
  -5  -4   3         51.66         57.73         3.24 o                         
  -4  -4   3         71.69         78.28         3.57 o                         
  -3  -4   3        200.52        212.92         7.18 o                         
  -2  -4   3         37.71         48.32         3.57 o                         
  -1  -4   3         17.45         18.56         2.66 o                         
   0  -4   3         65.59         63.05         4.52 o                         
   1  -4   3         69.84         68.97         5.31 o                         
   2  -4   3         68.07         67.04         4.36 o                         
   3  -4   3         50.59         62.36         3.70 o                         
   4  -4   3          0.72          0.61         2.27 o                         
   5  -4   3         42.92         41.87         3.18 o                         
   6  -4   3        186.93        184.14         4.29 o                         
   7  -4   3         56.39         56.68         4.05 o                         
   8  -4   3          0.14         -2.03         2.03 o                         
   9  -4   3          0.12          2.19         2.21 o                         
  10  -4   3          6.18          5.35         3.26 o                         
  -8  -3   3          5.04          3.88         2.06 o                         
  -7  -3   3         16.87         15.67         1.79 o                         
  -6  -3   3         54.77         45.89         2.69 o                         
  -5  -3   3        242.69        254.16         5.45 o                         
  -4  -3   3        119.29        112.36         3.89 o                         
  -3  -3   3         43.77         51.10         3.63 o                         
  -2  -3   3         39.64         27.59         3.04 o                         
  -1  -3   3       1258.77       1271.41        21.93 o                         
   0  -3   3         56.57         52.81         2.65 o                         
   1  -3   3         26.82         32.97         2.48 o                         
   2  -3   3        211.51        219.99         6.80 o                         
   3  -3   3          0.26         -1.55         1.55 o                         
   4  -3   3        236.36        254.23         7.20 o                         
   5  -3   3         34.15         45.15         3.06 o                         
   6  -3   3          0.04         -1.44         2.24 o                         
   7  -3   3        205.01        195.54         4.90 o                         
   8  -3   3          0.40         -1.76         2.04 o                         
   9  -3   3          9.97          8.98         2.44 o                         
  10  -3   3          7.67          0.77         2.08 o                         
  -8  -2   3          4.53          3.96         1.75 o                         
  -7  -2   3         22.44         22.84         1.99 o                         
  -6  -2   3        193.92        218.50         4.70 o                         
  -5  -2   3          2.67          4.97         2.05 o                         
  -4  -2   3          9.25          6.35         2.69 o                         
  -3  -2   3          2.47          1.15         2.02 o                         
  -2  -2   3        204.90        202.57         6.00 o                         
  -1  -2   3          9.17          8.63         1.84 o                         
   0  -2   3         13.09         15.54         2.06 o                         
   1  -2   3        822.57        696.38        12.61 o                         
   2  -2   3         53.51         42.26         2.88 o                         
   3  -2   3        171.55        177.45         5.60 o                         
   4  -2   3         41.90         51.39         3.31 o                         
   5  -2   3        169.67        165.69         5.43 o                         
   6  -2   3          7.24          9.53         2.45 o                         
   7  -2   3        344.28        347.97         7.44 o                         
   8  -2   3          0.90          0.62         2.45 o                         
   9  -2   3          2.68          2.01         2.42 o                         
  10  -2   3          0.02         -1.27         2.12 o                         
  -8  -1   3         13.09         11.26         1.97 o                         
  -7  -1   3          0.16         -0.37         1.80 o                         
  -6  -1   3         48.85         55.04         3.11 o                         
  -5  -1   3        235.73        249.37         4.93 o                         
  -4  -1   3          6.44          8.99         2.57 o                         
  -3  -1   3        237.94        234.00         5.99 o                         
  -2  -1   3         16.10         15.18         2.35 o                         
  -1  -1   3        910.28        876.60        15.29 o                         
   0  -1   3        854.54        767.20        18.45 o                         
   1  -1   3       1448.96       1327.57        22.58 o                         
   2  -1   3       3404.60       3134.93        40.88 o                         
   3  -1   3         40.99         44.47         3.06 o                         
   4  -1   3          0.61          1.89         1.62 o                         
   5  -1   3        338.16        351.89         7.40 o                         
   6  -1   3        141.40        145.79         6.46 o                         
   7  -1   3          2.28          3.56         2.23 o                         
   8  -1   3        103.82        106.01         4.63 o                         
   9  -1   3         15.12          8.64         2.66 o                         
  10  -1   3          6.06          5.18         2.40 o                         
  -8   0   3          3.79          2.92         1.88 o                         
  -7   0   3          0.39         -2.40         2.45 o                         
  -6   0   3         26.57         31.04         2.81 o                         
  -5   0   3          3.93          4.29         2.24 o                         
  -4   0   3         18.82         24.70         2.71 o                         
  -3   0   3         55.42         61.98         3.66 o                         
  -2   0   3          0.04          1.33         1.45 o                         
  -1   0   3          1.00          0.37         1.35 o                         
   0   0   3        479.61        440.88         9.82 o                         
   1   0   3        958.71        866.65        17.54 o                         
   2   0   3          0.05          2.04         1.40 o                         
   3   0   3        232.34        215.66         5.28 o                         
   4   0   3         42.56         42.16         2.83 o                         
   5   0   3         11.70         11.00         2.50 o                         
   6   0   3        218.41        228.99        12.40 o                         
   7   0   3          0.14          0.08         2.34 o                         
   8   0   3         50.13         60.66         3.67 o                         
   9   0   3        103.17        115.13         5.55 o                         
  10   0   3          7.21         10.56         2.57 o                         
  -8   1   3          6.26          7.23         2.44 o                         
  -7   1   3          2.42          4.62         2.34 o                         
  -6   1   3          2.35          3.88         2.16 o                         
  -5   1   3         10.45         12.86         2.16 o                         
  -4   1   3        170.81        165.55         4.59 o                         
  -3   1   3         22.73         18.90         2.53 o                         
  -2   1   3         99.01         96.01         3.95 o                         
  -1   1   3        450.93        425.27         8.01 o                         
   0   1   3       2860.77       2515.13        37.32 o                         
   1   1   3       2791.25       2703.21        42.42 o                         
   2   1   3        831.35        788.89        17.47 o                         
   3   1   3        166.35        144.59         4.90 o                         
   4   1   3          4.68          6.86         1.58 o                         
   5   1   3        508.78        526.54         9.43 o                         
   6   1   3         22.29         22.01         2.53 o                         
   7   1   3         34.70         37.30         3.64 o                         
   8   1   3          0.39         -2.08         2.08 o                         
   9   1   3          7.92          3.00         2.11 o                         
  10   1   3          0.68          2.32         2.16 o                         
  11   1   3          2.14          2.02         2.91 o                         
  -8   2   3          0.13         -2.30         2.30 o                         
  -7   2   3         32.28         40.14         3.40 o                         
  -6   2   3        203.76        218.66         5.40 o                         
  -5   2   3         72.80         74.29         3.38 o                         
  -4   2   3        330.80        331.58         7.85 o                         
  -3   2   3        152.56        161.93         4.93 o                         
  -2   2   3        251.49        241.48         7.60 o                         
  -1   2   3          5.75          8.66         1.64 o                         
   0   2   3        111.37         84.98         3.42 o                         
   1   2   3       2426.73       2322.41        33.31 o                         
   2   2   3         77.48         75.61         3.13 o                         
   3   2   3         60.55         49.92         2.63 o                         
   4   2   3        413.07        414.87         9.30 o                         
   5   2   3         76.65         71.43         3.48 o                         
   6   2   3         14.73         18.01         2.30 o                         
   7   2   3          0.72          4.51         2.03 o                         
   8   2   3         26.47         24.74         2.25 o                         
   9   2   3         25.60         17.20         2.38 o                         
  10   2   3          0.03         -1.42         1.93 o                         
  -8   3   3         13.93          7.11         2.54 o                         
  -7   3   3          4.68          5.22         2.31 o                         
  -6   3   3          0.07          2.59         2.42 o                         
  -5   3   3          4.70          6.08         2.50 o                         
  -4   3   3          0.96          2.41         2.93 o                         
  -3   3   3         10.90         17.45         2.65 o                         
  -2   3   3        251.69        271.92         6.17 o                         
  -1   3   3        472.58        460.29         8.47 o                         
   0   3   3        184.60        187.60         5.21 o                         
   1   3   3         14.82         17.40         2.08 o                         
   2   3   3         22.94         22.71         2.12 o                         
   3   3   3        296.36        254.89         5.73 o                         
   4   3   3        730.19        721.92        13.12 o                         
   5   3   3          1.50          4.64         1.76 o                         
   6   3   3         99.50         91.78         3.61 o                         
   7   3   3        100.70        104.47         3.16 o                         
   8   3   3          2.70          2.72         1.68 o                         
   9   3   3         37.56         30.68         2.38 o                         
  10   3   3          2.89          1.26         1.69 o                         
  -7   4   3          0.62          2.07         2.21 o                         
  -6   4   3         25.56         22.77         3.04 o                         
  -5   4   3        408.00        403.91         7.91 o                         
  -4   4   3        319.30        323.04         5.74 o                         
  -3   4   3        137.65        146.54         4.63 o                         
  -2   4   3        619.81        600.21        10.63 o                         
  -1   4   3        715.12        729.72        11.77 o                         
   0   4   3        624.16        667.11        11.59 o                         
   1   4   3        307.15        285.17         7.09 o                         
   2   4   3          3.89          4.44         1.69 o                         
   3   4   3         13.48         14.17         1.87 o                         
   4   4   3        142.82        130.24         4.32 o                         
   5   4   3         72.15         70.01         3.60 o                         
   6   4   3         58.88         55.45         3.52 o                         
   7   4   3         72.44         76.26         3.09 o                         
   8   4   3         12.80         14.04         1.91 o                         
   9   4   3          1.57          1.34         1.61 o                         
  10   4   3         11.57         11.50         1.83 o                         
  -7   5   3          0.28         -2.27         2.58 o                         
  -6   5   3         31.89         32.80         3.05 o                         
  -5   5   3          0.51         -1.43         2.20 o                         
  -4   5   3         23.58         26.34         2.42 o                         
  -3   5   3         75.15         80.84         3.30 o                         
  -2   5   3        192.42        197.33         5.52 o                         
  -1   5   3         27.85         29.91         2.85 o                         
   0   5   3        338.67        358.83         7.29 o                         
   1   5   3        690.71        732.35        11.83 o                         
   2   5   3        352.36        366.21         6.96 o                         
   3   5   3         63.64         67.93         3.16 o                         
   4   5   3         69.87         73.92         3.47 o                         
   5   5   3        431.01        432.31         7.73 o                         
   6   5   3         50.78         53.63         2.79 o                         
   7   5   3          0.01         -1.64         1.83 o                         
   8   5   3        131.55        143.04         3.51 o                         
   9   5   3          4.77          5.23         1.60 o                         
  10   5   3         29.03         31.74         3.05 o                         
  -7   6   3         41.79         34.40         2.79 o                         
  -6   6   3         25.87         28.68         2.77 o                         
  -5   6   3          2.13          4.23         2.49 o                         
  -4   6   3          5.97          4.12         2.44 o                         
  -3   6   3          2.79          2.58         1.89 o                         
  -2   6   3         12.97         12.96         2.43 o                         
  -1   6   3        285.80        323.59         6.71 o                         
   0   6   3        268.54        268.63         5.55 o                         
   1   6   3          6.81          5.03         2.08 o                         
   2   6   3        711.44        726.16        11.19 o                         
   3   6   3        106.58        107.70         3.66 o                         
   4   6   3         50.17         57.36         3.58 o                         
   5   6   3          7.06          4.98         1.85 o                         
   6   6   3          2.74          2.47         1.62 o                         
   7   6   3          5.24          3.20         1.68 o                         
   8   6   3          1.10          1.63         1.72 o                         
   9   6   3          5.38          4.30         1.51 o                         
  10   6   3          7.02          9.39         3.04 o                         
  -6   7   3         17.44         17.09         2.57 o                         
  -5   7   3         21.35         20.01         2.19 o                         
  -4   7   3         29.91         29.20         2.34 o                         
  -3   7   3         19.99         16.47         2.14 o                         
  -2   7   3          6.39          5.46         2.95 o                         
  -1   7   3         10.56         10.56         2.78 o                         
   0   7   3         91.00         96.56         3.30 o                         
   1   7   3         76.86         85.15         4.16 o                         
   2   7   3         21.05         20.93         2.80 o                         
   3   7   3         20.57         18.15         2.20 o                         
   4   7   3        168.06        162.94         4.52 o                         
   5   7   3        278.93        285.05         5.19 o                         
   6   7   3         94.64         96.62         3.44 o                         
   7   7   3         20.87         20.35         2.08 o                         
   8   7   3         45.96         50.06         2.53 o                         
   9   7   3         19.92         26.09         2.47 o                         
  -5   8   3          0.29          0.59         1.77 o                         
  -4   8   3          0.01          3.91         1.74 o                         
  -3   8   3          6.74          4.58         1.84 o                         
  -2   8   3         12.25          8.65         2.27 o                         
  -1   8   3          0.13         -0.19         1.97 o                         
   0   8   3        148.57        144.43         4.21 o                         
   1   8   3        396.40        402.53         6.27 o                         
   2   8   3         12.22          9.43         2.12 o                         
   3   8   3         16.68         16.28         2.33 o                         
   4   8   3        237.69        229.76         5.04 o                         
   5   8   3         65.34         71.24         3.30 o                         
   6   8   3         39.05         40.36         2.48 o                         
   7   8   3         40.84         46.47         2.54 o                         
   8   8   3          0.00          2.56         1.35 o                         
  -4   9   3          0.10         -1.88         1.88 o                         
  -3   9   3         41.27         34.52         2.28 o                         
  -2   9   3          1.62         -1.66         1.66 o                         
  -1   9   3          0.00          2.89         2.01 o                         
   0   9   3         63.21         66.07         3.19 o                         
   1   9   3        104.51        110.56         3.72 o                         
   2   9   3         20.55         17.28         2.44 o                         
   3   9   3          6.68          5.43         2.14 o                         
   4   9   3          0.22         -1.92         2.22 o                         
   5   9   3         19.27         17.54         2.12 o                         
   6   9   3          1.73          1.42         1.79 o                         
   7   9   3          1.18          1.52         1.75 o                         
  -3  10   3          0.00         -0.33         1.37 o                         
  -2  10   3          0.30         -1.17         1.73 o                         
  -1  10   3          4.84          4.40         1.71 o                         
   0  10   3         82.23         74.92         3.23 o                         
   1  10   3          3.55          6.65         2.12 o                         
   2  10   3          0.12         -0.38         2.35 o                         
   3  10   3         15.69         14.34         2.30 o                         
   4  10   3        168.96        170.74         4.57 o                         
   5  10   3         22.67         20.25         2.12 o                         
   6  10   3         16.58         13.83         2.38 o                         
  -1  11   3         16.34         13.72         2.15 o                         
   0  11   3         28.87         24.36         2.58 o                         
   1  11   3          8.46          5.83         2.21 o                         
   2  11   3          9.53          7.96         2.09 o                         
   3  11   3          1.52         -0.41         2.37 o                         
   4  11   3          6.30          5.19         2.44 o                         
   5  11   3         23.91         10.48         2.45 o                         
   2 -10   4         59.82         40.45         7.23 o                         
   3 -10   4         56.56         65.99         9.32 o                         
   0  -9   4         14.07         18.52         5.42 o                         
   1  -9   4          8.38          3.99         3.09 o                         
   2  -9   4          4.61          6.01         2.99 o                         
   3  -9   4          5.09          7.70         2.36 o                         
   4  -9   4         48.66         53.47         4.59 o                         
   5  -9   4         14.30         14.77         1.89 o                         
  -4  -8   4          0.83          1.03         2.92 o                         
  -3  -8   4         14.92         11.70         3.05 o                         
  -2  -8   4          5.52          1.54         3.52 o                         
  -1  -8   4         19.27         16.71         3.63 o                         
   0  -8   4          1.10         -3.38         3.55 o                         
   1  -8   4          0.54          0.93         2.92 o                         
   2  -8   4         38.98         51.37         3.51 o                         
   3  -8   4         16.97         17.81         2.81 o                         
   4  -8   4          1.25          2.25         2.05 o                         
   5  -8   4          1.22          1.73         1.91 o                         
   6  -8   4         90.31         96.79         4.61 o                         
   7  -8   4         23.61         15.03         3.17 o                         
  -5  -7   4          6.97          3.64         2.32 o                         
  -4  -7   4          5.94          4.41         2.14 o                         
  -3  -7   4          0.87         -0.17         2.35 o                         
  -2  -7   4         16.13         12.78         2.98 o                         
  -1  -7   4          3.75          4.30         3.51 o                         
   0  -7   4        121.42        141.22         8.58 o                         
   1  -7   4         13.14         16.88         3.26 o                         
   2  -7   4         78.07         86.93         5.87 o                         
   3  -7   4          0.04         -2.18         2.18 o                         
   4  -7   4         15.88         20.64         2.52 o                         
   5  -7   4          3.07          3.47         2.08 o                         
   6  -7   4         36.01         35.25         3.28 o                         
   7  -7   4          0.02         -2.12         2.31 o                         
   8  -7   4         14.64         11.72         2.15 o                         
  -6  -6   4         13.06         14.09         1.87 o                         
  -5  -6   4         36.32         32.64         3.65 o                         
  -4  -6   4         10.13         11.86         2.32 o                         
  -3  -6   4         93.33         85.21         4.06 o                         
  -2  -6   4         45.09         32.35         3.13 o                         
  -1  -6   4          6.53          2.33         2.74 o                         
   0  -6   4          0.01         -1.75         2.46 o                         
   1  -6   4          7.35         11.58         2.84 o                         
   2  -6   4          1.57          3.60         2.46 o                         
   3  -6   4        230.16        233.44         5.19 o                         
   4  -6   4         78.24         78.35         3.67 o                         
   5  -6   4         67.92         73.43         3.79 o                         
   6  -6   4         32.52         39.15         2.82 o                         
   7  -6   4         67.98         74.39         3.57 o                         
   8  -6   4         93.99        111.36         4.90 o                         
  -6  -5   4         19.67         19.48         1.83 o                         
  -5  -5   4         53.56         58.24         3.59 o                         
  -4  -5   4         87.04         93.51         4.28 o                         
  -3  -5   4         21.11         18.21         2.47 o                         
  -2  -5   4          2.41          7.54         2.62 o                         
  -1  -5   4         31.40         30.73         2.79 o                         
   0  -5   4          7.81          8.82         2.93 o                         
   1  -5   4         21.41         23.39         3.04 o                         
   2  -5   4         66.23         87.97         4.52 o                         
   3  -5   4         33.45         44.21         4.02 o                         
   4  -5   4        270.52        260.71         5.40 o                         
   5  -5   4        107.46        113.19         3.76 o                         
   6  -5   4         37.34         32.93         3.22 o                         
   7  -5   4         34.41         39.36         2.52 o                         
   8  -5   4          9.77          5.58         2.17 o                         
   9  -5   4         46.58         42.49         4.62 o                         
  -7  -4   4          2.31          3.87         1.30 o                         
  -6  -4   4          0.81         -0.58         1.55 o                         
  -5  -4   4         15.05         12.41         2.15 o                         
  -4  -4   4         13.89         15.11         2.63 o                         
  -3  -4   4          3.29         -0.12         2.40 o                         
  -2  -4   4        160.93        152.53         5.51 o                         
  -1  -4   4          1.76          2.06         1.99 o                         
   0  -4   4          9.03          8.85         2.23 o                         
   1  -4   4          5.72          0.34         1.97 o                         
   2  -4   4        584.13        722.84        12.96 o                         
   3  -4   4         45.28         53.17         4.10 o                         
   4  -4   4         86.65         90.48         4.45 o                         
   5  -4   4        105.81        121.45         3.89 o                         
   6  -4   4          0.01          0.00         1.91 o                         
   7  -4   4        287.36        297.90         5.77 o                         
   8  -4   4        248.25        261.91         5.38 o                         
   9  -4   4          3.04         -1.81         2.29 o                         
  10  -4   4          9.21          6.48         1.81 o                         
  -7  -3   4          5.95          3.10         1.41 o                         
  -6  -3   4          9.74          7.95         1.69 o                         
  -5  -3   4          5.60          7.79         1.97 o                         
  -4  -3   4          0.41          3.65         2.06 o                         
  -3  -3   4         35.80         36.50         2.77 o                         
  -2  -3   4         23.02         24.01         2.86 o                         
  -1  -3   4          3.16          5.11         2.09 o                         
   0  -3   4        412.33        379.03         8.80 o                         
   1  -3   4         34.79         39.00         3.25 o                         
   2  -3   4          4.80         12.34         2.00 o                         
   3  -3   4        222.34        229.46         6.13 o                         
   4  -3   4         31.40         37.48         3.06 o                         
   5  -3   4         19.71         25.61         2.75 o                         
   6  -3   4         13.36         18.58         2.21 o                         
   7  -3   4        109.31        116.83         3.65 o                         
   8  -3   4        172.81        169.94         4.49 o                         
   9  -3   4         20.98         19.03         2.71 o                         
  10  -3   4         13.60         10.11         2.27 o                         
  -7  -2   4          0.29         -1.67         1.67 o                         
  -6  -2   4         36.22         35.92         2.63 o                         
  -5  -2   4         13.13         14.98         2.28 o                         
  -4  -2   4          1.44          2.54         2.02 o                         
  -3  -2   4          0.53         -0.60         2.07 o                         
  -2  -2   4        145.70        145.90         5.08 o                         
  -1  -2   4        129.60        148.28         5.04 o                         
   0  -2   4        152.50        140.37         5.94 o                         
   1  -2   4        168.24        152.64         4.81 o                         
   2  -2   4         41.47         43.12         2.32 o                         
   3  -2   4          1.51          2.09         1.57 o                         
   4  -2   4        335.33        357.21         7.17 o                         
   5  -2   4        165.56        150.27         4.35 o                         
   6  -2   4          6.78          8.07         2.41 o                         
   7  -2   4          4.88         -0.49         2.34 o                         
   8  -2   4        114.61        128.67         4.38 o                         
   9  -2   4         90.64         93.23         4.68 o                         
  10  -2   4          1.78         -1.12         2.10 o                         
  -7  -1   4         15.03         10.93         1.92 o                         
  -6  -1   4         10.31         11.11         2.07 o                         
  -5  -1   4        157.56        170.00         5.17 o                         
  -4  -1   4        119.88        117.08         3.88 o                         
  -3  -1   4        137.05        127.47         4.82 o                         
  -2  -1   4        312.24        304.48         7.37 o                         
  -1  -1   4        364.85        344.67         8.71 o                         
   0  -1   4         62.71         73.16         4.08 o                         
   1  -1   4       2152.71       2086.29        34.75 o                         
   2  -1   4       1043.72       1073.17        15.71 o                         
   3  -1   4        110.04        100.80         3.55 o                         
   4  -1   4        159.98        153.51         3.82 o                         
   5  -1   4         62.19         75.85         3.41 o                         
   6  -1   4         54.28         51.94         3.52 o                         
   7  -1   4        751.27        733.91        10.32 o                         
   8  -1   4         46.54         46.81         3.31 o                         
   9  -1   4          2.81          1.34         2.28 o                         
  10  -1   4         33.77         31.21         2.99 o                         
  -7   0   4          2.08          4.59         1.93 o                         
  -6   0   4          1.29         -1.08         2.04 o                         
  -5   0   4          1.60          0.94         2.16 o                         
  -4   0   4         56.80         62.53         3.11 o                         
  -3   0   4        322.67        304.15         8.82 o                         
  -2   0   4        127.90        109.59         4.21 o                         
  -1   0   4          2.15          3.73         1.89 o                         
   0   0   4        153.79        143.85         5.33 o                         
   1   0   4          5.40          6.64         1.97 o                         
   2   0   4          0.43          4.13         1.38 o                         
   3   0   4        256.78        302.24         6.80 o                         
   4   0   4         15.18         29.77         2.72 o                         
   5   0   4          1.47          6.15         2.01 o                         
   6   0   4        105.75        101.26         5.28 o                         
   7   0   4          1.03          2.64         2.83 o                         
   8   0   4          0.12         -2.14         2.46 o                         
   9   0   4         16.28         19.41         2.68 o                         
  10   0   4          0.51          0.78         2.19 o                         
  11   0   4          2.26          1.99         2.23 o                         
  -7   1   4         26.19         17.17         2.64 o                         
  -6   1   4         59.35         61.51         3.54 o                         
  -5   1   4         52.86         53.90         3.20 o                         
  -4   1   4         31.79         38.25         2.87 o                         
  -3   1   4          1.38          0.95         2.17 o                         
  -2   1   4          6.64          7.22         2.13 o                         
  -1   1   4        297.28        280.82         6.34 o                         
   0   1   4        320.51        261.98         6.45 o                         
   1   1   4        108.60         98.05         4.09 o                         
   2   1   4        510.80        488.29        10.53 o                         
   3   1   4         33.19         33.85         2.90 o                         
   4   1   4        523.40        476.57         8.99 o                         
   5   1   4        949.55        945.90        14.78 o                         
   6   1   4        446.22        455.10         8.59 o                         
   7   1   4         45.27         40.48         3.96 o                         
   8   1   4         92.79         89.85         4.05 o                         
   9   1   4         18.81         14.18         2.44 o                         
  10   1   4          0.57          1.94         2.58 o                         
  11   1   4         15.97         11.18         2.39 o                         
  -7   2   4          1.82          3.77         2.16 o                         
  -6   2   4          1.25         -1.73         2.57 o                         
  -5   2   4         19.32         19.81         2.98 o                         
  -4   2   4         12.60          9.96         2.50 o                         
  -3   2   4         37.15         38.64         3.28 o                         
  -2   2   4         26.90         21.05         2.83 o                         
  -1   2   4         14.06         12.79         2.36 o                         
   0   2   4       1186.59       1134.59        19.64 o                         
   1   2   4        351.49        345.69         8.12 o                         
   2   2   4       1199.85       1126.31        18.12 o                         
   3   2   4          2.26          1.90         1.52 o                         
   4   2   4        167.08        189.25         6.03 o                         
   5   2   4         36.10         47.14         3.14 o                         
   6   2   4        500.21        493.74         8.31 o                         
   7   2   4         40.51         50.23         3.14 o                         
   8   2   4        134.50        127.97         3.76 o                         
   9   2   4         23.62         21.20         2.72 o                         
  10   2   4         17.53         18.32         2.38 o                         
  11   2   4          3.94          3.80         2.40 o                         
  -7   3   4         70.60         78.33         5.57 o                         
  -6   3   4         75.65         72.86         4.52 o                         
  -5   3   4          1.77          0.88         2.57 o                         
  -4   3   4        471.85        456.99         7.85 o                         
  -3   3   4         49.05         55.87         4.17 o                         
  -2   3   4         83.97         94.27         4.08 o                         
  -1   3   4          5.94          8.45         2.11 o                         
   0   3   4       1094.81       1051.20        15.20 o                         
   1   3   4        218.27        222.82         5.73 o                         
   2   3   4        160.87        135.69         4.38 o                         
   3   3   4          7.69         10.15         1.95 o                         
   4   3   4          8.19         13.58         2.16 o                         
   5   3   4        134.33        118.11         4.22 o                         
   6   3   4         17.01         21.81         2.40 o                         
   7   3   4         43.84         36.69         2.63 o                         
   8   3   4         38.40         40.67         2.37 o                         
   9   3   4          0.05          0.98         2.13 o                         
  10   3   4         30.83         27.71         2.29 o                         
  11   3   4          1.93          3.54         1.98 o                         
  -7   4   4         57.07         51.68         5.27 o                         
  -6   4   4          0.20         -2.49         2.49 o                         
  -5   4   4          4.48          2.52         2.79 o                         
  -4   4   4          2.93          3.62         2.54 o                         
  -3   4   4          0.72          2.60         1.95 o                         
  -2   4   4          3.84          2.08         2.10 o                         
  -1   4   4         70.03         68.41         3.25 o                         
   0   4   4          5.78          4.17         1.74 o                         
   1   4   4        703.59        684.38        12.00 o                         
   2   4   4         74.42         86.07         3.80 o                         
   3   4   4        716.13        683.29        11.08 o                         
   4   4   4          1.82          3.42         1.54 o                         
   5   4   4         22.44         22.17         2.26 o                         
   6   4   4        225.01        219.86         5.49 o                         
   7   4   4         33.40         34.30         2.28 o                         
   8   4   4          1.58          1.63         1.71 o                         
   9   4   4         93.89        100.17         3.29 o                         
  10   4   4         20.26         25.72         2.09 o                         
  -7   5   4          1.24          2.96         2.79 o                         
  -6   5   4         76.41         88.90         5.17 o                         
  -5   5   4         71.43         77.87         4.36 o                         
  -4   5   4          0.21          0.99         2.34 o                         
  -3   5   4         26.66         23.07         2.52 o                         
  -2   5   4        108.36        118.07         4.29 o                         
  -1   5   4         50.33         50.66         3.24 o                         
   0   5   4        272.72        304.94         5.80 o                         
   1   5   4        123.43        123.81         4.26 o                         
   2   5   4         76.11         76.03         3.60 o                         
   3   5   4         11.71          9.52         2.02 o                         
   4   5   4          1.65         -0.23         1.92 o                         
   5   5   4          3.56         -1.36         1.77 o                         
   6   5   4          0.27         -1.66         1.66 o                         
   7   5   4         34.89         33.47         2.23 o                         
   8   5   4         27.52         26.03         2.05 o                         
   9   5   4         11.74         12.98         1.78 o                         
  10   5   4          6.02          7.70         1.63 o                         
  -6   6   4         79.70         79.76         6.99 o                         
  -5   6   4         18.02         19.87         2.51 o                         
  -4   6   4         45.43         55.69         3.34 o                         
  -3   6   4         51.82         58.27         2.91 o                         
  -2   6   4         22.11         22.96         2.29 o                         
  -1   6   4         32.28         34.18         2.71 o                         
   0   6   4          1.03         -1.10         1.77 o                         
   1   6   4        136.27        133.45         4.82 o                         
   2   6   4          2.09          2.62         2.03 o                         
   3   6   4        156.17        165.85         4.48 o                         
   4   6   4         12.96         12.92         2.18 o                         
   5   6   4         88.81         85.03         3.18 o                         
   6   6   4         11.78         11.58         1.91 o                         
   7   6   4        290.51        300.11         5.22 o                         
   8   6   4          0.09         -1.59         1.59 o                         
   9   6   4         26.25         32.49         2.10 o                         
  10   6   4          1.94          1.66         1.18 o                         
  -5   7   4          7.96          5.43         2.00 o                         
  -4   7   4         55.75         57.28         4.77 o                         
  -3   7   4         30.37         33.71         2.44 o                         
  -2   7   4        270.31        284.94         5.09 o                         
  -1   7   4        111.01        106.68         3.20 o                         
   0   7   4        368.50        369.65         6.71 o                         
   1   7   4         91.75         96.79         3.14 o                         
   2   7   4         32.58         26.79         2.25 o                         
   3   7   4        103.13        103.54         3.39 o                         
   4   7   4          1.27          1.05         1.82 o                         
   5   7   4         49.30         53.53         2.72 o                         
   6   7   4          8.40         10.73         1.99 o                         
   7   7   4          6.19          4.19         1.68 o                         
   8   7   4          1.05          0.70         1.46 o                         
   9   7   4          0.11         -0.80         1.21 o                         
  -5   8   4         12.48          5.98         1.78 o                         
  -4   8   4         34.63         31.06         3.79 o                         
  -3   8   4          0.24          2.16         1.87 o                         
  -2   8   4          0.10          2.91         1.89 o                         
  -1   8   4         29.61         29.23         2.43 o                         
   0   8   4         52.39         56.73         2.76 o                         
   1   8   4          2.90          2.39         1.99 o                         
   2   8   4          5.86          4.27         1.95 o                         
   3   8   4         19.62         18.87         2.18 o                         
   4   8   4          1.16          1.37         1.94 o                         
   5   8   4         39.73         39.11         2.66 o                         
   6   8   4         42.17         43.01         2.51 o                         
   7   8   4         12.13         11.90         1.69 o                         
   8   8   4          4.19          4.01         1.56 o                         
   9   8   4          3.03          3.03         1.36 o                         
  -4   9   4          8.93          7.19         2.18 o                         
  -3   9   4         23.00         22.58         1.91 o                         
  -2   9   4         30.04         30.95         2.15 o                         
  -1   9   4         23.16         21.92         2.64 o                         
   0   9   4          1.51          3.01         2.09 o                         
   1   9   4          3.27          3.19         2.01 o                         
   2   9   4         50.23         54.04         2.70 o                         
   3   9   4        155.76        163.73         4.00 o                         
   4   9   4         19.24         23.41         2.85 o                         
   5   9   4         36.30         33.18         2.75 o                         
   6   9   4         47.18         52.93         2.59 o                         
   7   9   4         47.60         50.14         3.21 o                         
   8   9   4          1.20          2.22         1.76 o                         
  -2  10   4         12.69         12.96         1.63 o                         
  -1  10   4         27.95         28.14         2.28 o                         
   0  10   4         13.78         15.28         2.13 o                         
   1  10   4         12.88         10.30         2.02 o                         
   2  10   4          9.93         10.33         2.00 o                         
   3  10   4          2.29          6.09         1.95 o                         
   4  10   4          0.72         -0.59         1.85 o                         
   5  10   4          0.57          0.08         1.69 o                         
   6  10   4          0.01          1.44         1.94 o                         
  -1  11   4         79.17         86.95         4.45 o                         
   0  11   4          0.63          1.07         1.73 o                         
   1  11   4         21.87         15.55         1.92 o                         
   2  11   4          0.03         -0.77         1.73 o                         
   3  11   4          2.56         -1.23         1.75 o                         
   4  11   4          8.60          8.23         1.83 o                         
   5  11   4          3.52          3.17         1.88 o                         
   0  -9   5          0.01         -1.34         4.19 o                         
   1  -9   5          6.72          5.04         5.89 o                         
   2  -9   5          0.42         -0.85         2.78 o                         
   3  -9   5         40.20         42.30         5.76 o                         
   4  -9   5          0.01          1.88         1.85 o                         
  -3  -8   5         20.28          5.63         3.82 o                         
  -2  -8   5          3.22          0.70         2.78 o                         
  -1  -8   5          1.70          0.99         3.57 o                         
   0  -8   5         43.02         45.91         4.62 o                         
   1  -8   5         39.58         39.92         5.55 o                         
   2  -8   5         21.55         32.13         2.88 o                         
   3  -8   5          5.38          4.70         2.29 o                         
   4  -8   5          0.79         -0.25         1.88 o                         
   5  -8   5          2.88          1.28         1.80 o                         
   6  -8   5         11.90          9.04         1.72 o                         
  -4  -7   5          0.45         -1.89         1.89 o                         
  -3  -7   5          0.42         -2.60         2.60 o                         
  -2  -7   5         46.41         35.53         3.27 o                         
  -1  -7   5          0.57          4.10         3.16 o                         
   0  -7   5         25.67         28.13         3.31 o                         
   1  -7   5         15.38         20.52         2.78 o                         
   2  -7   5        104.66        135.11         4.47 o                         
   3  -7   5          1.18          1.75         2.18 o                         
   4  -7   5          1.78          0.28         2.10 o                         
   5  -7   5          6.07          5.31         2.04 o                         
   6  -7   5          3.03          2.57         1.72 o                         
   7  -7   5          0.16         -0.83         1.38 o                         
  -5  -6   5          2.44         -0.33         1.43 o                         
  -4  -6   5         34.74         30.96         2.35 o                         
  -3  -6   5        152.02        147.11         6.14 o                         
  -2  -6   5         18.34         18.43         2.72 o                         
  -1  -6   5         29.03         27.33         3.37 o                         
   0  -6   5         43.84         50.32         3.24 o                         
   1  -6   5        201.08        268.71         5.85 o                         
   2  -6   5        437.57        582.97         9.13 o                         
   3  -6   5          1.81         -0.32         2.12 o                         
   4  -6   5          0.52          4.54         2.50 o                         
   5  -6   5          1.02         -1.05         1.98 o                         
   6  -6   5         44.97         38.38         2.64 o                         
   7  -6   5         38.96         37.43         2.54 o                         
   8  -6   5          1.97          1.38         1.50 o                         
  -5  -5   5          0.69          0.19         1.72 o                         
  -4  -5   5         11.18         11.05         2.26 o                         
  -3  -5   5         23.67         19.89         2.41 o                         
  -2  -5   5         19.01         16.36         2.97 o                         
  -1  -5   5         95.43         95.88         3.98 o                         
   0  -5   5          5.97          7.20         2.50 o                         
   1  -5   5        166.67        186.45         4.79 o                         
   2  -5   5        255.60        323.49         6.52 o                         
   3  -5   5         67.07         81.43         4.56 o                         
   4  -5   5          8.16          6.09         2.21 o                         
   5  -5   5         34.38         34.41         2.66 o                         
   6  -5   5         38.28         41.86         2.88 o                         
   7  -5   5          3.13          3.17         2.17 o                         
   8  -5   5         30.22         32.94         2.45 o                         
   9  -5   5          0.25          0.76         1.98 o                         
  -6  -4   5          0.00         -1.66         1.66 o                         
  -5  -4   5          1.35          0.90         1.73 o                         
  -4  -4   5          2.33          3.49         2.13 o                         
  -3  -4   5         48.11         47.12         3.21 o                         
  -2  -4   5         28.77         30.40         2.74 o                         
  -1  -4   5          7.64          9.58         2.41 o                         
   0  -4   5         18.31         24.39         3.40 o                         
   1  -4   5        729.82        770.04        12.74 o                         
   2  -4   5          0.12          0.93         1.95 o                         
   3  -4   5          0.04          2.09         2.06 o                         
   4  -4   5          5.66          7.16         2.59 o                         
   5  -4   5         17.84         18.88         2.50 o                         
   6  -4   5         94.87         97.60         3.79 o                         
   7  -4   5          2.01         -1.92         2.11 o                         
   8  -4   5         68.79         67.79         3.75 o                         
   9  -4   5        100.62         98.98         6.26 o                         
  10  -4   5          0.01          0.92         1.64 o                         
  -6  -3   5          1.50          1.44         1.41 o                         
  -5  -3   5         16.44         15.23         2.04 o                         
  -4  -3   5         30.29         30.80         2.52 o                         
  -3  -3   5          0.85         -1.09         2.09 o                         
  -2  -3   5         62.86         67.36         3.28 o                         
  -1  -3   5         22.92         18.18         2.81 o                         
   0  -3   5          0.37         -1.82         1.82 o                         
   1  -3   5         91.39         93.32         4.05 o                         
   2  -3   5        153.47        168.65         5.54 o                         
   3  -3   5        483.48        504.83        11.63 o                         
   4  -3   5         27.55         31.92         3.12 o                         
   5  -3   5          7.20          6.70         2.78 o                         
   6  -3   5        128.82        144.83         4.17 o                         
   7  -3   5         51.24         62.53         3.10 o                         
   8  -3   5          4.19          4.00         2.04 o                         
   9  -3   5         33.87         28.98         2.88 o                         
  10  -3   5          1.34          2.14         2.13 o                         
  -7  -2   5          0.56         -1.65         1.65 o                         
  -6  -2   5          7.78          4.54         1.60 o                         
  -5  -2   5         35.58         33.91         2.43 o                         
  -4  -2   5        144.00        149.12         4.67 o                         
  -3  -2   5         45.78         56.62         3.33 o                         
  -2  -2   5        142.83        130.41         5.16 o                         
  -1  -2   5        126.98        134.80         4.65 o                         
   0  -2   5        279.67        254.78         6.32 o                         
   1  -2   5         53.27         53.70         3.43 o                         
   2  -2   5        288.13        295.96         6.74 o                         
   3  -2   5         15.08         24.96         2.63 o                         
   4  -2   5         14.08         17.37         2.55 o                         
   5  -2   5        132.62        141.36         4.62 o                         
   6  -2   5        252.27        243.46         5.66 o                         
   7  -2   5        220.20        217.60         4.39 o                         
   8  -2   5         21.93         22.83         2.52 o                         
   9  -2   5          1.21          5.38         2.44 o                         
  10  -2   5          1.18         -1.94         1.94 o                         
  -7  -1   5          0.15         -0.06         1.48 o                         
  -6  -1   5         33.38         31.46         2.39 o                         
  -5  -1   5         20.20         18.24         2.36 o                         
  -4  -1   5         93.68        103.21         3.53 o                         
  -3  -1   5          1.53          3.79         2.35 o                         
  -2  -1   5        145.03        147.17         5.04 o                         
  -1  -1   5          7.60          9.65         2.29 o                         
   0  -1   5        954.37        955.48        18.90 o                         
   1  -1   5        125.92        126.36         4.35 o                         
   2  -1   5          0.59          0.28         1.65 o                         
   3  -1   5        619.20        667.87        11.52 o                         
   4  -1   5         89.78         89.40         3.87 o                         
   5  -1   5        137.38        136.93         4.28 o                         
   6  -1   5          1.84          6.98         2.40 o                         
   7  -1   5          7.30         13.45         2.57 o                         
   8  -1   5          7.90         11.72         2.64 o                         
   9  -1   5          0.44          4.80         2.25 o                         
  10  -1   5          5.61          4.48         2.72 o                         
  11  -1   5          8.82          7.81         2.27 o                         
  -7   0   5          0.04         -1.46         1.63 o                         
  -6   0   5         54.39         59.80         3.14 o                         
  -5   0   5         79.56         91.19         3.47 o                         
  -4   0   5          4.95          3.20         2.21 o                         
  -3   0   5         13.07         11.87         2.39 o                         
  -2   0   5         42.30         44.22         3.42 o                         
  -1   0   5          1.02          4.52         2.00 o                         
   0   0   5        109.32        118.07         5.07 o                         
   1   0   5          1.59          2.80         1.85 o                         
   2   0   5       1385.89       1354.39        20.40 o                         
   3   0   5       1198.76       1135.23        16.58 o                         
   4   0   5        206.71        190.41         4.84 o                         
   5   0   5        151.44        172.37         5.14 o                         
   6   0   5        656.93        647.33        12.31 o                         
   7   0   5          0.37          3.45         2.70 o                         
   8   0   5          3.32          2.08         2.41 o                         
   9   0   5          2.91          5.31         2.43 o                         
  10   0   5          2.27          3.17         2.22 o                         
  11   0   5         22.11         12.82         2.62 o                         
  -7   1   5          0.02          2.08         2.23 o                         
  -6   1   5          9.03         10.18         2.34 o                         
  -5   1   5         12.54         13.82         2.49 o                         
  -4   1   5         31.89         31.73         3.19 o                         
  -3   1   5          7.76          4.83         2.27 o                         
  -2   1   5        290.71        281.33         8.45 o                         
  -1   1   5          7.51         11.00         2.53 o                         
   0   1   5         16.95         25.19         3.15 o                         
   1   1   5         49.51         49.84         3.87 o                         
   2   1   5        372.64        366.88         8.92 o                         
   3   1   5        856.90        869.38        14.53 o                         
   4   1   5        131.90        134.58         4.58 o                         
   5   1   5        179.70        196.46         5.55 o                         
   6   1   5         10.88         16.75         3.11 o                         
   7   1   5        204.88        213.12         5.41 o                         
   8   1   5          7.98          6.67         2.47 o                         
   9   1   5         40.94         41.62         3.20 o                         
  10   1   5          7.17          9.27         2.37 o                         
  11   1   5          6.52          9.28         4.31 o                         
  -7   2   5         25.85         16.11         2.27 o                         
  -6   2   5         18.35         17.34         2.69 o                         
  -5   2   5         99.90        112.01         4.46 o                         
  -4   2   5          4.45          4.38         3.19 o                         
  -3   2   5          7.93          5.49         3.07 o                         
  -2   2   5         62.85         72.28         4.53 o                         
  -1   2   5         32.33         28.66         3.29 o                         
   0   2   5        425.59        417.09        10.77 o                         
   1   2   5          1.33          1.20         1.71 o                         
   2   2   5         11.58          6.17         2.15 o                         
   3   2   5        188.21        181.31         6.09 o                         
   4   2   5         40.79         55.60         3.33 o                         
   5   2   5        292.97        282.42         6.21 o                         
   6   2   5         40.33         43.63         3.39 o                         
   7   2   5        140.21        141.12         3.96 o                         
   8   2   5          9.20          4.77         2.19 o                         
   9   2   5         22.36         24.10         2.53 o                         
  10   2   5         54.69         59.97         3.96 o                         
  11   2   5         11.82         11.43         2.51 o                         
  -6   3   5         24.04         28.78         4.55 o                         
  -5   3   5         21.19         21.74         3.22 o                         
  -4   3   5         53.55         54.32         6.88 o                         
  -3   3   5         10.13         10.81         3.70 o                         
  -2   3   5          2.34         -0.41         2.92 o                         
  -1   3   5         35.80         31.09         3.05 o                         
   0   3   5        585.31        504.25         8.41 o                         
   1   3   5        506.66        481.43         8.72 o                         
   2   3   5         19.06         32.41         2.81 o                         
   3   3   5         71.90         75.86         3.65 o                         
   4   3   5         82.12         72.73         3.36 o                         
   5   3   5         79.91         85.93         3.72 o                         
   6   3   5        141.60        155.75         4.65 o                         
   7   3   5        227.84        230.43         4.84 o                         
   8   3   5        178.82        173.06         4.22 o                         
   9   3   5          2.05          4.81         1.98 o                         
  10   3   5          0.69          3.15         2.20 o                         
  11   3   5         42.99         34.16         3.41 o                         
  -6   4   5          2.58          4.07         2.62 o                         
  -5   4   5         69.57         73.27         6.13 o                         
  -4   4   5          3.23          4.63         2.61 o                         
  -3   4   5          3.35          4.43         2.20 o                         
  -2   4   5         75.97         82.70         3.51 o                         
  -1   4   5         94.83         96.23         3.74 o                         
   0   4   5        425.07        411.78         7.35 o                         
   1   4   5         64.31         67.52         3.24 o                         
   2   4   5        200.17        198.30         5.22 o                         
   3   4   5         72.47         71.20         3.32 o                         
   4   4   5         54.14         61.16         3.65 o                         
   5   4   5         27.95         31.87         2.87 o                         
   6   4   5         64.01         64.83         3.62 o                         
   7   4   5        142.09        144.79         4.60 o                         
   8   4   5         24.57         23.09         2.66 o                         
   9   4   5          3.15          5.21         2.01 o                         
  10   4   5          0.53         -1.92         2.03 o                         
  -6   5   5         30.19         30.36         5.16 o                         
  -5   5   5          0.07          1.84         3.63 o                         
  -4   5   5          0.36          3.62         2.53 o                         
  -3   5   5          0.48          0.81         2.55 o                         
  -2   5   5          3.86          6.14         2.46 o                         
  -1   5   5          7.49          8.69         2.51 o                         
   0   5   5         31.88         38.93         2.91 o                         
   1   5   5         20.84         20.47         2.14 o                         
   2   5   5         23.06         19.16         2.23 o                         
   3   5   5         14.68         21.01         2.31 o                         
   4   5   5         42.31         36.73         2.77 o                         
   5   5   5         55.24         56.53         3.44 o                         
   6   5   5          3.72          5.59         2.10 o                         
   7   5   5        181.02        182.51         4.13 o                         
   8   5   5        137.28        139.73         3.50 o                         
   9   5   5          8.18          5.61         1.64 o                         
  10   5   5         15.95         13.53         1.87 o                         
  -5   6   5          0.87          0.58         3.66 o                         
  -4   6   5         44.96         48.13         6.08 o                         
  -3   6   5         89.19         84.84         4.48 o                         
  -2   6   5          0.20          2.14         1.92 o                         
  -1   6   5          4.99          7.20         2.22 o                         
   0   6   5         26.80         20.82         2.16 o                         
   1   6   5        101.58         98.08         3.56 o                         
   2   6   5         35.48         40.04         2.90 o                         
   3   6   5         19.29         21.50         2.60 o                         
   4   6   5         39.21         44.74         2.84 o                         
   5   6   5          0.01          1.36         2.05 o                         
   6   6   5          0.26         -1.62         1.62 o                         
   7   6   5          7.98         10.84         1.88 o                         
   8   6   5         15.90         18.57         1.94 o                         
   9   6   5          5.45          3.72         1.47 o                         
  10   6   5          1.76          0.84         1.38 o                         
  -5   7   5         17.98         13.85         2.23 o                         
  -4   7   5         15.02         15.42         2.51 o                         
  -3   7   5         36.54         37.95         2.73 o                         
  -2   7   5         50.98         49.21         2.96 o                         
  -1   7   5          2.35          1.97         2.11 o                         
   0   7   5         21.21         21.34         2.27 o                         
   1   7   5         60.39         62.08         2.88 o                         
   2   7   5          1.40          0.09         1.85 o                         
   3   7   5          3.51          2.69         1.83 o                         
   4   7   5          0.19         -1.72         1.72 o                         
   5   7   5        130.96        139.55         3.80 o                         
   6   7   5          0.59          0.15         1.64 o                         
   7   7   5        137.59        141.19         3.73 o                         
   8   7   5          4.35          4.89         1.54 o                         
   9   7   5          4.96          3.58         1.38 o                         
  -4   8   5          2.19          1.27         1.84 o                         
  -3   8   5          0.08         -1.53         1.82 o                         
  -2   8   5          7.60         11.41         1.89 o                         
  -1   8   5          0.04         -1.79         1.79 o                         
   0   8   5         61.44         63.64         3.27 o                         
   1   8   5        124.95        124.85         4.43 o                         
   2   8   5        145.93        157.84         3.65 o                         
   3   8   5        225.36        233.30         4.60 o                         
   4   8   5        158.18        163.98         4.42 o                         
   5   8   5         66.18         72.27         3.02 o                         
   6   8   5         37.51         44.50         2.54 o                         
   7   8   5         33.36         34.55         2.09 o                         
   8   8   5          0.88          1.96         1.36 o                         
   9   8   5          5.30          4.00         1.25 o                         
  -3   9   5          1.14          5.54         2.08 o                         
  -2   9   5          0.89          1.28         1.65 o                         
  -1   9   5         57.40         62.73         3.42 o                         
   0   9   5         14.57         20.19         2.33 o                         
   1   9   5         27.61         31.90         2.42 o                         
   2   9   5          1.08          2.70         1.89 o                         
   3   9   5          1.03         -0.35         2.15 o                         
   4   9   5          4.27          5.01         1.85 o                         
   5   9   5          6.15          5.68         1.83 o                         
   6   9   5         56.83         63.20         2.74 o                         
   7   9   5          3.16          4.03         1.61 o                         
   8   9   5          2.95          1.10         1.30 o                         
  -2  10   5          0.45         -0.27         1.46 o                         
  -1  10   5         15.44         14.98         1.59 o                         
   0  10   5          1.47         -0.49         1.92 o                         
   1  10   5          0.49         -1.58         1.58 o                         
   2  10   5          6.63          7.28         1.88 o                         
   3  10   5          9.79          7.55         1.89 o                         
   4  10   5          1.06         -0.58         1.65 o                         
   5  10   5         16.54         16.23         2.02 o                         
   6  10   5          4.57          4.02         1.49 o                         
   7  10   5         24.51         27.99         5.75 o                         
   0  11   5          4.66          3.77         1.13 o                         
   1  11   5          5.86          3.76         1.72 o                         
   2  11   5          2.08          1.84         1.55 o                         
   3  11   5          0.48         -1.48         1.48 o                         
   4  11   5          0.02          1.16         1.33 o                         
   5  11   5          0.00         -2.79         5.16 o                         
   2  -9   6          1.93          3.62         3.31 o                         
  -1  -8   6         21.30          7.49         3.30 o                         
   0  -8   6          0.29          2.94         2.91 o                         
   1  -8   6         48.63         48.56         4.43 o                         
   2  -8   6         64.15         86.12         6.27 o                         
   3  -8   6         33.13         38.18         2.72 o                         
   4  -8   6          1.61          2.49         2.37 o                         
   5  -8   6          1.64          0.85         1.87 o                         
  -3  -7   6         44.25         30.39         5.47 o                         
  -2  -7   6          3.54          5.02         2.50 o                         
  -1  -7   6         21.15         14.13         2.83 o                         
   0  -7   6        181.22        179.75         5.47 o                         
   1  -7   6        127.67        144.67         4.91 o                         
   2  -7   6         40.97         56.02         3.14 o                         
   3  -7   6         71.33        101.17         4.51 o                         
   4  -7   6         14.64         10.48         2.07 o                         
   5  -7   6         56.24         56.44         2.66 o                         
   6  -7   6          2.99          1.46         1.61 o                         
   7  -7   6          0.72         -0.90         1.38 o                         
  -4  -6   6          2.05         -0.33         1.69 o                         
  -3  -6   6          1.17          0.86         2.39 o                         
  -2  -6   6         89.86         95.58         4.02 o                         
  -1  -6   6         21.19         23.07         2.85 o                         
   0  -6   6          1.68         -0.13         2.55 o                         
   1  -6   6         56.19         69.02         3.68 o                         
   2  -6   6        267.60        341.72         7.38 o                         
   3  -6   6         62.92         88.39         4.05 o                         
   4  -6   6          0.11         -1.09         1.98 o                         
   5  -6   6         63.17         65.51         4.14 o                         
   6  -6   6         21.56         16.54         2.03 o                         
   7  -6   6        101.27        101.63         4.12 o                         
   8  -6   6         16.28         11.43         2.17 o                         
  -4  -5   6          4.74          2.16         1.78 o                         
  -3  -5   6         15.45         11.53         2.19 o                         
  -2  -5   6         38.53         38.90         2.76 o                         
  -1  -5   6          6.20          5.60         2.69 o                         
   0  -5   6         10.62          9.70         3.11 o                         
   1  -5   6        522.91        539.49         8.28 o                         
   2  -5   6          4.20          2.00         2.19 o                         
   3  -5   6        115.29        131.40         4.35 o                         
   4  -5   6        274.99        281.53         5.51 o                         
   5  -5   6        166.35        154.88         4.20 o                         
   6  -5   6        164.98        160.98         4.25 o                         
   7  -5   6        106.05        124.00         4.38 o                         
   8  -5   6         52.26         51.53         2.89 o                         
   9  -5   6          3.46          3.56         1.89 o                         
  -5  -4   6          0.01         -1.65         1.65 o                         
  -4  -4   6          4.86          2.32         1.84 o                         
  -3  -4   6          7.62          2.20         2.15 o                         
  -2  -4   6         98.44        101.60         3.95 o                         
  -1  -4   6         43.39         55.51         3.21 o                         
   0  -4   6          0.02          1.95         2.17 o                         
   1  -4   6         15.28         21.82         2.80 o                         
   2  -4   6        396.67        429.96         7.90 o                         
   3  -4   6         94.56         91.87         4.26 o                         
   4  -4   6        156.89        168.65         4.87 o                         
   5  -4   6         15.89         14.55         2.27 o                         
   6  -4   6        115.67        110.47         4.23 o                         
   7  -4   6         81.74         92.03         3.28 o                         
   8  -4   6         13.01         13.96         2.18 o                         
   9  -4   6          0.20         -2.09         2.09 o                         
  -5  -3   6          2.05          1.96         2.12 o                         
  -4  -3   6         53.80         48.07         3.65 o                         
  -3  -3   6         47.60         46.71         2.86 o                         
  -2  -3   6         10.13         10.18         2.34 o                         
  -1  -3   6          5.72          9.19         2.49 o                         
   0  -3   6         33.14         28.41         2.57 o                         
   1  -3   6         18.70         19.25         2.75 o                         
   2  -3   6          2.61         -0.91         2.37 o                         
   3  -3   6        105.76         96.12         4.84 o                         
   4  -3   6        143.38        141.34         5.31 o                         
   5  -3   6        243.15        211.94         4.78 o                         
   6  -3   6         31.45         41.01         2.68 o                         
   7  -3   6         93.46        103.46         3.61 o                         
   8  -3   6        103.85        114.28         4.35 o                         
   9  -3   6          8.01          7.89         2.36 o                         
  10  -3   6          0.06          0.39         1.95 o                         
  -6  -2   6         14.25          8.52         2.05 o                         
  -5  -2   6         72.09         76.30         3.84 o                         
  -4  -2   6         11.33         10.91         2.22 o                         
  -3  -2   6        145.42        151.42         4.48 o                         
  -2  -2   6         33.78         37.88         2.78 o                         
  -1  -2   6         57.71         58.73         3.17 o                         
   0  -2   6        110.91        119.59         4.39 o                         
   1  -2   6         27.69         32.82         3.15 o                         
   2  -2   6        493.40        451.70         8.23 o                         
   3  -2   6        389.53        398.71         8.27 o                         
   4  -2   6          0.40         -1.61         2.13 o                         
   5  -2   6        161.18        148.82         5.41 o                         
   6  -2   6        419.17        399.15         7.31 o                         
   7  -2   6        212.02        200.81         4.70 o                         
   8  -2   6         21.45         19.75         2.64 o                         
   9  -2   6          2.40         -0.69         2.38 o                         
  10  -2   6         55.37         60.20         3.90 o                         
  -6  -1   6         65.10         71.14         4.68 o                         
  -5  -1   6         15.32         12.67         1.92 o                         
  -4  -1   6         73.81         79.33         3.78 o                         
  -3  -1   6          5.35          2.62         2.12 o                         
  -2  -1   6         20.79         19.78         2.54 o                         
  -1  -1   6         29.48         29.19         3.02 o                         
   0  -1   6        211.67        225.35         5.82 o                         
   1  -1   6        523.58        512.76         8.74 o                         
   2  -1   6        134.82        130.18         4.89 o                         
   3  -1   6          7.25          4.96         1.84 o                         
   4  -1   6         27.16         34.17         3.01 o                         
   5  -1   6         31.15         33.06         3.30 o                         
   6  -1   6          0.56          0.61         2.28 o                         
   7  -1   6        399.31        380.73         6.33 o                         
   8  -1   6          3.25         -1.76         2.47 o                         
   9  -1   6        162.64        163.03         5.05 o                         
  10  -1   6          9.94         10.03         2.35 o                         
  11  -1   6         21.44         15.00         2.90 o                         
  -6   0   6          0.33          1.24         1.80 o                         
  -5   0   6          0.29         -1.91         1.91 o                         
  -4   0   6         33.22         32.27         2.57 o                         
  -3   0   6         53.15         49.26         3.16 o                         
  -2   0   6          0.25          1.38         3.05 o                         
  -1   0   6          0.23          0.73         2.54 o                         
   0   0   6        266.53        262.43         6.35 o                         
   1   0   6        311.77        313.85         6.91 o                         
   2   0   6        218.80        225.03         6.41 o                         
   3   0   6        338.86        342.61         8.84 o                         
   4   0   6         14.09         10.44         2.45 o                         
   5   0   6          0.16         -0.61         2.17 o                         
   6   0   6          5.65          5.82         3.26 o                         
   7   0   6        218.70        232.88         5.61 o                         
   8   0   6        138.84        143.66         4.95 o                         
   9   0   6         96.32        104.77         4.93 o                         
  10   0   6         18.18         21.61         2.71 o                         
  11   0   6          1.91          2.83         2.15 o                         
  -6   1   6         18.73         14.10         2.97 o                         
  -5   1   6          1.50          4.02         3.26 o                         
  -4   1   6        254.44        269.05         6.74 o                         
  -3   1   6          2.65         -0.71         2.60 o                         
  -2   1   6         34.70         39.27         3.03 o                         
  -1   1   6         27.47         24.89         3.02 o                         
   0   1   6         55.87         58.56         3.54 o                         
   1   1   6         79.31         67.39         4.44 o                         
   2   1   6          0.00         -2.42         2.42 o                         
   3   1   6         51.00         54.23         4.14 o                         
   4   1   6        125.47        118.59         4.90 o                         
   5   1   6         18.02         20.90         2.82 o                         
   6   1   6         41.90         43.87         3.48 o                         
   7   1   6         24.03         25.29         2.69 o                         
   8   1   6         85.53         95.20         4.02 o                         
   9   1   6          4.33          4.87         2.36 o                         
  10   1   6          1.47          3.10         2.73 o                         
  11   1   6         38.18         40.21         3.60 o                         
  -6   2   6          0.24         -0.37         2.06 o                         
  -5   2   6         23.72         22.57         2.85 o                         
  -4   2   6         11.66         15.64         2.94 o                         
  -3   2   6          1.18         -1.82         2.55 o                         
  -2   2   6         13.24         12.38         2.77 o                         
  -1   2   6          2.26          6.20         2.56 o                         
   0   2   6         14.95          8.69         2.86 o                         
   1   2   6        130.84        145.00         5.74 o                         
   2   2   6         25.25         28.11         3.57 o                         
   3   2   6        100.42        101.51         4.41 o                         
   4   2   6          8.71         12.09         2.81 o                         
   5   2   6         51.11         56.47         3.13 o                         
   6   2   6         24.15         25.10         2.88 o                         
   7   2   6         22.63         20.24         2.77 o                         
   8   2   6         41.03         48.47         3.17 o                         
   9   2   6          0.03          2.91         2.21 o                         
  10   2   6         23.91         20.63         2.70 o                         
  11   2   6          0.31         -2.23         2.23 o                         
  -6   3   6          0.11         -0.77         2.21 o                         
  -5   3   6          2.72          7.95         2.75 o                         
  -4   3   6         30.80         31.97         4.41 o                         
  -3   3   6        119.89        125.25         6.36 o                         
  -2   3   6         61.33         62.55         3.50 o                         
  -1   3   6        247.43        278.85         9.04 o                         
   0   3   6        129.92        132.29         5.83 o                         
   1   3   6        233.07        225.47         6.91 o                         
   2   3   6        386.63        379.13         7.14 o                         
   3   3   6        100.97         96.99         3.72 o                         
   4   3   6        133.19        131.16         3.76 o                         
   5   3   6        154.87        158.34         4.44 o                         
   6   3   6         50.34         58.45         3.76 o                         
   7   3   6         85.34         88.95         3.42 o                         
   8   3   6        137.14        135.37         5.82 o                         
   9   3   6          0.64         -0.57         2.18 o                         
  10   3   6         14.53         15.72         2.36 o                         
  11   3   6          8.42          7.15         2.04 o                         
  -5   4   6          3.11          3.87         3.05 o                         
  -4   4   6         34.14         30.99         3.52 o                         
  -3   4   6          3.50          4.68         2.88 o                         
  -2   4   6          8.07          9.38         3.55 o                         
  -1   4   6         50.75         54.87         3.58 o                         
   0   4   6          5.56         10.53         3.70 o                         
   1   4   6        268.36        267.66         5.67 o                         
   2   4   6          2.06          1.05         1.95 o                         
   3   4   6         85.86         79.96         3.38 o                         
   4   4   6         21.46         21.75         2.51 o                         
   5   4   6        360.47        356.28         6.88 o                         
   6   4   6         15.67         17.66         2.22 o                         
   7   4   6         30.29         26.82         2.66 o                         
   8   4   6         90.27         95.56         3.09 o                         
   9   4   6          6.51          5.25         2.19 o                         
  10   4   6          3.08          3.27         2.23 o                         
  -5   5   6          6.57          2.83         2.23 o                         
  -4   5   6          3.79          1.74         2.55 o                         
  -3   5   6        150.30        156.78         6.41 o                         
  -2   5   6          2.15          2.89         3.17 o                         
  -1   5   6          1.93          2.62         2.04 o                         
   0   5   6        104.50        114.35         3.36 o                         
   1   5   6        100.72        108.02         3.98 o                         
   2   5   6         85.01         86.74         4.20 o                         
   3   5   6         90.23         97.65         3.70 o                         
   4   5   6         32.50         32.33         2.87 o                         
   5   5   6          8.03         10.83         2.08 o                         
   6   5   6         79.64         81.72         3.09 o                         
   7   5   6          3.70          3.30         1.79 o                         
   8   5   6        154.51        152.41         3.64 o                         
   9   5   6         30.03         31.54         2.10 o                         
  10   5   6          3.61          2.17         1.97 o                         
  -5   6   6         24.09         16.10         2.47 o                         
  -4   6   6         31.35         35.50         3.57 o                         
  -3   6   6          8.10          1.10         2.68 o                         
  -2   6   6         39.43         35.04         2.68 o                         
  -1   6   6        107.32        107.25         4.26 o                         
   0   6   6         29.41         25.48         2.26 o                         
   1   6   6         22.41         20.60         2.24 o                         
   2   6   6          0.96          0.22         1.67 o                         
   3   6   6         77.77         78.50         2.88 o                         
   4   6   6          0.33          0.70         1.86 o                         
   5   6   6         47.75         51.61         2.53 o                         
   6   6   6          0.44          3.00         1.74 o                         
   7   6   6         54.95         57.42         3.10 o                         
   8   6   6         19.01         20.33         2.08 o                         
   9   6   6          3.04          1.17         1.54 o                         
  10   6   6          0.08         -1.95         1.95 o                         
  -4   7   6          1.69          3.55         2.40 o                         
  -3   7   6         13.73         12.46         2.34 o                         
  -2   7   6         16.99         10.20         2.40 o                         
  -1   7   6         99.63        108.06         3.42 o                         
   0   7   6          4.12          6.62         2.16 o                         
   1   7   6        112.86        112.71         3.53 o                         
   2   7   6        475.34        480.60         6.47 o                         
   3   7   6         16.62         13.63         2.16 o                         
   4   7   6         13.62         12.06         1.96 o                         
   5   7   6          1.57          1.02         1.95 o                         
   6   7   6         79.45         82.94         3.11 o                         
   7   7   6          0.20          1.06         1.58 o                         
   8   7   6         50.37         56.71         2.39 o                         
   9   7   6         31.87         28.23         1.91 o                         
  -3   8   6          0.01         -2.28         2.28 o                         
  -2   8   6         28.14         22.42         2.12 o                         
  -1   8   6          7.05          3.14         1.82 o                         
   0   8   6         23.60         26.13         2.17 o                         
   1   8   6          6.18          4.77         2.04 o                         
   2   8   6        217.00        237.48         5.02 o                         
   3   8   6         66.45         75.70         3.13 o                         
   4   8   6         32.25         34.27         2.29 o                         
   5   8   6          0.56          0.18         1.67 o                         
   6   8   6         75.04         85.99         3.44 o                         
   7   8   6        101.75        100.56         3.16 o                         
   8   8   6          7.13          5.90         1.44 o                         
   9   8   6         15.34          9.56         1.41 o                         
  -2   9   6          2.64          2.48         2.68 o                         
  -1   9   6         18.82         16.27         1.78 o                         
   0   9   6          0.23         -1.46         1.65 o                         
   1   9   6          1.74          2.02         2.50 o                         
   2   9   6         88.92         95.46         3.43 o                         
   3   9   6         12.77         14.91         2.20 o                         
   4   9   6         15.99         15.00         2.30 o                         
   5   9   6         51.51         56.85         2.55 o                         
   6   9   6        229.53        252.09         4.76 o                         
   7   9   6          2.49          2.85         1.69 o                         
   8   9   6          1.76          0.23         1.14 o                         
  -1  10   6          1.21          2.06         1.45 o                         
   0  10   6          3.64          2.29         1.41 o                         
   1  10   6          2.43          4.24         1.67 o                         
   2  10   6          5.40          2.07         1.65 o                         
   3  10   6          1.94         -1.71         1.71 o                         
   4  10   6          0.19         -0.29         1.55 o                         
   5  10   6          1.66          2.09         1.61 o                         
   6  10   6         48.66         42.09         2.47 o                         
   2  11   6          0.18          1.05         1.26 o                         
   3  11   6          0.34          0.95         1.44 o                         
   4  11   6          0.05         -0.29         1.19 o                         
   1  -8   7         16.76         10.74         2.48 o                         
   2  -8   7          0.53          5.78         2.30 o                         
   3  -8   7          6.79         10.23         2.13 o                         
   4  -8   7         51.83         55.56         6.21 o                         
  -1  -7   7          4.63          4.35         2.27 o                         
   0  -7   7          6.49          5.03         2.29 o                         
   1  -7   7          6.60         11.15         2.88 o                         
   2  -7   7          0.83         -2.13         2.13 o                         
   3  -7   7          8.50         10.36         2.29 o                         
   4  -7   7          0.26         -1.73         1.73 o                         
   5  -7   7          8.59         10.30         1.74 o                         
   6  -7   7         42.29         35.49         2.66 o                         
  -2  -6   7          2.77         -0.19         1.97 o                         
  -1  -6   7         58.29         56.84         3.82 o                         
   0  -6   7         43.49         49.38         3.25 o                         
   1  -6   7         11.60         10.92         2.37 o                         
   2  -6   7          4.99          5.63         2.63 o                         
   3  -6   7          0.03          1.82         2.14 o                         
   4  -6   7         11.08         10.90         2.18 o                         
   5  -6   7         10.49          7.63         1.84 o                         
   6  -6   7          4.28          4.26         1.67 o                         
   7  -6   7          1.15          0.87         1.67 o                         
  -3  -5   7         47.86         40.61         2.50 o                         
  -2  -5   7          0.80          1.13         2.22 o                         
  -1  -5   7          0.79         -1.76         2.28 o                         
   0  -5   7          1.01         -1.82         2.38 o                         
   1  -5   7        122.52        118.24         3.97 o                         
   2  -5   7          5.62          5.77         2.30 o                         
   3  -5   7         66.94         91.79         3.99 o                         
   4  -5   7          3.78          4.76         1.99 o                         
   5  -5   7          0.01         -0.27         1.85 o                         
   6  -5   7          4.04          4.29         1.77 o                         
   7  -5   7         36.75         42.57         3.04 o                         
   8  -5   7          4.48          2.61         1.70 o                         
  -4  -4   7          1.43         -0.10         1.55 o                         
  -3  -4   7          8.64          4.86         1.96 o                         
  -2  -4   7          0.50          0.30         2.13 o                         
  -1  -4   7          0.04          0.00         2.29 o                         
   0  -4   7         15.53         14.29         2.79 o                         
   1  -4   7         23.58         23.10         2.61 o                         
   2  -4   7         75.39         78.38         3.52 o                         
   3  -4   7        131.32        131.64         3.95 o                         
   4  -4   7         10.65          8.72         2.15 o                         
   5  -4   7         12.65         11.54         2.11 o                         
   6  -4   7         18.29         14.37         1.92 o                         
   7  -4   7         13.60         13.51         2.14 o                         
   8  -4   7         57.15         54.22         3.25 o                         
   9  -4   7          3.78          5.07         1.78 o                         
  -4  -3   7         25.56         21.31         1.91 o                         
  -3  -3   7         21.61         20.94         2.29 o                         
  -2  -3   7          6.69          4.34         2.26 o                         
  -1  -3   7         20.28         18.26         2.50 o                         
   0  -3   7         15.88         16.55         2.53 o                         
   1  -3   7        126.30        125.99         3.86 o                         
   2  -3   7         97.34         99.08         3.64 o                         
   3  -3   7          0.96          0.39         1.83 o                         
   4  -3   7          1.23          1.17         1.96 o                         
   5  -3   7         70.62         71.56         3.06 o                         
   6  -3   7          9.59          7.98         2.65 o                         
   7  -3   7         15.76         19.04         2.15 o                         
   8  -3   7          0.02          1.47         2.04 o                         
   9  -3   7         22.55         19.51         2.49 o                         
  10  -3   7          5.27          6.48         2.67 o                         
  -5  -2   7          0.87          0.08         1.65 o                         
  -4  -2   7         19.38         14.29         2.18 o                         
  -3  -2   7         38.32         42.44         2.90 o                         
  -2  -2   7         50.01         51.04         4.01 o                         
  -1  -2   7         82.81         85.93         3.53 o                         
   0  -2   7          1.17          0.07         2.14 o                         
   1  -2   7          2.82          4.00         2.38 o                         
   2  -2   7        388.02        374.09         6.60 o                         
   3  -2   7        446.18        465.97         7.88 o                         
   4  -2   7         85.08         82.41         3.50 o                         
   5  -2   7         10.03         11.60         2.16 o                         
   6  -2   7         94.94         93.12         3.41 o                         
   7  -2   7         60.72         63.71         3.86 o                         
   8  -2   7         17.94         16.24         2.62 o                         
   9  -2   7          1.33          0.50         2.11 o                         
  10  -2   7         23.63         19.19         2.84 o                         
  -5  -1   7         22.99         16.88         2.23 o                         
  -4  -1   7          3.21          0.56         1.98 o                         
  -3  -1   7          5.57          3.32         2.25 o                         
  -2  -1   7         64.85         68.49         4.20 o                         
  -1  -1   7        404.43        441.77         6.41 o                         
   0  -1   7         64.07         62.47         2.99 o                         
   1  -1   7          0.61          0.74         2.17 o                         
   2  -1   7        400.38        397.73         7.50 o                         
   3  -1   7         26.79         25.30         2.84 o                         
   4  -1   7        306.22        296.33         6.89 o                         
   5  -1   7         52.20         51.92         3.41 o                         
   6  -1   7         27.53         29.64         2.61 o                         
   7  -1   7         48.64         51.12         3.39 o                         
   8  -1   7         41.89         41.86         3.91 o                         
   9  -1   7         45.39         43.64         3.60 o                         
  10  -1   7          5.77          5.60         2.70 o                         
  -5   0   7         21.39         13.79         2.25 o                         
  -4   0   7        128.06        143.12         6.56 o                         
  -3   0   7          5.34          4.55         2.43 o                         
  -2   0   7         22.31         18.91         2.95 o                         
  -1   0   7         33.15         37.02         3.10 o                         
   0   0   7         47.87         51.63         3.01 o                         
   1   0   7         44.31         59.01         3.65 o                         
   2   0   7        315.23        307.35         8.20 o                         
   3   0   7        549.70        515.20         8.76 o                         
   4   0   7         20.01         19.28         2.74 o                         
   5   0   7        228.70        224.64         6.18 o                         
   6   0   7        368.76        346.16         7.51 o                         
   7   0   7       1010.93        963.93        12.78 o                         
   8   0   7         14.73         11.96         2.90 o                         
   9   0   7          1.72          4.82         3.02 o                         
  10   0   7         22.61         20.18         2.80 o                         
  11   0   7         67.53         55.34         4.43 o                         
  -5   1   7          5.91          6.57         1.92 o                         
  -4   1   7         22.13         21.92         2.72 o                         
  -3   1   7         54.52         57.24         3.42 o                         
  -2   1   7         19.30         18.15         2.61 o                         
  -1   1   7         78.23         77.76         4.67 o                         
   0   1   7        176.00        174.20         4.77 o                         
   1   1   7          2.73          1.74         2.75 o                         
   2   1   7        165.50        163.01         4.85 o                         
   3   1   7          2.03         -0.39         2.56 o                         
   4   1   7        368.83        365.32         8.14 o                         
   5   1   7         57.62         59.93         4.45 o                         
   6   1   7        146.02        142.79         6.02 o                         
   7   1   7         28.59         38.50         3.51 o                         
   8   1   7        397.63        412.87         8.75 o                         
   9   1   7         92.94         97.81         4.58 o                         
  10   1   7         27.71         26.27         2.93 o                         
  11   1   7         14.55         14.07         2.34 o                         
  -5   2   7         21.48         19.20         2.21 o                         
  -4   2   7         17.51         17.33         3.09 o                         
  -3   2   7        118.98        137.10         4.90 o                         
  -2   2   7          2.59          1.87         3.04 o                         
  -1   2   7          0.11         -1.25         2.65 o                         
   0   2   7        146.65        159.01         5.52 o                         
   1   2   7        191.59        194.48         7.16 o                         
   2   2   7         13.58          9.90         3.07 o                         
   3   2   7          8.15          9.44         2.68 o                         
   4   2   7          2.49          2.29         2.44 o                         
   5   2   7          0.66          3.52         3.07 o                         
   6   2   7         39.25         44.15         3.02 o                         
   7   2   7        134.29        123.93         4.29 o                         
   8   2   7          4.46          0.37         3.03 o                         
   9   2   7         58.65         58.28         3.59 o                         
  10   2   7         48.81         48.12         4.04 o                         
  11   2   7         68.90         67.84         4.12 o                         
  -5   3   7          4.02         -0.81         2.15 o                         
  -4   3   7         42.76         39.34         3.66 o                         
  -3   3   7        160.03        162.02         7.18 o                         
  -2   3   7          8.15          3.40         3.33 o                         
  -1   3   7          4.33          2.77         2.52 o                         
   0   3   7         13.85         11.95         3.18 o                         
   1   3   7        275.03        306.38         9.12 o                         
   2   3   7          0.26         -2.73         2.73 o                         
   3   3   7         16.94         14.74         2.90 o                         
   4   3   7        114.75        121.66         5.01 o                         
   5   3   7          2.34          2.30         2.40 o                         
   6   3   7         60.91         59.83         3.34 o                         
   7   3   7         23.69         24.45         2.55 o                         
   8   3   7        253.09        259.79         5.44 o                         
   9   3   7        115.90        119.60         5.18 o                         
  10   3   7          0.24          0.68         2.76 o                         
  11   3   7         58.09         47.11         3.93 o                         
  -5   4   7          2.17          1.25         1.66 o                         
  -4   4   7         53.25         54.48         4.01 o                         
  -3   4   7          3.31          0.58         2.54 o                         
  -2   4   7         25.48         23.03         3.34 o                         
  -1   4   7         87.67         93.02         4.34 o                         
   0   4   7         25.64         27.29         3.56 o                         
   1   4   7        323.56        335.34         7.01 o                         
   2   4   7        105.72         98.49         5.21 o                         
   3   4   7        166.42        163.37         5.36 o                         
   4   4   7        193.71        200.99         5.29 o                         
   5   4   7         10.11          7.67         1.84 o                         
   6   4   7         13.74         13.01         2.22 o                         
   7   4   7         25.47         24.80         2.31 o                         
   8   4   7         42.21         43.29         2.73 o                         
   9   4   7         16.98         19.34         2.18 o                         
  10   4   7          1.79          2.10         2.51 o                         
  -4   5   7          7.61          9.49         2.40 o                         
  -3   5   7          7.17         14.06         2.59 o                         
  -2   5   7          4.31          9.94         2.85 o                         
  -1   5   7         17.76         13.89         2.61 o                         
   0   5   7         19.17         16.42         2.70 o                         
   1   5   7        313.59        316.78         6.00 o                         
   2   5   7          0.03          1.20         1.95 o                         
   3   5   7         18.95         16.05         2.24 o                         
   4   5   7          0.13         -0.18         1.87 o                         
   5   5   7        158.89        155.17         3.48 o                         
   6   5   7         17.19         16.83         2.13 o                         
   7   5   7         31.43         31.43         2.31 o                         
   8   5   7         12.93         11.76         2.00 o                         
   9   5   7         53.58         51.54         2.88 o                         
  10   5   7          6.65          2.67         1.92 o                         
  -4   6   7         23.65         12.08         3.75 o                         
  -3   6   7          7.57          5.94         4.12 o                         
  -2   6   7          0.84          1.42         3.13 o                         
  -1   6   7          9.14          9.76         2.24 o                         
   0   6   7        200.36        206.77         4.88 o                         
   1   6   7          1.52          3.18         2.17 o                         
   2   6   7        196.16        200.18         4.41 o                         
   3   6   7         22.27         18.31         2.14 o                         
   4   6   7         26.70         21.72         2.09 o                         
   5   6   7         81.90         83.40         2.93 o                         
   6   6   7        118.24        117.21         3.41 o                         
   7   6   7         24.38         22.86         2.03 o                         
   8   6   7          6.89          7.93         1.73 o                         
   9   6   7         11.50          7.19         2.07 o                         
  10   6   7          8.07          5.61         1.72 o                         
  -3   7   7         32.75         31.63         3.37 o                         
  -2   7   7          6.56          7.53         3.06 o                         
  -1   7   7          0.22         -1.84         1.84 o                         
   0   7   7         79.14         92.60         3.99 o                         
   1   7   7         47.89         54.59         2.75 o                         
   2   7   7          9.53          7.31         3.24 o                         
   3   7   7         15.18         19.05         2.87 o                         
   4   7   7          3.77          4.40         1.90 o                         
   5   7   7         24.09         21.08         2.04 o                         
   6   7   7         48.64         58.29         2.53 o                         
   7   7   7         83.23         89.95         2.90 o                         
   8   7   7         36.56         36.27         2.14 o                         
   9   7   7          1.43         -1.25         1.25 o                         
  -2   8   7         25.03         20.01         2.37 o                         
  -1   8   7          4.75          3.20         1.72 o                         
   0   8   7         14.89         19.11         2.07 o                         
   1   8   7         36.44         47.73         3.12 o                         
   2   8   7          1.88         -2.49         2.49 o                         
   3   8   7          3.97          7.38         1.89 o                         
   4   8   7         72.42         71.52         2.85 o                         
   5   8   7         14.10         17.12         2.19 o                         
   6   8   7          0.77          1.68         1.47 o                         
   7   8   7          1.44          0.53         1.41 o                         
   8   8   7         28.57         24.65         1.63 o                         
  -1   9   7          4.25          5.72         2.65 o                         
   0   9   7          0.31         -0.76         1.58 o                         
   1   9   7          1.68          4.77         1.72 o                         
   2   9   7          0.36         -1.58         1.58 o                         
   3   9   7         16.34         15.53         2.03 o                         
   4   9   7          4.00          2.07         1.74 o                         
   5   9   7          4.90          3.24         1.58 o                         
   6   9   7         48.35         48.01         2.51 o                         
   7   9   7          0.62         -0.61         1.30 o                         
   1  10   7          1.73         -0.25         1.66 o                         
   2  10   7          1.08         -1.48         1.48 o                         
   3  10   7         25.69         25.44         1.71 o                         
   4  10   7          8.93          6.66         1.54 o                         
   5  10   7          5.60          5.57         1.58 o                         
   6  10   7          6.35          3.03         1.52 o                         
   1  -7   8          7.14          5.37         2.46 o                         
   2  -7   8          2.63         -0.47         1.96 o                         
   3  -7   8          9.16         10.55         2.00 o                         
   4  -7   8          5.49          4.89         1.50 o                         
   5  -7   8          2.87          3.12         1.31 o                         
  -1  -6   8         13.59          8.34         1.83 o                         
   0  -6   8         21.49         21.19         2.37 o                         
   1  -6   8         12.73         11.86         2.25 o                         
   2  -6   8          0.01         -1.92         1.99 o                         
   3  -6   8          0.05          1.97         1.93 o                         
   4  -6   8          7.66          8.30         2.09 o                         
   5  -6   8         12.63         18.71         2.49 o                         
   6  -6   8          4.40          4.64         1.64 o                         
   7  -6   8          8.21          6.50         1.59 o                         
  -2  -5   8         12.12          4.27         1.66 o                         
  -1  -5   8         24.79         22.71         2.49 o                         
   0  -5   8         18.51         17.56         2.30 o                         
   1  -5   8          0.66         -2.17         2.17 o                         
   2  -5   8         33.13         28.32         2.60 o                         
   3  -5   8         62.27         64.03         3.31 o                         
   4  -5   8         50.63         60.05         3.11 o                         
   5  -5   8         14.14         13.56         2.04 o                         
   6  -5   8          4.03          0.47         1.63 o                         
   7  -5   8         10.25          4.51         1.54 o                         
   8  -5   8          3.40         -0.64         1.52 o                         
  -3  -4   8         69.50         52.40         3.80 o                         
  -2  -4   8         13.65          8.60         2.13 o                         
  -1  -4   8         18.04         19.55         2.48 o                         
   0  -4   8         33.15         31.96         2.82 o                         
   1  -4   8        229.84        243.78         5.41 o                         
   2  -4   8          1.42          0.14         2.02 o                         
   3  -4   8         79.40         80.33         3.42 o                         
   4  -4   8          0.00         -1.13         1.93 o                         
   5  -4   8         16.04         11.04         2.15 o                         
   6  -4   8         42.15         45.75         2.63 o                         
   7  -4   8          8.82          8.29         1.81 o                         
   8  -4   8         28.12         20.72         1.86 o                         
   9  -4   8          2.47          0.14         1.74 o                         
  -3  -3   8         49.73         43.08         2.92 o                         
  -2  -3   8         89.07         98.63         3.51 o                         
  -1  -3   8         19.07         22.28         2.69 o                         
   0  -3   8         29.25         32.34         2.77 o                         
   1  -3   8        387.80        426.43         7.63 o                         
   2  -3   8        116.83        125.03         4.34 o                         
   3  -3   8         49.84         51.11         3.78 o                         
   4  -3   8          2.64          0.55         2.37 o                         
   5  -3   8         33.67         38.19         3.02 o                         
   6  -3   8          0.05         -0.21         1.84 o                         
   7  -3   8         80.69         82.94         3.63 o                         
   8  -3   8         30.69         21.96         2.13 o                         
   9  -3   8         14.96         10.62         2.09 o                         
  -4  -2   8          5.82          7.39         1.82 o                         
  -3  -2   8          0.01          1.32         1.74 o                         
  -2  -2   8         49.76         49.18         2.94 o                         
  -1  -2   8          5.49          7.42         2.27 o                         
   0  -2   8          0.70          2.17         2.36 o                         
   1  -2   8         34.68         33.56         2.85 o                         
   2  -2   8         97.79        100.62         3.49 o                         
   3  -2   8          1.03          1.36         1.94 o                         
   4  -2   8         81.59         75.32         3.34 o                         
   5  -2   8         36.52         41.13         2.74 o                         
   6  -2   8          5.90          8.20         2.02 o                         
   7  -2   8          2.73          1.82         2.13 o                         
   8  -2   8         25.52         29.49         2.52 o                         
   9  -2   8         24.08         21.96         2.58 o                         
  10  -2   8         16.70         13.45         2.38 o                         
  -4  -1   8         10.53          9.81         2.45 o                         
  -3  -1   8         39.51         35.32         2.87 o                         
  -2  -1   8        107.36        112.95         4.01 o                         
  -1  -1   8          7.15          6.69         2.34 o                         
   0  -1   8         55.74         62.22         4.08 o                         
   1  -1   8        154.38        157.14         4.09 o                         
   2  -1   8        160.18        152.94         4.10 o                         
   3  -1   8         17.43         19.78         2.43 o                         
   4  -1   8        166.62        165.82         4.05 o                         
   5  -1   8        307.19        285.48         5.18 o                         
   6  -1   8        135.68        146.01         4.25 o                         
   7  -1   8         84.34         83.44         3.52 o                         
   8  -1   8          0.93          1.79         2.59 o                         
   9  -1   8         17.77         20.47         3.12 o                         
  10  -1   8         19.30         16.71         2.72 o                         
  -4   0   8         14.94         13.03         3.15 o                         
  -3   0   8         31.65         32.67         2.94 o                         
  -2   0   8          0.18          2.46         2.33 o                         
  -1   0   8          0.13          1.75         2.58 o                         
   0   0   8        154.77        157.18         4.10 o                         
   1   0   8         10.30          8.93         2.49 o                         
   2   0   8         16.23          9.13         2.32 o                         
   3   0   8         16.13         15.76         2.52 o                         
   4   0   8         74.86        100.06         3.55 o                         
   5   0   8          1.59          2.60         2.06 o                         
   6   0   8          0.39          1.32         2.26 o                         
   7   0   8         41.47         39.33         3.01 o                         
   8   0   8          6.41          5.55         2.89 o                         
   9   0   8          2.25          1.90         2.51 o                         
  10   0   8         15.58         11.94         2.67 o                         
  -4   1   8         24.88         18.41         3.34 o                         
  -3   1   8          9.10          8.32         2.61 o                         
  -2   1   8         16.79         24.66         3.34 o                         
  -1   1   8          7.55          6.49         2.67 o                         
   0   1   8          5.23          7.71         2.38 o                         
   1   1   8        151.61        151.71         5.38 o                         
   2   1   8        192.13        198.34         5.97 o                         
   3   1   8        130.02        118.97         4.39 o                         
   4   1   8         58.35         64.78         3.98 o                         
   5   1   8         58.35         58.30         3.49 o                         
   6   1   8         45.25         44.82         3.07 o                         
   7   1   8         94.46        114.39         7.95 o                         
   8   1   8          9.23          8.05         3.07 o                         
   9   1   8         42.92         36.31         3.49 o                         
  10   1   8          1.29         -2.61         2.61 o                         
  -4   2   8          6.19          4.72         2.52 o                         
  -3   2   8         45.87         40.28         5.66 o                         
  -2   2   8         86.59         91.66         5.04 o                         
  -1   2   8         43.38         42.03         3.55 o                         
   0   2   8         32.08         30.41         3.25 o                         
   1   2   8        237.11        255.09         6.45 o                         
   2   2   8         32.45         30.57         3.10 o                         
   3   2   8        341.39        340.16         6.72 o                         
   4   2   8         86.24         77.01         4.01 o                         
   5   2   8         40.25         33.53         3.24 o                         
   6   2   8         19.63         14.04         3.04 o                         
   7   2   8        262.18        268.81        11.87 o                         
   8   2   8         86.59        102.77         5.64 o                         
   9   2   8         16.26         20.66         3.10 o                         
  10   2   8          5.51          0.28         2.86 o                         
  -4   3   8         19.55         26.51         5.37 o                         
  -3   3   8          0.07          0.34         2.35 o                         
  -2   3   8         24.87         23.56         3.36 o                         
  -1   3   8          5.15         10.57         3.04 o                         
   0   3   8         40.76         38.57         3.48 o                         
   1   3   8         14.81         17.60         2.98 o                         
   2   3   8          1.77         -2.06         2.06 o                         
   3   3   8         98.77        102.97         4.76 o                         
   4   3   8         54.74         60.03         3.41 o                         
   5   3   8          5.92         10.45         2.54 o                         
   6   3   8        100.59         98.01         4.37 o                         
   7   3   8         42.97         41.24         3.32 o                         
   8   3   8          9.42         11.17         2.87 o                         
   9   3   8         16.14         13.71         2.88 o                         
  10   3   8         19.09         20.33         2.86 o                         
  -4   4   8          0.04          0.50         2.04 o                         
  -3   4   8         13.22          5.83         3.38 o                         
  -2   4   8        140.84        166.46         6.51 o                         
  -1   4   8         13.42         13.94         2.93 o                         
   0   4   8          8.83          8.61         2.52 o                         
   1   4   8        478.91        491.95         8.37 o                         
   2   4   8        140.90        139.63         5.95 o                         
   3   4   8          8.85         11.16         2.56 o                         
   4   4   8          3.52          0.85         2.64 o                         
   5   4   8        150.19        147.76         4.36 o                         
   6   4   8          0.91          2.05         2.24 o                         
   7   4   8         26.42         24.25         2.48 o                         
   8   4   8         30.97         30.23         2.89 o                         
   9   4   8         66.75         61.89         4.07 o                         
  10   4   8          6.96          7.91         2.90 o                         
  -3   5   8          1.73          2.54         2.52 o                         
  -2   5   8         56.08         52.46         4.99 o                         
  -1   5   8         58.17         59.80         4.42 o                         
   0   5   8         10.97         14.68         2.42 o                         
   1   5   8         88.13         81.36         4.26 o                         
   2   5   8        486.45        484.65         8.04 o                         
   3   5   8        330.38        322.91         5.99 o                         
   4   5   8        172.57        169.34         4.61 o                         
   5   5   8         74.20         74.30         3.46 o                         
   6   5   8         64.96         64.32         2.95 o                         
   7   5   8         92.86         84.81         3.20 o                         
   8   5   8         85.95         87.09         3.33 o                         
   9   5   8         25.71         22.27         2.58 o                         
  10   5   8         32.46         39.94         5.14 o                         
  -3   6   8         25.88         26.48         3.86 o                         
  -2   6   8         11.26          8.30         2.30 o                         
  -1   6   8          6.34          8.32         2.66 o                         
   0   6   8          1.46         -1.00         2.69 o                         
   1   6   8          7.28          6.38         3.23 o                         
   2   6   8         19.02         16.99         2.25 o                         
   3   6   8          1.36         -1.46         2.05 o                         
   4   6   8         44.15         49.29         2.77 o                         
   5   6   8        379.08        396.29         5.82 o                         
   6   6   8         42.37         43.63         2.41 o                         
   7   6   8         26.98         27.46         2.20 o                         
   8   6   8         50.39         53.82         3.31 o                         
   9   6   8          1.41          1.78         1.97 o                         
  -2   7   8         18.29         14.34         2.25 o                         
  -1   7   8          2.45          0.71         2.35 o                         
   0   7   8          6.75          5.10         2.11 o                         
   1   7   8         11.27         12.35         2.39 o                         
   2   7   8        112.11        113.28         3.75 o                         
   3   7   8        164.92        184.92         4.33 o                         
   4   7   8         10.20          5.07         1.92 o                         
   5   7   8          4.47          3.66         2.15 o                         
   6   7   8        245.58        259.49         4.86 o                         
   7   7   8        282.69        297.81         5.58 o                         
   8   7   8         20.20         18.33         1.76 o                         
   9   7   8          0.07          0.14         1.63 o                         
  -1   8   8          1.07          0.74         2.11 o                         
   0   8   8          0.80         -2.07         2.07 o                         
   1   8   8          4.59          4.81         2.04 o                         
   2   8   8          9.83         11.06         1.85 o                         
   3   8   8          4.58          3.34         2.04 o                         
   4   8   8         12.50         14.90         1.97 o                         
   5   8   8          2.18         -0.26         1.77 o                         
   6   8   8         21.91         23.84         2.01 o                         
   7   8   8          5.21          7.18         1.79 o                         
   8   8   8          4.83          2.41         1.89 o                         
   0   9   8          2.06          1.41         1.82 o                         
   1   9   8          2.12          1.73         1.54 o                         
   2   9   8          1.55         -0.66         1.51 o                         
   3   9   8        106.59        117.34         3.58 o                         
   4   9   8          1.14          2.29         1.67 o                         
   5   9   8         22.03         26.07         1.92 o                         
   6   9   8          0.27         -0.45         1.37 o                         
   7   9   8        114.59        102.60         5.64 o                         
   3  10   8          0.15         -0.41         1.41 o                         
   4  10   8          4.80          2.74         1.56 o                         
   5  10   8          9.19          5.97         1.34 o                         
   2  -6   9         17.80         13.14         1.78 o                         
   3  -6   9         13.08         11.95         1.93 o                         
   4  -6   9          6.87          5.86         1.83 o                         
   5  -6   9          5.49          6.49         1.56 o                         
   0  -5   9          9.50          4.97         1.77 o                         
   1  -5   9          8.06          5.66         1.96 o                         
   2  -5   9          0.03          0.98         1.94 o                         
   3  -5   9         47.52         49.25         3.44 o                         
   4  -5   9         28.44         28.32         2.12 o                         
   5  -5   9         16.05         14.28         1.81 o                         
   6  -5   9         15.14         16.65         1.97 o                         
   7  -5   9         10.33          7.06         1.56 o                         
  -1  -4   9         12.58          7.87         1.89 o                         
   0  -4   9          5.44          4.66         2.09 o                         
   1  -4   9         23.51         24.10         2.43 o                         
   2  -4   9         21.14         21.89         2.47 o                         
   3  -4   9          4.26          5.04         1.96 o                         
   4  -4   9         13.58         14.42         1.95 o                         
   5  -4   9         46.28         50.99         2.62 o                         
   6  -4   9        103.11        103.55         4.23 o                         
   7  -4   9          0.03         -0.43         1.57 o                         
   8  -4   9          0.20         -1.91         1.91 o                         
  -2  -3   9         60.50         53.96         4.59 o                         
  -1  -3   9         29.97         27.58         2.45 o                         
   0  -3   9         10.92          8.13         2.25 o                         
   1  -3   9         51.81         50.93         3.15 o                         
   2  -3   9        148.70        146.99         4.78 o                         
   3  -3   9         28.42         35.16         2.79 o                         
   4  -3   9          1.74          0.55         1.83 o                         
   5  -3   9          0.74          0.80         1.97 o                         
   6  -3   9          0.00         -1.67         1.67 o                         
   7  -3   9        113.37        115.78         4.30 o                         
   8  -3   9         36.49         35.97         3.17 o                         
   9  -3   9          3.22          0.26         1.87 o                         
  -2  -2   9         69.30         66.88         4.13 o                         
  -1  -2   9          3.71          4.73         2.16 o                         
   0  -2   9          5.33          1.94         2.35 o                         
   1  -2   9         91.54         90.96         3.52 o                         
   2  -2   9         93.35         98.04         3.71 o                         
   3  -2   9        153.73        165.83         4.22 o                         
   4  -2   9          0.30          1.23         1.98 o                         
   5  -2   9         75.29         73.48         3.34 o                         
   6  -2   9         11.27         10.67         2.08 o                         
   7  -2   9         56.50         60.60         3.48 o                         
   8  -2   9          0.18         -2.10         2.10 o                         
   9  -2   9         65.58         71.51         4.48 o                         
  -3  -1   9          9.92          7.88         2.21 o                         
  -2  -1   9         34.31         33.12         2.72 o                         
  -1  -1   9         54.96         60.75         4.14 o                         
   0  -1   9         39.73         46.53         3.01 o                         
   1  -1   9          0.17         -2.18         2.18 o                         
   2  -1   9        375.10        405.87         7.12 o                         
   3  -1   9         89.23         84.00         3.49 o                         
   4  -1   9          4.55          7.83         2.26 o                         
   5  -1   9          0.34         -0.41         2.32 o                         
   6  -1   9         59.24         53.83         2.92 o                         
   7  -1   9          6.88          4.24         2.18 o                         
   8  -1   9          0.00         -0.53         2.40 o                         
   9  -1   9          8.01          8.24         2.33 o                         
  10  -1   9          6.45          6.52         2.35 o                         
  -3   0   9         10.42          7.36         3.66 o                         
  -2   0   9         48.28         63.79         3.87 o                         
  -1   0   9         15.94         12.97         2.44 o                         
   0   0   9          0.73         -2.30         2.30 o                         
   1   0   9        149.70        161.26         4.41 o                         
   2   0   9        145.96        147.53         4.68 o                         
   3   0   9         19.99         16.55         2.78 o                         
   4   0   9          6.15          7.93         2.55 o                         
   5   0   9        138.59        135.50         5.58 o                         
   6   0   9         38.45         31.42         2.90 o                         
   7   0   9          1.75          1.80         2.55 o                         
   8   0   9         13.06         13.93         2.74 o                         
   9   0   9         78.68         77.08         6.57 o                         
  10   0   9         13.99         12.75         2.41 o                         
  -3   1   9         30.03         35.95         6.63 o                         
  -2   1   9         10.02          8.75         2.70 o                         
  -1   1   9          4.22          9.87         2.52 o                         
   0   1   9         53.03         59.04         3.48 o                         
   1   1   9          3.11          1.64         2.68 o                         
   2   1   9          6.18          5.38         3.17 o                         
   3   1   9        486.74        488.02         8.55 o                         
   4   1   9         34.93         31.49         3.27 o                         
   5   1   9         14.99         10.63         2.99 o                         
   6   1   9         13.72          8.56         2.60 o                         
   7   1   9        279.34        277.16         7.21 o                         
   8   1   9         32.11         33.90         3.56 o                         
   9   1   9          1.45         -2.28         2.28 o                         
  10   1   9          2.46          3.99         2.57 o                         
  -3   2   9          0.97         -2.02         2.48 o                         
  -2   2   9          4.49         -0.92         3.92 o                         
  -1   2   9         57.71         60.81         5.86 o                         
   0   2   9          2.41          5.99         2.77 o                         
   1   2   9        137.16        155.97         5.03 o                         
   2   2   9         59.63         64.72         4.91 o                         
   3   2   9          6.19          7.21         2.58 o                         
   4   2   9          7.57          5.01         2.78 o                         
   5   2   9        174.90        162.06         5.47 o                         
   6   2   9        137.18        126.88         4.62 o                         
   7   2   9          4.86          5.96         2.82 o                         
   8   2   9         23.14         28.31         4.02 o                         
   9   2   9         20.85         19.52         2.95 o                         
  10   2   9          1.67          5.69         2.36 o                         
  -3   3   9         18.15         13.82         6.05 o                         
  -2   3   9          0.33         -2.31         2.65 o                         
  -1   3   9         76.65         78.96         6.89 o                         
   0   3   9         27.77         33.34         4.03 o                         
   1   3   9         53.80         55.24         3.77 o                         
   2   3   9          5.65          5.15         2.90 o                         
   3   3   9         46.48         54.23         3.92 o                         
   4   3   9         18.82         24.28         2.91 o                         
   5   3   9         35.90         43.00         4.19 o                         
   6   3   9          0.01          0.11         2.83 o                         
   7   3   9        440.99        439.25        10.45 o                         
   8   3   9         95.51         94.93         5.13 o                         
   9   3   9         36.27         39.44         5.34 o                         
  10   3   9         14.57         14.37         3.58 o                         
  -2   4   9          0.01          0.33         2.69 o                         
  -1   4   9          0.01          0.80         2.93 o                         
   0   4   9         11.07          4.33         2.93 o                         
   1   4   9         91.01         98.43         4.63 o                         
   2   4   9         15.85         19.28         3.48 o                         
   3   4   9         24.29         27.18         3.12 o                         
   4   4   9         51.24         50.39         3.51 o                         
   5   4   9          0.64         -0.56         2.54 o                         
   6   4   9          0.84          1.12         2.54 o                         
   7   4   9          9.40         10.61         3.11 o                         
   8   4   9          7.82          6.08         2.81 o                         
   9   4   9          0.01         -2.37         2.37 o                         
  10   4   9         18.41         13.23         2.39 o                         
  -2   5   9          0.89          8.86         4.79 o                         
  -1   5   9         12.42         12.36         2.98 o                         
   0   5   9         11.72          7.51         2.61 o                         
   1   5   9         18.22         13.61         2.84 o                         
   2   5   9          1.23          1.32         2.37 o                         
   3   5   9         22.91         20.77         2.72 o                         
   4   5   9          1.42          1.71         2.05 o                         
   5   5   9         20.22         18.69         2.47 o                         
   6   5   9         40.16         39.38         2.86 o                         
   7   5   9          3.22          6.87         2.90 o                         
   8   5   9         11.27          8.82         2.86 o                         
   9   5   9          3.16         -0.61         2.30 o                         
  10   5   9          0.45         -0.04         3.20 o                         
  -1   6   9          0.30          2.77         2.44 o                         
   0   6   9         29.13         30.19         3.03 o                         
   1   6   9        224.52        235.39         5.30 o                         
   2   6   9         22.07         21.24         3.22 o                         
   3   6   9         19.10         18.52         2.90 o                         
   4   6   9         42.27         36.52         2.82 o                         
   5   6   9         63.41         58.71         4.82 o                         
   6   6   9         13.69         16.77         2.54 o                         
   7   6   9         15.47         13.51         2.25 o                         
   8   6   9          4.89          1.79         2.31 o                         
   9   6   9          1.79         -2.09         2.09 o                         
  -1   7   9          0.60          1.34         2.00 o                         
   0   7   9          1.56          3.45         2.09 o                         
   1   7   9          0.00          1.17         1.96 o                         
   2   7   9         39.21         51.89         5.75 o                         
   3   7   9         43.96         48.42         2.65 o                         
   4   7   9          0.25          2.16         1.72 o                         
   5   7   9          4.83          5.44         2.45 o                         
   6   7   9          5.64          3.86         1.94 o                         
   7   7   9          8.73          7.67         2.06 o                         
   8   7   9          4.90          4.13         2.07 o                         
   0   8   9          3.89          2.61         1.78 o                         
   1   8   9         48.65         47.27         3.81 o                         
   2   8   9          2.00          3.83         1.70 o                         
   3   8   9          7.27          5.24         1.62 o                         
   4   8   9          0.15          2.12         1.61 o                         
   5   8   9          3.71         -0.24         2.64 o                         
   6   8   9          2.08          3.10         1.60 o                         
   7   8   9         21.99         17.51         2.57 o                         
   2   9   9          4.50          4.67         1.57 o                         
   3   9   9          0.03          2.46         2.60 o                         
   4   9   9          6.30          7.07         1.67 o                         
   5   9   9          0.06         -0.90         1.46 o                         
   6   9   9          0.23         -1.28         1.28 o                         
   3  -5  10          2.88          9.72         3.97 o                         
   4  -5  10          8.14          4.91         1.59 o                         
   1  -4  10          8.35          5.53         1.81 o                         
   2  -4  10         10.53          7.02         2.05 o                         
   3  -4  10         18.23         19.79         1.99 o                         
   4  -4  10          5.52          6.89         1.76 o                         
   5  -4  10          0.11         -1.59         1.71 o                         
   6  -4  10          0.48          2.00         1.68 o                         
   0  -3  10         32.90         27.31         3.05 o                         
   1  -3  10         16.86         18.16         2.19 o                         
   2  -3  10         12.67         11.24         2.12 o                         
   3  -3  10         89.81         95.58         4.07 o                         
   4  -3  10         84.16         97.05         5.40 o                         
   5  -3  10         16.92         19.59         2.12 o                         
   6  -3  10         58.34         52.29         3.83 o                         
   7  -3  10         22.95         17.62         2.23 o                         
   8  -3  10          7.35          3.88         2.78 o                         
  -1  -2  10          0.32         -1.02         2.07 o                         
   0  -2  10          2.48          2.23         2.02 o                         
   1  -2  10        125.89        128.87         4.22 o                         
   2  -2  10         59.29         63.46         3.46 o                         
   3  -2  10         14.73         18.83         2.31 o                         
   4  -2  10         46.95         37.25         2.60 o                         
   5  -2  10         61.56         58.28         3.15 o                         
   6  -2  10          9.20         12.96         2.27 o                         
   7  -2  10          9.38         14.80         3.33 o                         
   8  -2  10          0.32          2.02         2.32 o                         
  -1  -1  10         16.17         10.68         2.79 o                         
   0  -1  10         47.44         53.28         4.91 o                         
   1  -1  10         27.74         29.30         2.69 o                         
   2  -1  10          3.92         -1.37         2.34 o                         
   3  -1  10          3.43          2.12         2.26 o                         
   4  -1  10         95.05        105.32         4.36 o                         
   5  -1  10         23.63         21.05         2.80 o                         
   6  -1  10          0.13          0.31         2.27 o                         
   7  -1  10         90.37         96.41         5.96 o                         
   8  -1  10        126.56        133.60         6.79 o                         
   9  -1  10         18.29         15.65         2.21 o                         
  -1   0  10         39.60         33.30         3.98 o                         
   0   0  10          0.05         -2.10         2.10 o                         
   1   0  10         71.52         73.72         4.62 o                         
   2   0  10          9.57          4.94         2.92 o                         
   3   0  10          6.61          8.33         2.63 o                         
   4   0  10          3.44          4.31         2.49 o                         
   5   0  10         15.68          9.55         4.23 o                         
   6   0  10          2.43          3.05         3.30 o                         
   7   0  10          0.01          1.84         2.38 o                         
   8   0  10          3.50          5.46         2.40 o                         
   9   0  10         20.23         14.42         2.46 o                         
  -1   1  10          0.02         -0.47         2.39 o                         
   0   1  10         88.60         98.55         5.24 o                         
   1   1  10         50.21         48.36         3.89 o                         
   2   1  10          1.07          1.24         2.44 o                         
   3   1  10         50.12         47.01         3.33 o                         
   4   1  10         89.23         94.22         4.60 o                         
   5   1  10         51.15         62.27         4.13 o                         
   6   1  10          1.26         -1.93         2.58 o                         
   7   1  10         18.36         19.54         2.98 o                         
   8   1  10         94.87         98.46         5.77 o                         
   9   1  10          2.19          3.54         2.10 o                         
  -1   2  10          7.07          4.12         3.21 o                         
   0   2  10          8.31          6.86         3.07 o                         
   1   2  10         36.81         47.26         3.78 o                         
   2   2  10          2.23          0.54         2.35 o                         
   3   2  10         11.22         12.04         2.92 o                         
   4   2  10         35.01         41.27         3.88 o                         
   5   2  10        131.02        139.90         5.64 o                         
   6   2  10        193.70        212.94         7.13 o                         
   7   2  10          0.00          0.47         2.67 o                         
   8   2  10         18.78         17.75         3.11 o                         
   9   2  10        118.37        115.93         8.46 o                         
  -1   3  10         32.11         31.16         3.62 o                         
   0   3  10         21.90         16.49         3.30 o                         
   1   3  10          4.64          9.71         2.74 o                         
   2   3  10         36.61         37.08         3.39 o                         
   3   3  10          0.25          2.09         3.28 o                         
   4   3  10         46.22         50.68         3.54 o                         
   5   3  10          4.23          2.68         2.73 o                         
   6   3  10          0.33          1.59         2.66 o                         
   7   3  10          0.19          2.10         2.55 o                         
   8   3  10         22.95         33.89         4.84 o                         
   9   3  10          3.03          3.78         2.15 o                         
  -1   4  10         32.73         57.45        10.40 o                         
   0   4  10         95.07        100.44         5.25 o                         
   1   4  10         11.12          7.11         2.62 o                         
   2   4  10         10.98          8.01         2.73 o                         
   3   4  10          1.65          2.67         2.74 o                         
   4   4  10        121.23        129.12         6.61 o                         
   5   4  10          8.96          7.43         2.47 o                         
   6   4  10          2.63          3.63         2.69 o                         
   7   4  10          1.34         -0.89         2.48 o                         
   8   4  10         33.24         37.37         3.29 o                         
   9   4  10         49.22         46.20         3.59 o                         
  -1   5  10         29.89         31.39         4.27 o                         
   0   5  10          0.14          8.28         3.98 o                         
   1   5  10        146.31        163.04         7.34 o                         
   2   5  10         84.91         97.60         4.68 o                         
   3   5  10         46.67         44.29         4.36 o                         
   4   5  10          2.28          2.69         2.47 o                         
   5   5  10         30.99         28.26         2.57 o                         
   6   5  10         66.33         63.93         3.96 o                         
   7   5  10         73.25         75.24         4.75 o                         
   8   5  10         28.90         23.67         2.77 o                         
   9   5  10          0.64          2.29         1.97 o                         
   0   6  10          7.42          4.28         2.78 o                         
   1   6  10          0.44          3.87         2.61 o                         
   2   6  10          1.99          1.72         2.80 o                         
   3   6  10          3.49          3.44         2.32 o                         
   4   6  10         29.44         22.68         3.36 o                         
   5   6  10          3.60          4.79         2.24 o                         
   6   6  10          4.16          2.48         2.23 o                         
   7   6  10          5.58          3.98         2.11 o                         
   8   6  10          2.72          2.16         1.98 o                         
   1   7  10         78.22         82.16         5.58 o                         
   2   7  10          0.14          4.66         2.24 o                         
   3   7  10         84.12         96.60         5.22 o                         
   4   7  10         19.68         20.42         3.16 o                         
   5   7  10         40.08         40.07         2.83 o                         
   6   7  10         22.87         22.93         2.70 o                         
   7   7  10         36.57         25.70         2.87 o                         
   3   8  10          1.84          2.18         2.75 o                         
   4   8  10          0.14         -1.03         2.78 o                         
   5   8  10          0.67          3.52         2.15 o                         
   6   8  10         13.97          5.42         2.11 o                         
   3  -3  11         11.62          5.31         2.10 o                         
   4  -3  11         10.06          8.96         2.18 o                         
   5  -3  11         10.81          8.87         2.06 o                         
   2  -2  11         19.59         13.42         2.74 o                         
   3  -2  11         14.92         11.36         2.43 o                         
   4  -2  11          0.97         -0.31         1.72 o                         
   5  -2  11          0.54         -1.68         1.81 o                         
   6  -2  11         15.12         15.29         2.88 o                         
   7  -2  11         10.45          5.92         3.75 o                         
   1  -1  11         19.21         16.85         2.95 o                         
   2  -1  11         61.09         61.91         5.27 o                         
   3  -1  11         15.48         10.57         2.57 o                         
   4  -1  11         24.93         20.60         2.57 o                         
   5  -1  11         23.77         22.59         2.78 o                         
   6  -1  11          3.94         -0.78         1.89 o                         
   7  -1  11          1.70          0.68         2.14 o                         
   8  -1  11         60.74         40.27         4.42 o                         
   1   0  11         35.49         26.84         3.79 o                         
   2   0  11          9.30         11.08         2.85 o                         
   3   0  11         27.79         28.57         3.27 o                         
   4   0  11         16.64         15.07         2.80 o                         
   5   0  11         12.34         13.65         2.57 o                         
   6   0  11          2.62         -0.58         2.78 o                         
   7   0  11          3.67         -0.65         2.35 o                         
   8   0  11          3.71          4.61         4.48 o                         
   0   1  11          6.32          3.28         2.41 o                         
   1   1  11          0.03         -3.77         3.77 o                         
   2   1  11          2.28          1.75         2.56 o                         
   3   1  11         12.63         10.10         2.62 o                         
   4   1  11         59.52         75.60         4.67 o                         
   5   1  11          9.98          8.12         2.82 o                         
   6   1  11          1.05          3.07         3.35 o                         
   7   1  11          2.67          3.11         2.91 o                         
   8   1  11          8.81          3.96         2.54 o                         
   0   2  11          0.46         -1.37         2.36 o                         
   1   2  11          8.98          4.14         2.37 o                         
   2   2  11          1.71          4.50         2.86 o                         
   3   2  11          0.08          0.12         2.71 o                         
   4   2  11          0.11         -1.71         2.62 o                         
   5   2  11          2.08          6.02         2.65 o                         
   6   2  11          2.22          4.30         2.53 o                         
   7   2  11          0.34          5.25         3.08 o                         
   8   2  11         12.04          7.83         2.56 o                         
   9   2  11         42.74         44.09         4.97 o                         
   0   3  11         29.33         17.50         2.81 o                         
   1   3  11          0.44         -2.07         2.07 o                         
   2   3  11          7.47          8.14         2.60 o                         
   3   3  11        129.36        130.60         4.77 o                         
   4   3  11         10.44          7.94         2.78 o                         
   5   3  11          2.37          2.61         2.59 o                         
   6   3  11          1.98          1.00         2.84 o                         
   7   3  11         16.93         17.00         3.68 o                         
   8   3  11        160.37        148.06        11.63 o                         
   1   4  11          4.00          1.58         2.70 o                         
   2   4  11          0.06          1.19         3.28 o                         
   3   4  11          1.24         -0.49         2.26 o                         
   4   4  11         32.97         28.24         2.86 o                         
   5   4  11         50.53         47.61         5.42 o                         
   6   4  11         10.02          4.43         2.81 o                         
   7   4  11          6.35          5.72         2.53 o                         
   8   4  11          6.93          5.19         2.17 o                         
   1   5  11         17.52         16.85         3.11 o                         
   2   5  11          8.26         10.93         2.74 o                         
   3   5  11          3.03          1.44         2.16 o                         
   4   5  11          0.25          0.01         2.12 o                         
   5   5  11          0.84          0.43         2.53 o                         
   6   5  11          1.45         -0.51         2.50 o                         
   7   5  11         24.98         14.50         3.42 o                         
   8   5  11          6.48          4.89         2.68 o                         
   2   6  11        131.52        141.48         6.80 o                         
   3   6  11          0.06         -0.74         2.49 o                         
   4   6  11          9.32          8.81         2.20 o                         
   5   6  11          0.20          0.88         2.44 o                         
   6   6  11          3.38          5.34         2.43 o                         
   7   6  11         12.06          6.50         4.13 o                         
   4   7  11         22.61         45.06         6.68 o                         
   5   7  11         71.95         64.85         5.58 o                         
   4   0  12         14.91         10.02         2.69 o                         
   5   0  12          0.01          1.03         2.01 o                         
   6   0  12          4.70          3.57         2.04 o                         
   3   1  12         65.15         46.27        10.31 o                         
   4   1  12          0.00          1.56         2.42 o                         
   5   1  12          8.42          4.34         2.56 o                         
   6   1  12         10.25          9.72         2.39 o                         
   7   1  12          2.24         -1.53         1.99 o                         
   3   2  12          2.66          4.61         2.49 o                         
   4   2  12         37.71         30.30         5.49 o                         
   5   2  12         16.27         18.57         2.64 o                         
   6   2  12          3.36          7.76         3.51 o                         
   7   2  12          1.12          0.85         1.92 o                         
   3   3  12          0.61         -1.41         2.61 o                         
   4   3  12         22.47         16.52         2.81 o                         
   5   3  12          0.13         -0.81         2.64 o                         
   6   3  12          0.52         -2.07         3.84 o                         
   7   3  12         14.01          6.74         2.24 o                         
   4   4  12         10.05          7.07         2.62 o                         
   5   4  12          0.54          0.96         2.30 o                         
   6   4  12         16.36          9.16         3.14 o                         
                                                                                
